# Supplementary material for: Exploring Gene Expression Patterns in Alzheimer’s Disease Using a Human Microarray Data Meta-Analysis
Source: Biology (Basel). 2026 Feb 16;15(4):345. doi: 10.3390/biology15040345 (PMC12938635; doi:10.3390/biology15040345)
Supplement: Supplementary file 1 [file biology-15-00345-s001.zip]

Archive with 6 entries (6 files):
- Data S1.xlsx
- Data S2.xlsx
- Data S3.xlsx
- Data S4.xlsx
- FigureS1.jpg
- Supplementary Tables.pdf
