# Supplementary material for: Exploring Gene Expression Patterns in Alzheimer’s Disease Using a Human Microarray Data Meta-Analysis
Source: Biology (Basel). 2026 Feb 16;15(4):345. doi: 10.3390/biology15040345 (PMC12938635; doi:10.3390/biology15040345)
Supplement: Supplementary file 1 [file biology-15-00345-s001.zip › Data S2.xlsx]

## Sheet: Book1
Series Accession	Sample Accession	Race	Gender	Age	Tissue	Diagnosis	Group	Severity/Braak Stage	Cognitive Score
GSE48350	GSM300166	Caucasian	F	91	postcentral gyrus	Control	Control	N/A	N/A
GSE48350	GSM300167	Caucasian	F	91	superior frontal gyrus	Control	Control	N/A	N/A
GSE48350	GSM300173	African-American	M	45	entorhinal cortex	Control	Control	N/A	N/A
GSE48350	GSM300174	African-American	M	45	hippocampus	Control	Control	N/A	N/A
GSE48350	GSM300175	African-American	M	45	postcentral gyrus	Control	Control	N/A	N/A
GSE48350	GSM300176	African-American	M	45	superior frontal gyrus	Control	Control	N/A	N/A
GSE48350	GSM300177	Caucasian	M	95	entorhinal cortex	Control	Control	N/A	N/A
GSE48350	GSM300178	Caucasian	M	95	hippocampus	Control	Control	N/A	N/A
GSE48350	GSM300179	Caucasian	M	95	postcentral gyrus	Control	Control	N/A	N/A
GSE48350	GSM300180	Caucasian	M	95	superior frontal gyrus	Control	Control	N/A	N/A
GSE48350	GSM300181	Caucasian	M	80	entorhinal cortex	Control	Control	N/A	N/A
GSE48350	GSM300182	Caucasian	M	80	hippocampus	Control	Control	N/A	N/A
GSE48350	GSM300183	Caucasian	M	80	postcentral gyrus	Control	Control	N/A	N/A
GSE48350	GSM300187	Caucasian	F	45	hippocampus	Control	Control	N/A	N/A
GSE48350	GSM300188	Caucasian	F	45	superior frontal gyrus	Control	Control	N/A	N/A
GSE48350	GSM300192	N/A	F	99	entorhinal cortex	Control	Control	N/A	N/A
GSE48350	GSM300193	N/A	F	99	hippocampus	Control	Control	N/A	N/A
GSE48350	GSM300194	N/A	F	99	postcentral gyrus	Control	Control	N/A	N/A
GSE48350	GSM300195	N/A	F	99	superior frontal gyrus	Control	Control	N/A	N/A
GSE48350	GSM300196	Caucasian	F	74	entorhinal cortex	Control	Control	N/A	N/A
GSE48350	GSM300197	Caucasian	F	74	hippocampus	Control	Control	N/A	N/A
GSE48350	GSM300198	Caucasian	F	74	postcentral gyrus	Control	Control	N/A	N/A
GSE48350	GSM300199	Caucasian	F	74	superior frontal gyrus	Control	Control	N/A	N/A
GSE48350	GSM300200	Caucasian	F	92	postcentral gyrus	Control	Control	N/A	N/A
GSE48350	GSM300201	Caucasian	F	92	superior frontal gyrus	Control	Control	N/A	N/A
GSE48350	GSM300203	Caucasian	F	91	superior frontal gyrus	Control	Control	N/A	N/A
GSE48350	GSM300204	Caucasian	M	83	entorhinal cortex	Control	Control	N/A	N/A
GSE48350	GSM300205	Caucasian	M	83	hippocampus	Control	Control	N/A	N/A
GSE48350	GSM300206	Caucasian	M	83	postcentral gyrus	Control	Control	N/A	N/A
GSE48350	GSM300207	Caucasian	M	83	superior frontal gyrus	Control	Control	N/A	N/A
GSE48350	GSM300208	Caucasian	M	28	entorhinal cortex	Control	Control	N/A	N/A
GSE48350	GSM300209	Caucasian	M	28	hippocampus	Control	Control	N/A	N/A
GSE48350	GSM300210	Caucasian	M	28	postcentral gyrus	Control	Control	N/A	N/A
GSE48350	GSM300211	Caucasian	M	28	superior frontal gyrus	Control	Control	N/A	N/A
GSE48350	GSM300214	Caucasian	M	97	entorhinal cortex	Control	Control	N/A	N/A
GSE48350	GSM300215	Caucasian	M	97	hippocampus	Control	Control	N/A	N/A
GSE48350	GSM300216	Caucasian	M	97	postcentral gyrus	Control	Control	N/A	N/A
GSE48350	GSM300217	Caucasian	M	97	superior frontal gyrus	Control	Control	N/A	N/A
GSE48350	GSM300218	African-American	F	34	entorhinal cortex	Control	Control	N/A	N/A
GSE48350	GSM300219	African-American	F	34	hippocampus	Control	Control	N/A	N/A
GSE48350	GSM300220	African-American	F	34	postcentral gyrus	Control	Control	N/A	N/A
GSE48350	GSM300221	African-American	F	34	superior frontal gyrus	Control	Control	N/A	N/A
GSE48350	GSM300222	Caucasian	F	74	entorhinal cortex	Control	Control	N/A	N/A
GSE48350	GSM300223	Caucasian	F	74	hippocampus	Control	Control	N/A	N/A
GSE48350	GSM300224	Caucasian	F	74	postcentral gyrus	Control	Control	N/A	N/A
GSE48350	GSM300225	Caucasian	F	74	superior frontal gyrus	Control	Control	N/A	N/A
GSE48350	GSM300226	Caucasian	F	90	postcentral gyrus	Control	Control	N/A	N/A
GSE48350	GSM300229	Caucasian	F	44	superior frontal gyrus	Control	Control	N/A	N/A
GSE48350	GSM300230	Caucasian	F	37	entorhinal cortex	Control	Control	N/A	N/A
GSE48350	GSM300231	Caucasian	F	37	hippocampus	Control	Control	N/A	N/A
GSE48350	GSM300232	Caucasian	F	37	postcentral gyrus	Control	Control	N/A	N/A
GSE48350	GSM300233	Caucasian	F	37	superior frontal gyrus	Control	Control	N/A	N/A
GSE48350	GSM300234	Caucasian	M	85	entorhinal cortex	Control	Control	N/A	N/A
GSE48350	GSM300235	Caucasian	M	85	hippocampus	Control	Control	N/A	N/A
GSE48350	GSM300236	Caucasian	M	85	postcentral gyrus	Control	Control	N/A	N/A
GSE48350	GSM300237	Caucasian	M	85	superior frontal gyrus	Control	Control	N/A	N/A
GSE48350	GSM300238	Caucasian	F	70	entorhinal cortex	Control	Control	N/A	N/A
GSE48350	GSM300239	Caucasian	F	70	hippocampus	Control	Control	N/A	N/A
GSE48350	GSM300240	Caucasian	F	70	postcentral gyrus	Control	Control	N/A	N/A
GSE48350	GSM300241	Caucasian	F	70	superior frontal gyrus	Control	Control	N/A	N/A
GSE48350	GSM300242	Caucasian	F	64	entorhinal cortex	Control	Control	N/A	N/A
GSE48350	GSM300244	Caucasian	F	64	postcentral gyrus	Control	Control	N/A	N/A
GSE48350	GSM300245	Caucasian	F	64	superior frontal gyrus	Control	Control	N/A	N/A
GSE48350	GSM300246	Caucasian	M	70	postcentral gyrus	Control	Control	N/A	N/A
GSE48350	GSM300247	Caucasian	M	70	superior frontal gyrus	Control	Control	N/A	N/A
GSE48350	GSM300248	Caucasian	F	85	entorhinal cortex	Control	Control	N/A	N/A
GSE48350	GSM300249	Caucasian	F	85	postcentral gyrus	Control	Control	N/A	N/A
GSE48350	GSM300252	Caucasian	M	21	entorhinal cortex	Control	Control	N/A	N/A
GSE48350	GSM300253	Caucasian	M	21	postcentral gyrus	Control	Control	N/A	N/A
GSE48350	GSM300254	Caucasian	M	21	superior frontal gyrus	Control	Control	N/A	N/A
GSE48350	GSM300258	Caucasian	M	40	entorhinal cortex	Control	Control	N/A	N/A
GSE48350	GSM300259	Caucasian	M	40	postcentral gyrus	Control	Control	N/A	N/A
GSE48350	GSM300261	Caucasian	M	52	entorhinal cortex	Control	Control	N/A	N/A
GSE48350	GSM300262	Caucasian	M	52	hippocampus	Control	Control	N/A	N/A
GSE48350	GSM300263	Caucasian	M	52	postcentral gyrus	Control	Control	N/A	N/A
GSE48350	GSM300264	Caucasian	M	52	superior frontal gyrus	Control	Control	N/A	N/A
GSE48350	GSM300265	Caucasian	M	75	postcentral gyrus	Control	Control	N/A	N/A
GSE48350	GSM300266	Caucasian	M	75	superior frontal gyrus	Control	Control	N/A	N/A
GSE48350	GSM300267	Caucasian	M	86	entorhinal cortex	Control	Control	N/A	N/A
GSE48350	GSM300268	Caucasian	M	86	hippocampus	Control	Control	N/A	N/A
GSE48350	GSM300269	Caucasian	M	86	postcentral gyrus	Control	Control	N/A	N/A
GSE48350	GSM300270	Caucasian	M	86	superior frontal gyrus	Control	Control	N/A	N/A
GSE48350	GSM300271	Caucasian	F	26	entorhinal cortex	Control	Control	N/A	N/A
GSE48350	GSM300272	Caucasian	F	26	hippocampus	Control	Control	N/A	N/A
GSE48350	GSM300273	Caucasian	F	26	postcentral gyrus	Control	Control	N/A	N/A
GSE48350	GSM300274	Caucasian	F	26	superior frontal gyrus	Control	Control	N/A	N/A
GSE48350	GSM300275	Caucasian	M	20	entorhinal cortex	Control	Control	N/A	N/A
GSE48350	GSM300277	Caucasian	M	20	postcentral gyrus	Control	Control	N/A	N/A
GSE48350	GSM300279	Caucasian	M	20	entorhinal cortex	Control	Control	N/A	N/A
GSE48350	GSM300280	Caucasian	M	20	hippocampus	Control	Control	N/A	N/A
GSE48350	GSM300281	Caucasian	M	20	postcentral gyrus	Control	Control	N/A	N/A
GSE48350	GSM300283	African-American	F	36	postcentral gyrus	Control	Control	N/A	N/A
GSE48350	GSM300284	African-American	F	36	superior frontal gyrus	Control	Control	N/A	N/A
GSE48350	GSM300285	N/A	M	69	entorhinal cortex	Control	Control	N/A	N/A
GSE48350	GSM300286	N/A	M	69	hippocampus	Control	Control	N/A	N/A
GSE48350	GSM300287	N/A	M	69	postcentral gyrus	Control	Control	N/A	N/A
GSE48350	GSM300288	N/A	M	69	superior frontal gyrus	Control	Control	N/A	N/A
GSE48350	GSM300289	African-American	F	44	entorhinal cortex	Control	Control	N/A	N/A
GSE48350	GSM300290	African-American	F	44	hippocampus	Control	Control	N/A	N/A
GSE48350	GSM300291	African-American	F	44	postcentral gyrus	Control	Control	N/A	N/A
GSE48350	GSM300292	African-American	F	44	superior frontal gyrus	Control	Control	N/A	N/A
GSE48350	GSM300293	African-American	F	48	entorhinal cortex	Control	Control	N/A	N/A
GSE48350	GSM300294	African-American	F	48	hippocampus	Control	Control	N/A	N/A
GSE48350	GSM300295	African-American	F	48	postcentral gyrus	Control	Control	N/A	N/A
GSE48350	GSM300296	African-American	F	48	superior frontal gyrus	Control	Control	N/A	N/A
GSE48350	GSM300297	African-American	F	30	entorhinal cortex	Control	Control	N/A	N/A
GSE48350	GSM300298	African-American	F	30	hippocampus	Control	Control	N/A	N/A
GSE48350	GSM300299	African-American	F	30	superior frontal gyrus	Control	Control	N/A	N/A
GSE48350	GSM300300	Caucasian	M	20	entorhinal cortex	Control	Control	N/A	N/A
GSE48350	GSM300301	Caucasian	M	20	hippocampus	Control	Control	N/A	N/A
GSE48350	GSM300302	Caucasian	M	20	postcentral gyrus	Control	Control	N/A	N/A
GSE48350	GSM300303	Caucasian	M	20	superior frontal gyrus	Control	Control	N/A	N/A
GSE48350	GSM300304	African-American	M	33	entorhinal cortex	Control	Control	N/A	N/A
GSE48350	GSM300305	African-American	M	33	hippocampus	Control	Control	N/A	N/A
GSE48350	GSM300306	African-American	M	33	postcentral gyrus	Control	Control	N/A	N/A
GSE48350	GSM300307	African-American	M	33	superior frontal gyrus	Control	Control	N/A	N/A
GSE48350	GSM300308	Caucasian	M	22	entorhinal cortex	Control	Control	N/A	N/A
GSE48350	GSM300309	Caucasian	M	22	hippocampus	Control	Control	N/A	N/A
GSE48350	GSM300310	Caucasian	M	22	postcentral gyrus	Control	Control	N/A	N/A
GSE48350	GSM300311	Caucasian	M	22	superior frontal gyrus	Control	Control	N/A	N/A
GSE48350	GSM300312	African-American	M	42	entorhinal cortex	Control	Control	N/A	N/A
GSE48350	GSM300313	African-American	M	42	hippocampus	Control	Control	N/A	N/A
GSE48350	GSM300314	African-American	M	42	postcentral gyrus	Control	Control	N/A	N/A
GSE48350	GSM300315	African-American	M	42	superior frontal gyrus	Control	Control	N/A	N/A
GSE48350	GSM300316	Caucasian	M	45	entorhinal cortex	Control	Control	N/A	N/A
GSE48350	GSM300317	Caucasian	M	45	hippocampus	Control	Control	N/A	N/A
GSE48350	GSM300318	Caucasian	M	45	postcentral gyrus	Control	Control	N/A	N/A
GSE48350	GSM300319	Caucasian	M	45	superior frontal gyrus	Control	Control	N/A	N/A
GSE48350	GSM300320	African-American	F	47	entorhinal cortex	Control	Control	N/A	N/A
GSE48350	GSM300321	African-American	F	47	hippocampus	Control	Control	N/A	N/A
GSE48350	GSM300322	African-American	F	47	postcentral gyrus	Control	Control	N/A	N/A
GSE48350	GSM300323	African-American	F	47	superior frontal gyrus	Control	Control	N/A	N/A
GSE48350	GSM300324	Caucasian	M	69	entorhinal cortex	Control	Control	N/A	N/A
GSE48350	GSM300325	Caucasian	M	69	hippocampus	Control	Control	N/A	N/A
GSE48350	GSM300327	Caucasian	M	69	superior frontal gyrus	Control	Control	N/A	N/A
GSE48350	GSM300328	Caucasian	F	91	entorhinal cortex	Control	Control	N/A	N/A
GSE48350	GSM300329	Caucasian	F	91	hippocampus	Control	Control	N/A	N/A
GSE48350	GSM300330	Caucasian	F	91	postcentral gyrus	Control	Control	N/A	N/A
GSE48350	GSM300331	Caucasian	F	91	superior frontal gyrus	Control	Control	N/A	N/A
GSE48350	GSM300332	Caucasian	M	75	entorhinal cortex	Control	Control	N/A	N/A
GSE48350	GSM300333	Caucasian	M	75	hippocampus	Control	Control	N/A	N/A
GSE48350	GSM300335	Caucasian	M	75	superior frontal gyrus	Control	Control	N/A	N/A
GSE48350	GSM300338	Caucasian	F	82	entorhinal cortex	Control	Control	N/A	N/A
GSE48350	GSM300339	Caucasian	F	82	hippocampus	Control	Control	N/A	N/A
GSE48350	GSM300340	Caucasian	F	82	postcentral gyrus	Control	Control	N/A	N/A
GSE48350	GSM300341	Caucasian	F	82	superior frontal gyrus	Control	Control	N/A	N/A
GSE48350	GSM318840	Caucasian	M	66	superior frontal gyrus	Control	Control	N/A	N/A
GSE48350	GSM350078	Caucasian	M	80	superior frontal gyrus	Control	Control	N/A	N/A
GSE48350	GSM1176196	N/A	F	76	entorhinal cortex	AD	AD	5	3
GSE48350	GSM1176198	N/A	F	82	entorhinal cortex	AD	AD	6	0
GSE48350	GSM1176199	N/A	F	85	entorhinal cortex	AD	AD	4	26
GSE48350	GSM1176200	N/A	F	90	entorhinal cortex	AD	AD	4	17
GSE48350	GSM1176201	N/A	F	90	entorhinal cortex	AD	AD	5	20
GSE48350	GSM1176202	N/A	F	90	entorhinal cortex	AD	AD	3	N/A
GSE48350	GSM1176203	N/A	F	91	entorhinal cortex	AD	AD	5 to 6	11
GSE48350	GSM1176204	N/A	M	76	entorhinal cortex	AD	AD	3	N/A
GSE48350	GSM1176205	N/A	M	85	entorhinal cortex	AD	AD	3	22
GSE48350	GSM1176206	N/A	M	85	entorhinal cortex	AD	AD	2	N/A
GSE48350	GSM1176207	N/A	M	86	entorhinal cortex	AD	AD	4	19
GSE48350	GSM1176208	N/A	M	87	entorhinal cortex	AD	AD	5	12
GSE48350	GSM1176209	N/A	M	94	entorhinal cortex	AD	AD	6	15
GSE48350	GSM1176210	N/A	M	94	entorhinal cortex	AD	AD	4	N/A
GSE48350	GSM1176211	N/A	F	60	hippocampus	AD	AD	6	12
GSE48350	GSM1176212	N/A	F	74	hippocampus	AD	AD	6	17
GSE48350	GSM1176214	N/A	F	79	hippocampus	AD	AD	6	0
GSE48350	GSM1176217	N/A	F	90	hippocampus	AD	AD	6	12
GSE48350	GSM1176220	N/A	F	91	hippocampus	AD	AD	5 to 6	11
GSE48350	GSM1176221	N/A	M	76	hippocampus	AD	AD	5	0
GSE48350	GSM1176222	N/A	M	76	hippocampus	AD	AD	3	N/A
GSE48350	GSM1176225	N/A	M	85	hippocampus	AD	AD	3	22
GSE48350	GSM1176226	N/A	M	86	hippocampus	AD	AD	4	19
GSE48350	GSM1176227	N/A	M	87	hippocampus	AD	AD	5	12
GSE48350	GSM1176229	N/A	M	94	hippocampus	AD	AD	4	N/A
GSE48350	GSM1176231	N/A	F	74	post-central gyrus	AD	AD	6	17
GSE48350	GSM1176232	N/A	F	76	post-central gyrus	AD	AD	5	3
GSE48350	GSM1176234	N/A	F	82	post-central gyrus	AD	AD	6	4
GSE48350	GSM1176236	N/A	F	85	post-central gyrus	AD	AD	4	26
GSE48350	GSM1176237	N/A	F	85	post-central gyrus	AD	AD	5	N/A
GSE48350	GSM1176238	N/A	F	90	post-central gyrus	AD	AD	6	12
GSE48350	GSM1176239	N/A	F	90	post-central gyrus	AD	AD	4	17
GSE48350	GSM1176240	N/A	F	90	post-central gyrus	AD	AD	5	20
GSE48350	GSM1176241	N/A	F	90	post-central gyrus	AD	AD	3	N/A
GSE48350	GSM1176242	N/A	F	91	post-central gyrus	AD	AD	5 to 6	11
GSE48350	GSM1176243	N/A	F	94	post-central gyrus	AD	AD	1	N/A
GSE48350	GSM1176245	N/A	M	76	post-central gyrus	AD	AD	5	0
GSE48350	GSM1176246	N/A	M	76	post-central gyrus	AD	AD	3	N/A
GSE48350	GSM1176247	N/A	M	79	post-central gyrus	AD	AD	6	6
GSE48350	GSM1176248	N/A	M	85	post-central gyrus	AD	AD	3	22
GSE48350	GSM1176249	N/A	M	85	post-central gyrus	AD	AD	2	N/A
GSE48350	GSM1176250	N/A	M	86	post-central gyrus	AD	AD	4	19
GSE48350	GSM1176251	N/A	M	87	post-central gyrus	AD	AD	5	12
GSE48350	GSM1176252	N/A	M	94	post-central gyrus	AD	AD	4	18
GSE48350	GSM1176253	N/A	M	94	post-central gyrus	AD	AD	6	15
GSE48350	GSM1176254	N/A	M	94	post-central gyrus	AD	AD	4	N/A
GSE48350	GSM1176255	N/A	F	74	superior frontal gyrus	AD	AD	6	17
GSE48350	GSM1176256	N/A	F	76	superior frontal gyrus	AD	AD	5	3
GSE48350	GSM1176258	N/A	F	82	superior frontal gyrus	AD	AD	6	0
GSE48350	GSM1176259	N/A	F	85	superior frontal gyrus	AD	AD	4	26
GSE48350	GSM1176262	N/A	F	90	superior frontal gyrus	AD	AD	6	12
GSE48350	GSM1176263	N/A	F	90	superior frontal gyrus	AD	AD	4	17
GSE48350	GSM1176264	N/A	F	90	superior frontal gyrus	AD	AD	5	20
GSE48350	GSM1176265	N/A	F	90	superior frontal gyrus	AD	AD	3	N/A
GSE48350	GSM1176266	N/A	F	91	superior frontal gyrus	AD	AD	5 to 6	11
GSE48350	GSM1176267	N/A	F	94	superior frontal gyrus	AD	AD	1	N/A
GSE48350	GSM1176269	N/A	M	76	superior frontal gyrus	AD	AD	5	0
GSE48350	GSM1176270	N/A	M	85	superior frontal gyrus	AD	AD	3	22
GSE48350	GSM1176271	N/A	M	85	superior frontal gyrus	AD	AD	2	N/A
GSE48350	GSM1176273	N/A	M	94	superior frontal gyrus	AD	AD	4	18
GSE48350	GSM1176274	N/A	M	94	superior frontal gyrus	AD	AD	6	15
GSE48350	GSM1176275	N/A	M	94	superior frontal gyrus	AD	AD	4	N/A
GSE39420	GSM967919	N/A	F	50	Frozen brain posterior cingulate at thalamus level	Control	Control	No neuropathological findings	N/A
GSE39420	GSM967921	N/A	M	46	Frozen brain posterior cingulate at thalamus level	Control	Control	No neuropathological findings	N/A
GSE39420	GSM967922	N/A	M	47	Frozen brain posterior cingulate at thalamus level	Control	Control	No neuropathological findings	N/A
GSE39420	GSM967923	N/A	M	49	Frozen brain posterior cingulate at thalamus level	Control	Control	No neuropathological findings	N/A
GSE39420	GSM967925	N/A	F	63	Frozen brain posterior cingulate at thalamus level	AD	AD	A3, B3, C3 + CAA moderate	N/A
GSE39420	GSM967927	N/A	M	57	Frozen brain posterior cingulate at thalamus level	AD	AD	A3, B3, C3 + CAA severe	N/A
GSE39420	GSM967929	N/A	M	61	Frozen brain posterior cingulate at thalamus level	AD	AD	A3, B3, C3 + CAA mild	N/A
GSE39420	GSM967930	N/A	M	68	Frozen brain posterior cingulate at thalamus level	AD	AD	A3, B3, C3 + CAA severe	N/A
GSE39420	GSM967931	N/A	M	60	Frozen brain posterior cingulate at thalamus level	AD	AD	A3, B3, C3 + CAA moderate + isolated MVL	N/A
GSE39420	GSM967932	N/A	F	48	Frozen brain posterior cingulate at thalamus level	AD	AD	A3, B3, C3 + CAA severe + LBD amygdala predominant	N/A
GSE39420	GSM967933	N/A	M	53	Frozen brain posterior cingulate at thalamus level	AD	AD	A3, B3, C3 + LBD limbic predominant	N/A
GSE39420	GSM967934	N/A	M	54	Frozen brain posterior cingulate at thalamus level	AD	AD	A3, B3, C3 + CAA moderate	N/A
GSE39420	GSM967936	N/A	M	57	Frozen brain posterior cingulate at thalamus level	AD	AD	A3, B3, C3 + CAA severe	N/A
GSE39420	GSM967937	N/A	M	57	Frozen brain posterior cingulate at thalamus level	AD	AD	A3, B3, C3 + CAA severe	N/A
GSE39420	GSM967938	N/A	M	44	Frozen brain posterior cingulate at thalamus level	AD	AD	A3, B3, C3 + CAA severe	N/A
GSE36980	GSM907794	N/A	F	88	Frontal cortex	AD	AD	5	N/A
GSE36980	GSM907796	N/A	F	91	Frontal cortex	AD	AD	6	N/A
GSE36980	GSM907799	N/A	F	95	Frontal cortex	AD	AD	5	N/A
GSE36980	GSM907800	N/A	F	101	Frontal cortex	AD	AD	6	N/A
GSE36980	GSM907801	N/A	M	94	Frontal cortex	AD	AD	6	N/A
GSE36980	GSM907802	N/A	M	89	Frontal cortex	AD	AD	6	N/A
GSE36980	GSM907804	N/A	M	99	Frontal cortex	AD like change	AD	5	N/A
GSE36980	GSM907805	N/A	M	83	Frontal cortex	AD like change	AD	6	N/A
GSE36980	GSM907806	N/A	M	90	Frontal cortex	AD	AD	5	N/A
GSE36980	GSM907807	N/A	M	80	Frontal cortex	No dementia	Control	2	N/A
GSE36980	GSM907808	N/A	F	77	Frontal cortex	No dementia	Control	1	N/A
GSE36980	GSM907810	N/A	F	80	Frontal cortex	No dementia	Control	1	N/A
GSE36980	GSM907813	N/A	M	77	Frontal cortex	No dementia	Control	N/A	N/A
GSE36980	GSM907814	N/A	M	55	Frontal cortex	No dementia	Control	1	N/A
GSE36980	GSM907816	N/A	M	82	Frontal cortex	No dementia	Control	2	N/A
GSE36980	GSM907817	N/A	F	78	Frontal cortex	No dementia	Control	1	N/A
GSE36980	GSM907819	N/A	M	80	Frontal cortex	No dementia	Control	2	N/A
GSE36980	GSM907820	N/A	M	89	Frontal cortex	No dementia	Control	1	N/A
GSE36980	GSM907821	N/A	F	100	Frontal cortex	No dementia	Control	N/A	N/A
GSE36980	GSM907823	N/A	M	74	Frontal cortex	No dementia	Control	N/A	N/A
GSE36980	GSM907826	N/A	F	88	Temporal cortex	AD	AD	5	N/A
GSE36980	GSM907827	N/A	F	95	Temporal cortex	AD like change	AD	6	N/A
GSE36980	GSM907828	N/A	M	88	Temporal cortex	AD like change	AD	5	N/A
GSE36980	GSM907829	N/A	F	91	Temporal cortex	AD	AD	6	N/A
GSE36980	GSM907831	N/A	F	95	Temporal cortex	AD	AD	5	N/A
GSE36980	GSM907832	N/A	M	89	Temporal cortex	AD	AD	6	N/A
GSE36980	GSM907833	N/A	M	83	Temporal cortex	AD like change	AD	6	N/A
GSE36980	GSM907834	N/A	M	90	Temporal cortex	AD	AD	5	N/A
GSE36980	GSM907835	N/A	F	77	Temporal cortex	No dementia	Control	1	N/A
GSE36980	GSM907837	N/A	F	80	Temporal cortex	No dementia	Control	1	N/A
GSE36980	GSM907839	N/A	M	77	Temporal cortex	No dementia	Control	N/A	N/A
GSE36980	GSM907840	N/A	M	55	Temporal cortex	No dementia	Control	1	N/A
GSE36980	GSM907841	N/A	F	72	Temporal cortex	No dementia	Control	1	N/A
GSE36980	GSM907843	N/A	M	82	Temporal cortex	No dementia	Control	2	N/A
GSE36980	GSM907844	N/A	F	78	Temporal cortex	No dementia	Control	1	N/A
GSE36980	GSM907846	N/A	M	80	Temporal cortex	No dementia	Control	2	N/A
GSE36980	GSM907847	N/A	F	75	Temporal cortex	No dementia	Control	3	N/A
GSE36980	GSM907848	N/A	M	89	Temporal cortex	No dementia	Control	1	N/A
GSE36980	GSM907849	N/A	F	65	Temporal cortex	No dementia	Control	N/A	N/A
GSE36980	GSM907850	N/A	F	71	Temporal cortex	No dementia	Control	1	N/A
GSE36980	GSM907851	N/A	M	74	Temporal cortex	No dementia	Control	N/A	N/A
GSE36980	GSM907852	N/A	F	86	Temporal cortex	No dementia	Control	N/A	N/A
GSE36980	GSM907853	N/A	F	54	Temporal cortex	No dementia	Control	1	N/A
GSE36980	GSM907854	N/A	F	88	Hippocampus	AD	AD	5	N/A
GSE36980	GSM907855	N/A	F	95	Hippocampus	AD like change	AD	6	N/A
GSE36980	GSM907858	N/A	M	99	Hippocampus	AD like change	AD	5	N/A
GSE36980	GSM907859	N/A	M	83	Hippocampus	AD like change	AD	6	N/A
GSE36980	GSM907862	N/A	F	80	Hippocampus	No dementia	Control	1	N/A
GSE36980	GSM907864	N/A	M	77	Hippocampus	No dementia	Control	N/A	N/A
GSE36980	GSM907865	N/A	M	55	Hippocampus	No dementia	Control	1	N/A
GSE36980	GSM907867	N/A	F	78	Hippocampus	No dementia	Control	1	N/A
GSE36980	GSM907869	N/A	M	80	Hippocampus	No dementia	Control	2	N/A
GSE36980	GSM907870	N/A	M	74	Hippocampus	No dementia	Control	N/A	N/A
E-MEXP-2280	IB32	N/A	F	80	medial temporal lobe	Alzheimer's disease	AD	6	N/A
E-MEXP-2280	IB33	N/A	M	73	medial temporal lobe	Alzheimer's disease	AD	6	N/A
E-MEXP-2280	IB34	N/A	F	78	medial temporal lobe	Alzheimer's disease	AD	6	N/A
E-MEXP-2280	IB35	N/A	F	72	medial temporal lobe	Alzheimer's disease	AD	6	N/A
E-MEXP-2280	IB36	N/A	M	80	medial temporal lobe	Alzheimer's disease	AD	6	N/A
E-MEXP-2280	IB60	N/A	M	68	medial temporal lobe	Alzheimer's disease	AD	6	N/A
E-MEXP-2280	IB37	N/A	F	82	medial temporal lobe	normal	Control	1	N/A
E-MEXP-2280	IB38	N/A	M	72	medial temporal lobe	normal	Control	0	N/A
E-MEXP-2280	IB41	N/A	M	82	medial temporal lobe	normal	Control	1	N/A
GSE16759	GSM420145	N/A	F	92	Parietal lobe	AD	AD	b&b score: VI	N/A
GSE16759	GSM420146	N/A	F	92	Parietal lobe	AD	AD	b&b score: V	N/A
GSE16759	GSM420147	N/A	M	82	Parietal lobe	AD	AD	b&b score: V-VI	N/A
GSE16759	GSM420148	N/A	F	84	Parietal lobe	AD	AD	b&b score: VI	N/A
GSE16759	GSM420150	N/A	F	91	Parietal lobe	Control	Control	b&b score: II	N/A
GSE16759	GSM420151	N/A	F	90	Parietal lobe	Control	Control	b&b score: NA	N/A
GSE16759	GSM420152	N/A	M	92	Parietal lobe	Control	Control	b&b score: O	N/A
GSE1297	GSM21203	N/A	M	85	hippocampal CA1 tissue	Severe	AD	6	4
GSE1297	GSM21204	N/A	F	101	hippocampal CA1 tissue	Incipient	AD	5	25
GSE1297	GSM21206	N/A	F	65	hippocampal CA1 tissue	Severe	AD	6	5
GSE1297	GSM21208	N/A	F	79	hippocampal CA1 tissue	Severe	AD	6	11
GSE1297	GSM21209	N/A	F	85	hippocampal CA1 tissue	Moderate	AD	6	18
GSE1297	GSM21210	N/A	F	89	hippocampal CA1 tissue	Moderate	AD	5	15
GSE1297	GSM21211	N/A	F	83	hippocampal CA1 tissue	Moderate	AD	5	17
GSE1297	GSM21212	N/A	F	94	hippocampal CA1 tissue	Severe	AD	5	2
GSE1297	GSM21214	N/A	F	82	hippocampal CA1 tissue	Moderate	AD	5	18
GSE1297	GSM21215	N/A	M	85	hippocampal CA1 tissue	Control	Control	3	30
GSE1297	GSM21216	N/A	F	83	hippocampal CA1 tissue	Incipient	AD	5	26
GSE1297	GSM21217	N/A	M	80	hippocampal CA1 tissue	Control	Control	2	26
GSE1297	GSM21219	N/A	M	80	hippocampal CA1 tissue	Control	Control	4	26
GSE1297	GSM21220	N/A	M	75	hippocampal CA1 tissue	Control	Control	1	29
GSE1297	GSM21221	N/A	F	97	hippocampal CA1 tissue	Control	Control	3	29
GSE1297	GSM21222	N/A	M	88	hippocampal CA1 tissue	Incipient	AD	6	24
GSE1297	GSM21223	N/A	F	79	hippocampal CA1 tissue	Moderate	AD	6	18
GSE1297	GSM21224	N/A	M	81	hippocampal CA1 tissue	Moderate	AD	6	17
GSE1297	GSM21225	N/A	F	91	hippocampal CA1 tissue	Incipient	AD	3	25
GSE1297	GSM21226	N/A	M	95	hippocampal CA1 tissue	Control	Control	1	28
GSE1297	GSM21227	N/A	F	86	hippocampal CA1 tissue	Moderate	AD	6	15
GSE1297	GSM21228	N/A	M	88	hippocampal CA1 tissue	Incipient	AD	5	20
GSE1297	GSM21229	N/A	F	93	hippocampal CA1 tissue	Severe	AD	6	7
GSE1297	GSM21230	N/A	M	82	hippocampal CA1 tissue	Moderate	AD	6	14
GSE1297	GSM21231	N/A	M	77	hippocampal CA1 tissue	Control	Control	1	28
GSE1297	GSM21232	N/A	M	87	hippocampal CA1 tissue	Control	Control	2	27
GSE1297	GSM21233	N/A	F	97	hippocampal CA1 tissue	Incipient	AD	5	21
GSE5281	GSM119624	N/A	F	88	Entorhinal Cortex	normal	Control	N/A	N/A
GSE5281	GSM119625	N/A	F	82	Entorhinal Cortex	normal	Control	N/A	N/A
GSE5281	GSM119633	N/A	M	79	hippocampus	normal	Control	N/A	N/A
GSE5281	GSM119653	N/A	M	85	Posterior Singulate	normal	Control	N/A	N/A
GSE5281	GSM119654	N/A	M	80	Posterior Singulate	normal	Control	N/A	N/A
GSE5281	GSM119657	N/A	M	79	Posterior Singulate	normal	Control	N/A	N/A
GSE5281	GSM119658	N/A	M	76	Posterior Singulate	normal	Control	N/A	N/A
GSE5281	GSM119664	N/A	M	69	Posterior Singulate	normal	Control	N/A	N/A
GSE5281	GSM119670	N/A	F	102	Superior Frontal Gyrus	normal	Control	N/A	N/A
GSE5281	GSM119677	N/A	M	85	Primary Visual Cortex	normal	Control	N/A	N/A
GSE5281	GSM119678	N/A	M	80	Primary Visual Cortex	normal	Control	N/A	N/A
GSE5281	GSM119680	N/A	M	79	Primary Visual Cortex	normal	Control	N/A	N/A
GSE5281	GSM119681	N/A	M	76	Primary Visual Cortex	normal	Control	N/A	N/A
GSE5281	GSM119687	N/A	M	69	Primary Visual Cortex	normal	Control	N/A	N/A
GSE5281	GSM238800	N/A	M	81	hippocampus	Alzheimer's Disease	AD	N/A	N/A
GSE5281	GSM238804	N/A	F	85	hippocampus	Alzheimer's Disease	AD	N/A	N/A
GSE5281	GSM238808	N/A	M	72	hippocampus	Alzheimer's Disease	AD	N/A	N/A
GSE5281	GSM238817	N/A	F	85	Medial Temporal Gyrus	Alzheimer's Disease	AD	N/A	N/A
GSE5281	GSM238818	N/A	M	79	Medial Temporal Gyrus	Alzheimer's Disease	AD	N/A	N/A
GSE5281	GSM238826	N/A	F	73	Posterior Singulate	Alzheimer's Disease	AD	N/A	N/A
GSE5281	GSM238835	N/A	M	75	Posterior Singulate	Alzheimer's Disease	AD	N/A	N/A
GSE5281	GSM238841	N/A	M	88	Posterior Singulate	Alzheimer's Disease	AD	N/A	N/A
GSE5281	GSM238842	N/A	F	73	Superior Frontal Gyrus	Alzheimer's Disease	AD	N/A	N/A
GSE5281	GSM238843	N/A	M	81	Superior Frontal Gyrus	Alzheimer's Disease	AD	N/A	N/A
GSE5281	GSM238844	N/A	M	72	Superior Frontal Gyrus	Alzheimer's Disease	AD	N/A	N/A
GSE5281	GSM238846	N/A	M	78	Superior Frontal Gyrus	Alzheimer's Disease	AD	N/A	N/A
GSE5281	GSM238851	N/A	F	95	Superior Frontal Gyrus	Alzheimer's Disease	AD	N/A	N/A
GSE5281	GSM238854	N/A	M	68	Superior Frontal Gyrus	Alzheimer's Disease	AD	N/A	N/A
GSE5281	GSM238856	N/A	F	70.8	Superior Frontal Gyrus	Alzheimer's Disease	AD	N/A	N/A
GSE5281	GSM238857	N/A	F	85	Superior Frontal Gyrus	Alzheimer's Disease	AD	N/A	N/A
GSE5281	GSM238860	N/A	F	77	Superior Frontal Gyrus	Alzheimer's Disease	AD	N/A	N/A
GSE5281	GSM238861	N/A	F	83	Superior Frontal Gyrus	Alzheimer's Disease	AD	N/A	N/A
GSE5281	GSM238862	N/A	M	68	Superior Frontal Gyrus	Alzheimer's Disease	AD	N/A	N/A
GSE5281	GSM238864	N/A	F	82	Superior Frontal Gyrus	Alzheimer's Disease	AD	N/A	N/A
GSE5281	GSM238868	N/A	M	74	Superior Frontal Gyrus	Alzheimer's Disease	AD	N/A	N/A
GSE5281	GSM238871	N/A	M	80	Superior Frontal Gyrus	Alzheimer's Disease	AD	N/A	N/A
GSE5281	GSM238872	N/A	F	73	Primary Visual Cortex	Alzheimer's Disease	AD	N/A	N/A
GSE5281	GSM238873	N/A	M	81	Primary Visual Cortex	Alzheimer's Disease	AD	N/A	N/A
GSE5281	GSM238874	N/A	M	75	Primary Visual Cortex	Alzheimer's Disease	AD	N/A	N/A
GSE5281	GSM238945	N/A	F	81.3	Primary Visual Cortex	Alzheimer's Disease	AD	N/A	N/A
GSE12685	GSM318211	N/A	N/A	N/A	Frontal cortex synaptoneurosome	Control	Control	N/A	N/A
GSE12685	GSM318213	N/A	N/A	N/A	Frontal cortex synaptoneurosome	Control	Control	N/A	N/A
GSE12685	GSM318310	N/A	N/A	N/A	Frontal cortex synaptoneurosome	Control	Control	N/A	N/A
GSE12685	GSM318311	N/A	N/A	N/A	Frontal cortex synaptoneurosome	Control	Control	N/A	N/A
GSE12685	GSM318312	N/A	N/A	N/A	Frontal cortex synaptoneurosome	Control	Control	N/A	N/A
GSE12685	GSM318313	N/A	N/A	N/A	Frontal cortex synaptoneurosome	Control	Control	N/A	N/A
GSE12685	GSM318314	N/A	N/A	N/A	Frontal cortex synaptoneurosome	Control	Control	N/A	N/A
GSE12685	GSM318317	N/A	N/A	N/A	Frontal cortex synaptoneurosome	AD	AD	N/A	N/A
GSE12685	GSM318320	N/A	N/A	N/A	Frontal cortex synaptoneurosome	AD	AD	N/A	N/A
GSE12685	GSM318442	N/A	N/A	N/A	Frontal cortex synaptoneurosome	AD	AD	N/A	N/A
GSE12685	GSM318443	N/A	N/A	N/A	Frontal cortex synaptoneurosome	AD	AD	N/A	N/A
GSE12685	GSM318445	N/A	N/A	N/A	Frontal cortex synaptoneurosome	AD	AD	N/A	N/A
