# Supplementary material for: Exploring Gene Expression Patterns in Alzheimer’s Disease Using a Human Microarray Data Meta-Analysis
Source: Biology (Basel). 2026 Feb 16;15(4):345. doi: 10.3390/biology15040345 (PMC12938635; doi:10.3390/biology15040345)
Supplement: Supplementary file 1 [file biology-15-00345-s001.zip › Data S3.xlsx]

## Sheet: MetaAnalysis
Ensembl Gene ID	Over/Under Expressed	Pvalue	AdjP	Study/Sub-Study Number
ENSG00000137547	U	4.62e-19	1.14331e-14	10
ENSG00000109158	U	1.73e-18	2.14062e-14	10
ENSG00000151025	U	1.3e-17	1.07237e-13	8
ENSG00000086300	U	2.19e-17	1.15816e-13	10
ENSG00000177889	U	2.34e-17	1.15816e-13	10
ENSG00000112796	U	6.62e-17	2.73042e-13	8
ENSG00000118733	U	1.25e-16	4.41911e-13	8
ENSG00000151743	U	1.52e-16	4.70193e-13	8
ENSG00000125814	U	1.74e-16	4.78442e-13	8
ENSG00000019505	U	3.12e-16	7.64907e-13	10
ENSG00000165704	U	3.4e-16	7.64907e-13	10
ENSG00000114279	U	4.65e-16	9.08025e-13	10
ENSG00000104381	U	4.77e-16	9.08025e-13	10
ENSG00000265354	U	8e-16	1.38001e-12	10
ENSG00000166111	U	8.4e-16	1.38001e-12	8
ENSG00000122873	U	9.35e-16	1.38001e-12	10
ENSG00000077152	U	9.48e-16	1.38001e-12	8
ENSG00000147676	U	1.2e-15	1.6498e-12	8
ENSG00000109738	U	1.27e-15	1.65414e-12	10
ENSG00000170275	O	1.63e-15	2.01688e-12	10
ENSG00000174514	U	2.52e-15	2.96964e-12	8
ENSG00000184368	U	3.13e-15	3.46458e-12	8
ENSG00000145428	U	3.22e-15	3.46458e-12	8
ENSG00000132872	U	3.4e-15	3.50583e-12	8
ENSG00000186462	U	3.63e-15	3.59326e-12	10
ENSG00000157214	U	3.97e-15	3.77868e-12	8
ENSG00000196935	O	5.43e-15	4.90816e-12	8
ENSG00000184831	U	5.59e-15	4.90816e-12	10
ENSG00000213190	U	5.87e-15	4.90816e-12	10
ENSG00000198836	U	5.95e-15	4.90816e-12	10
ENSG00000014641	U	6.28e-15	5.01326e-12	10
ENSG00000184384	O	6.59e-15	5.09634e-12	8
ENSG00000165678	U	7.44e-15	5.44434e-12	10
ENSG00000152932	U	7.5e-15	5.44434e-12	8
ENSG00000177432	U	7.85e-15	5.44434e-12	8
ENSG00000133318	U	7.92e-15	5.44434e-12	10
ENSG00000065609	U	9.14e-15	6.11318e-12	10
ENSG00000152495	U	1.04e-14	6.77286e-12	10
ENSG00000182013	U	1.07e-14	6.78956e-12	10
ENSG00000164885	U	1.14e-14	7.05289e-12	10
ENSG00000066294	O	1.2e-14	7.24302e-12	10
ENSG00000197885	U	1.39e-14	8.19008e-12	8
ENSG00000140931	O	1.52e-14	8.74778e-12	8
ENSG00000079841	U	1.89e-14	1.063e-11	10
ENSG00000174482	U	1.99e-14	1.09437e-11	8
ENSG00000187554	O	2.05e-14	1.10286e-11	10
ENSG00000118473	U	2.2e-14	1.15837e-11	8
ENSG00000068615	U	2.29e-14	1.18064e-11	10
ENSG00000198513	U	2.44e-14	1.2323e-11	8
ENSG00000127824	U	2.51e-14	1.2423e-11	10
ENSG00000198673	U	2.83e-14	1.35633e-11	8
ENSG00000085433	U	2.85e-14	1.35633e-11	10
ENSG00000096092	U	3.01e-14	1.40544e-11	10
ENSG00000196072	U	3.28e-14	1.50315e-11	8
ENSG00000174132	U	3.69e-14	1.6603e-11	8
ENSG00000113327	U	3.8e-14	1.67926e-11	10
ENSG00000114544	U	4.35e-14	1.88859e-11	10
ENSG00000186310	U	4.55e-14	1.90846e-11	10
ENSG00000013293	U	4.55e-14	1.90846e-11	8
ENSG00000153130	U	5.28e-14	2.17774e-11	8
ENSG00000148925	U	5.5e-14	2.23129e-11	8
ENSG00000004779	U	5.98e-14	2.38689e-11	10
ENSG00000177119	O	6.54e-14	2.56897e-11	8
ENSG00000104435	U	7.5e-14	2.90004e-11	10
ENSG00000137821	U	7.98e-14	3.03817e-11	10
ENSG00000166928	O	8.27e-14	3.10087e-11	8
ENSG00000197535	U	8.51e-14	3.14324e-11	10
ENSG00000069509	U	8.92e-14	3.24622e-11	8
ENSG00000114948	U	9.18e-14	3.26242e-11	10
ENSG00000186479	U	9.3e-14	3.26242e-11	8
ENSG00000115825	O	9.36e-14	3.26242e-11	10
ENSG00000148798	U	1.01e-13	3.47145e-11	10
ENSG00000078668	U	1.08e-13	3.6612e-11	10
ENSG00000083720	U	1.1e-13	3.67861e-11	10
ENSG00000154975	U	1.18e-13	3.89353e-11	10
ENSG00000100744	U	1.24e-13	4.03767e-11	8
ENSG00000184515	U	1.27e-13	4.08165e-11	8
ENSG00000174173	U	1.4e-13	4.44177e-11	8
ENSG00000151729	U	1.43e-13	4.47952e-11	10
ENSG00000116141	U	1.49e-13	4.58278e-11	10
ENSG00000138193	O	1.5e-13	4.58278e-11	10
ENSG00000198934	U	1.61e-13	4.85886e-11	8
ENSG00000165943	U	1.63e-13	4.85995e-11	10
ENSG00000173465	U	1.76e-13	5.18509e-11	10
ENSG00000040933	U	1.95e-13	5.64001e-11	10
ENSG00000143158	U	1.96e-13	5.64001e-11	10
ENSG00000167202	O	2.07e-13	5.84929e-11	10
ENSG00000101977	U	2.08e-13	5.84929e-11	10
ENSG00000164938	O	2.32e-13	6.4509e-11	8
ENSG00000182901	U	2.36e-13	6.48921e-11	10
ENSG00000133169	U	2.39e-13	6.49949e-11	10
ENSG00000105402	U	2.73e-13	7.16898e-11	10
ENSG00000075945	U	2.73e-13	7.16898e-11	10
ENSG00000196576	O	2.78e-13	7.16898e-11	10
ENSG00000166206	U	2.79e-13	7.16898e-11	10
ENSG00000110675	U	2.81e-13	7.16898e-11	8
ENSG00000011304	O	2.81e-13	7.16898e-11	10
ENSG00000130558	U	2.89e-13	7.22412e-11	10
ENSG00000111726	U	2.89e-13	7.22412e-11	10
ENSG00000110955	U	2.96e-13	7.32511e-11	10
ENSG00000144834	U	3.17e-13	7.73644e-11	10
ENSG00000165434	U	3.2e-13	7.73644e-11	8
ENSG00000131437	U	3.22e-13	7.73644e-11	10
ENSG00000078018	U	3.3e-13	7.85241e-11	10
ENSG00000170027	U	3.5e-13	8.249e-11	8
ENSG00000179915	U	3.54e-13	8.26456e-11	10
ENSG00000166922	U	3.63e-13	8.39548e-11	10
ENSG00000180044	U	3.76e-13	8.52158e-11	8
ENSG00000021645	U	3.84e-13	8.52158e-11	10
ENSG00000132639	U	3.89e-13	8.52158e-11	10
ENSG00000159082	U	3.91e-13	8.52158e-11	10
ENSG00000163053	U	3.94e-13	8.52158e-11	8
ENSG00000185862	O	3.95e-13	8.52158e-11	10
ENSG00000149269	U	3.96e-13	8.52158e-11	10
ENSG00000160219	O	3.96e-13	8.52158e-11	8
ENSG00000114573	U	4.07e-13	8.67203e-11	10
ENSG00000146267	U	4.1e-13	8.67203e-11	8
ENSG00000140750	O	4.17e-13	8.69264e-11	10
ENSG00000161921	O	4.18e-13	8.69264e-11	8
ENSG00000163618	U	4.31e-13	8.8883e-11	10
ENSG00000150782	O	4.69e-13	9.59202e-11	10
ENSG00000018408	O	4.92e-13	9.97994e-11	10
ENSG00000128245	U	5.33e-13	1.0717e-10	10
ENSG00000182492	O	5.37e-13	1.0717e-10	10
ENSG00000137076	O	5.53e-13	1.09481e-10	10
ENSG00000184156	U	5.62e-13	1.10379e-10	10
ENSG00000204856	U	5.87e-13	1.14382e-10	10
ENSG00000196950	U	6.01e-13	1.16195e-10	8
ENSG00000132357	O	6.09e-13	1.16829e-10	8
ENSG00000184983	U	6.34e-13	1.19083e-10	10
ENSG00000141232	O	6.4e-13	1.19083e-10	10
ENSG00000184988	O	6.4e-13	1.19083e-10	8
ENSG00000174145	U	6.4e-13	1.19083e-10	8
ENSG00000164112	U	6.47e-13	1.19487e-10	8
ENSG00000115419	U	7.01e-13	1.28284e-10	10
ENSG00000083168	O	7.05e-13	1.28284e-10	10
ENSG00000147642	U	7.4e-13	1.3367e-10	10
ENSG00000164830	U	7.62e-13	1.36646e-10	10
ENSG00000183454	U	7.7e-13	1.37088e-10	10
ENSG00000169139	U	8.14e-13	1.43886e-10	10
ENSG00000155465	O	8.31e-13	1.45849e-10	10
ENSG00000131966	U	8.57e-13	1.49353e-10	10
ENSG00000104112	U	9.42e-13	1.63019e-10	10
ENSG00000118402	U	9.76e-13	1.6773e-10	10
ENSG00000185008	U	1.01e-12	1.71714e-10	8
ENSG00000129636	U	1.02e-12	1.71714e-10	10
ENSG00000136143	U	1.02e-12	1.71714e-10	10
ENSG00000189159	U	1.11e-12	1.85603e-10	10
ENSG00000213619	U	1.25e-12	2.07609e-10	10
ENSG00000188674	U	1.26e-12	2.07875e-10	8
ENSG00000101096	O	1.28e-12	2.08396e-10	8
ENSG00000118276	U	1.28e-12	2.08396e-10	10
ENSG00000124140	U	1.32e-12	2.13504e-10	10
ENSG00000137100	U	1.51e-12	2.42649e-10	10
ENSG00000170846	U	1.52e-12	2.4268e-10	8
ENSG00000065923	U	1.53e-12	2.42711e-10	10
ENSG00000153233	U	1.56e-12	2.45894e-10	10
ENSG00000107758	U	1.63e-12	2.55301e-10	10
ENSG00000111077	O	1.69e-12	2.63034e-10	10
ENSG00000123119	U	1.73e-12	2.65801e-10	8
ENSG00000151229	U	1.73e-12	2.65801e-10	8
ENSG00000173208	U	1.74e-12	2.65801e-10	10
ENSG00000111218	U	1.76e-12	2.67207e-10	10
ENSG00000154188	O	1.78e-12	2.68595e-10	10
ENSG00000155744	U	1.8e-12	2.69967e-10	8
ENSG00000090530	O	1.83e-12	2.72662e-10	10
ENSG00000120690	O	1.84e-12	2.72662e-10	10
ENSG00000138434	O	1.92e-12	2.82823e-10	10
ENSG00000102466	U	1.95e-12	2.83863e-10	10
ENSG00000172260	U	1.95e-12	2.83863e-10	8
ENSG00000159199	U	2e-12	2.89439e-10	10
ENSG00000120594	O	2.05e-12	2.9495e-10	10
ENSG00000135119	U	2.12e-12	3.01515e-10	10
ENSG00000169933	U	2.12e-12	3.01515e-10	10
ENSG00000176903	U	2.27e-12	3.21004e-10	10
ENSG00000168539	U	2.43e-12	3.41677e-10	8
ENSG00000156411	U	2.51e-12	3.48961e-10	10
ENSG00000100979	O	2.51e-12	3.48961e-10	10
ENSG00000073969	U	2.73e-12	3.77426e-10	10
ENSG00000178965	U	2.83e-12	3.86928e-10	8
ENSG00000130520	U	2.83e-12	3.86928e-10	10
ENSG00000138964	O	2.89e-12	3.89264e-10	8
ENSG00000185090	U	2.89e-12	3.89264e-10	8
ENSG00000147065	O	2.9e-12	3.89264e-10	10
ENSG00000128656	U	2.91e-12	3.89264e-10	10
ENSG00000163131	O	2.93e-12	3.89832e-10	10
ENSG00000050748	U	2.99e-12	3.95687e-10	10
ENSG00000079308	O	3.11e-12	4.09379e-10	10
ENSG00000175874	U	3.14e-12	4.11141e-10	8
ENSG00000105519	O	3.22e-12	4.19397e-10	8
ENSG00000131779	U	3.29e-12	4.2405e-10	10
ENSG00000006747	O	3.29e-12	4.2405e-10	10
ENSG00000163536	U	3.34e-12	4.26759e-10	10
ENSG00000146007	U	3.35e-12	4.26759e-10	8
ENSG00000137766	U	3.38e-12	4.26759e-10	8
ENSG00000139350	O	3.38e-12	4.26759e-10	8
ENSG00000138757	U	3.4e-12	4.27106e-10	10
ENSG00000124942	O	3.51e-12	4.36492e-10	10
ENSG00000103415	U	3.51e-12	4.36492e-10	10
ENSG00000125851	U	3.53e-12	4.36785e-10	10
ENSG00000205929	O	3.58e-12	4.40767e-10	10
ENSG00000121769	U	3.71e-12	4.54512e-10	10
ENSG00000177511	U	3.9e-12	4.75435e-10	10
ENSG00000124194	U	4e-12	4.85235e-10	10
ENSG00000106537	U	4.33e-12	5.22705e-10	10
ENSG00000170500	U	4.46e-12	5.35785e-10	8
ENSG00000155097	U	4.5e-12	5.37978e-10	10
ENSG00000103034	U	4.59e-12	5.461e-10	10
ENSG00000185650	O	4.7e-12	5.53916e-10	10
ENSG00000061918	U	4.71e-12	5.53916e-10	10
ENSG00000153558	U	4.76e-12	5.53916e-10	10
ENSG00000172578	O	4.78e-12	5.53916e-10	8
ENSG00000136521	U	4.79e-12	5.53916e-10	10
ENSG00000180875	U	4.79e-12	5.53916e-10	10
ENSG00000198919	U	5.06e-12	5.82418e-10	10
ENSG00000164187	U	5.31e-12	6.08364e-10	8
ENSG00000162636	U	5.63e-12	6.42054e-10	8
ENSG00000105696	U	5.71e-12	6.4819e-10	10
ENSG00000154518	U	5.98e-12	6.7574e-10	10
ENSG00000196664	O	6.14e-12	6.89781e-10	10
ENSG00000166159	U	6.16e-12	6.89781e-10	8
ENSG00000112851	O	6.31e-12	7.03394e-10	10
ENSG00000104327	U	6.7e-12	7.4352e-10	10
ENSG00000087470	U	6.77e-12	7.47934e-10	10
ENSG00000277586	U	7.14e-12	7.85305e-10	10
ENSG00000144120	U	7.36e-12	8.0592e-10	10
ENSG00000095970	O	7.53e-12	8.20903e-10	10
ENSG00000107295	U	7.84e-12	8.50949e-10	10
ENSG00000121966	O	7.89e-12	8.52158e-10	10
ENSG00000156298	U	7.92e-12	8.52158e-10	10
ENSG00000120053	U	8.05e-12	8.62395e-10	10
ENSG00000112992	U	8.12e-12	8.66145e-10	10
ENSG00000005486	U	8.42e-12	8.92584e-10	8
ENSG00000153922	O	8.44e-12	8.92584e-10	10
ENSG00000077080	U	8.53e-12	8.94457e-10	10
ENSG00000172020	U	8.53e-12	8.94457e-10	10
ENSG00000141030	U	8.83e-12	9.22008e-10	10
ENSG00000147416	U	8.88e-12	9.23333e-10	10
ENSG00000157152	U	8.92e-12	9.23612e-10	10
ENSG00000129990	U	9e-12	9.28012e-10	10
ENSG00000154174	U	9.17e-12	9.41618e-10	10
ENSG00000143772	O	9.4e-12	9.61247e-10	10
ENSG00000138663	U	9.5e-12	9.67475e-10	10
ENSG00000172247	U	9.78e-12	9.8988e-10	8
ENSG00000153551	O	9.8e-12	9.8988e-10	8
ENSG00000107105	U	9.87e-12	9.92898e-10	10
ENSG00000117298	O	1.03e-11	1.03196e-09	10
ENSG00000167978	O	1.09e-11	1.08767e-09	10
ENSG00000178202	O	1.1e-11	1.08887e-09	8
ENSG00000184076	U	1.1e-11	1.08887e-09	10
ENSG00000183527	U	1.2e-11	1.17843e-09	10
ENSG00000100554	U	1.2e-11	1.17843e-09	10
ENSG00000123472	U	1.21e-11	1.18355e-09	8
ENSG00000131095	O	1.25e-11	1.21786e-09	10
ENSG00000164129	U	1.26e-11	1.22279e-09	10
ENSG00000165895	O	1.27e-11	1.22291e-09	8
ENSG00000127445	U	1.27e-11	1.22291e-09	10
ENSG00000106624	O	1.3e-11	1.24694e-09	10
ENSG00000091972	U	1.35e-11	1.2899e-09	10
ENSG00000136928	U	1.36e-11	1.29446e-09	10
ENSG00000104894	O	1.41e-11	1.33691e-09	10
ENSG00000117598	U	1.45e-11	1.36959e-09	8
ENSG00000070159	U	1.5e-11	1.41143e-09	10
ENSG00000082458	U	1.51e-11	1.41545e-09	10
ENSG00000138207	U	1.52e-11	1.41945e-09	10
ENSG00000177875	U	1.56e-11	1.45133e-09	8
ENSG00000156959	U	1.57e-11	1.45516e-09	8
ENSG00000141367	U	1.58e-11	1.45896e-09	10
ENSG00000168890	O	1.59e-11	1.46274e-09	8
ENSG00000120063	O	1.61e-11	1.47565e-09	10
ENSG00000072201	U	1.66e-11	1.51587e-09	8
ENSG00000105856	O	1.68e-11	1.52849e-09	10
ENSG00000153956	U	1.69e-11	1.53196e-09	10
ENSG00000131089	U	1.71e-11	1.54443e-09	10
ENSG00000123983	U	1.75e-11	1.57481e-09	10
ENSG00000137267	U	1.78e-11	1.59024e-09	10
ENSG00000214517	U	1.78e-11	1.59024e-09	10
ENSG00000119655	O	1.8e-11	1.60232e-09	10
ENSG00000158560	U	1.81e-11	1.60545e-09	10
ENSG00000050030	U	1.83e-11	1.61739e-09	8
ENSG00000198689	U	1.86e-11	1.63806e-09	10
ENSG00000124782	O	1.9e-11	1.66735e-09	10
ENSG00000128654	U	1.94e-11	1.69644e-09	10
ENSG00000171860	O	1.95e-11	1.69918e-09	10
ENSG00000079785	U	1.97e-11	1.7046e-09	10
ENSG00000105887	U	1.97e-11	1.7046e-09	8
ENSG00000169288	U	1.99e-11	1.70995e-09	8
ENSG00000185518	U	1.99e-11	1.70995e-09	10
ENSG00000154277	U	2.01e-11	1.72116e-09	10
ENSG00000140945	U	2.02e-11	1.72376e-09	10
ENSG00000101210	U	2.12e-11	1.7967e-09	10
ENSG00000240583	O	2.12e-11	1.7967e-09	10
ENSG00000196368	U	2.15e-11	1.80359e-09	10
ENSG00000156535	O	2.15e-11	1.80359e-09	8
ENSG00000140497	O	2.15e-11	1.80359e-09	10
ENSG00000123178	U	2.16e-11	1.80586e-09	10
ENSG00000179542	U	2.21e-11	1.84144e-09	8
ENSG00000120265	U	2.22e-11	1.84357e-09	10
ENSG00000116675	U	2.23e-11	1.84568e-09	10
ENSG00000156475	U	2.3e-11	1.89727e-09	10
ENSG00000013016	U	2.32e-11	1.90741e-09	10
ENSG00000180543	U	2.37e-11	1.93743e-09	10
ENSG00000156642	U	2.38e-11	1.93743e-09	10
ENSG00000187601	U	2.38e-11	1.93743e-09	10
ENSG00000134817	O	2.39e-11	1.93919e-09	10
ENSG00000091157	U	2.41e-11	1.94268e-09	10
ENSG00000165868	U	2.41e-11	1.94268e-09	10
ENSG00000128203	U	2.43e-11	1.95244e-09	8
ENSG00000102078	U	2.45e-11	1.96214e-09	10
ENSG00000140030	O	2.49e-11	1.98774e-09	10
ENSG00000119421	U	2.52e-11	2.00522e-09	10
ENSG00000108528	U	2.54e-11	2.01466e-09	10
ENSG00000086289	U	2.55e-11	2.01613e-09	8
ENSG00000089327	O	2.58e-11	2.03335e-09	10
ENSG00000165832	U	2.62e-11	2.05832e-09	8
ENSG00000172915	U	2.72e-11	2.13012e-09	10
ENSG00000101974	O	2.8e-11	2.18585e-09	8
ENSG00000047249	U	2.87e-11	2.22645e-09	10
ENSG00000132424	O	2.87e-11	2.22645e-09	10
ENSG00000134516	O	2.88e-11	2.22723e-09	10
ENSG00000059377	O	2.9e-11	2.23571e-09	10
ENSG00000178947	U	2.96e-11	2.27488e-09	8
ENSG00000182621	U	3e-11	2.29848e-09	10
ENSG00000108395	U	3.06e-11	2.33722e-09	10
ENSG00000186297	U	3.09e-11	2.35287e-09	10
ENSG00000145703	O	3.13e-11	2.37602e-09	10
ENSG00000214013	O	3.14e-11	2.37632e-09	8
ENSG00000135678	O	3.21e-11	2.42189e-09	10
ENSG00000133026	U	3.22e-11	2.42205e-09	10
ENSG00000091140	U	3.36e-11	2.51969e-09	10
ENSG00000152518	O	3.53e-11	2.63123e-09	10
ENSG00000115318	O	3.53e-11	2.63123e-09	8
ENSG00000161267	U	3.68e-11	2.7348e-09	10
ENSG00000038945	O	3.78e-11	2.80071e-09	10
ENSG00000184220	U	3.86e-11	2.85145e-09	8
ENSG00000132932	U	3.88e-11	2.85655e-09	10
ENSG00000136732	O	3.89e-11	2.85655e-09	10
ENSG00000104529	O	3.95e-11	2.88958e-09	10
ENSG00000163349	O	3.96e-11	2.88958e-09	10
ENSG00000110427	U	3.97e-11	2.88958e-09	10
ENSG00000138629	U	4.03e-11	2.92465e-09	8
ENSG00000198954	U	4.07e-11	2.93511e-09	10
ENSG00000140280	U	4.07e-11	2.93511e-09	8
ENSG00000197324	O	4.08e-11	2.93511e-09	10
ENSG00000109180	U	4.21e-11	3.01985e-09	8
ENSG00000137996	U	4.31e-11	3.08265e-09	10
ENSG00000174446	U	4.33e-11	3.08626e-09	10
ENSG00000172037	O	4.34e-11	3.08626e-09	10
ENSG00000095319	O	4.42e-11	3.13415e-09	10
ENSG00000165629	U	4.5e-11	3.18176e-09	10
ENSG00000170579	U	4.77e-11	3.3535e-09	10
ENSG00000141298	O	4.77e-11	3.3535e-09	8
ENSG00000163798	U	4.79e-11	3.35802e-09	8
ENSG00000154162	U	4.81e-11	3.36252e-09	10
ENSG00000104722	U	4.98e-11	3.46875e-09	10
ENSG00000110446	O	4.99e-11	3.46875e-09	10
ENSG00000083223	O	5.21e-11	3.61154e-09	10
ENSG00000133083	U	5.26e-11	3.63365e-09	10
ENSG00000110324	O	5.31e-11	3.63365e-09	10
ENSG00000144406	U	5.31e-11	3.63365e-09	8
ENSG00000067715	U	5.32e-11	3.63365e-09	10
ENSG00000083312	O	5.33e-11	3.63365e-09	10
ENSG00000057757	U	5.33e-11	3.63365e-09	8
ENSG00000103769	U	5.42e-11	3.68486e-09	10
ENSG00000115252	U	5.46e-11	3.69853e-09	10
ENSG00000132305	U	5.47e-11	3.69853e-09	10
ENSG00000131100	U	5.5e-11	3.70868e-09	10
ENSG00000102181	U	5.52e-11	3.71205e-09	8
ENSG00000197106	U	5.56e-11	3.72882e-09	8
ENSG00000139970	U	5.6e-11	3.74549e-09	10
ENSG00000187730	U	5.69e-11	3.79543e-09	10
ENSG00000223865	O	5.73e-11	3.80825e-09	10
ENSG00000154582	U	5.74e-11	3.80825e-09	10
ENSG00000097021	U	5.82e-11	3.851e-09	10
ENSG00000171476	U	5.94e-11	3.91992e-09	10
ENSG00000177663	O	6.1e-11	4.01481e-09	10
ENSG00000204628	O	6.32e-11	4.14857e-09	10
ENSG00000165028	U	6.43e-11	4.20961e-09	10
ENSG00000102409	U	6.51e-11	4.25074e-09	10
ENSG00000145335	U	6.57e-11	4.27863e-09	10
ENSG00000104093	U	6.75e-11	4.37931e-09	10
ENSG00000133134	U	6.76e-11	4.37931e-09	8
ENSG00000124785	U	6.84e-11	4.41957e-09	10
ENSG00000186472	U	6.89e-11	4.44028e-09	10
ENSG00000134056	U	7.02e-11	4.51231e-09	8
ENSG00000102003	U	7.23e-11	4.63525e-09	10
ENSG00000185591	O	7.25e-11	4.63607e-09	10
ENSG00000105143	U	7.67e-11	4.892e-09	10
ENSG00000149575	U	7.72e-11	4.91123e-09	10
ENSG00000165973	U	7.74e-11	4.91133e-09	10
ENSG00000116459	U	7.88e-11	4.98737e-09	10
ENSG00000140575	O	7.99e-11	5.0441e-09	10
ENSG00000154917	U	8.2e-11	5.15039e-09	10
ENSG00000185760	U	8.2e-11	5.15039e-09	8
ENSG00000177469	O	8.37e-11	5.24311e-09	10
ENSG00000102362	O	8.39e-11	5.24311e-09	8
ENSG00000115107	O	8.45e-11	5.26731e-09	10
ENSG00000108349	O	8.63e-11	5.366e-09	10
ENSG00000145362	U	8.67e-11	5.37736e-09	10
ENSG00000110077	O	8.72e-11	5.39485e-09	10
ENSG00000117152	U	8.77e-11	5.41225e-09	10
ENSG00000000003	O	8.97e-11	5.52191e-09	10
ENSG00000095002	U	9.05e-11	5.55733e-09	10
ENSG00000183196	O	9.13e-11	5.57112e-09	8
ENSG00000138095	U	9.13e-11	5.57112e-09	10
ENSG00000069345	U	9.14e-11	5.57112e-09	10
ENSG00000183255	O	9.24e-11	5.60287e-09	10
ENSG00000107518	U	9.25e-11	5.60287e-09	10
ENSG00000198729	U	9.26e-11	5.60287e-09	8
ENSG00000171617	U	9.49e-11	5.72425e-09	10
ENSG00000152214	U	9.51e-11	5.72425e-09	10
ENSG00000181754	U	9.53e-11	5.72425e-09	8
ENSG00000022355	U	9.63e-11	5.77031e-09	10
ENSG00000183978	U	9.78e-11	5.84603e-09	10
ENSG00000038427	O	1.01e-10	6.02276e-09	10
ENSG00000149970	U	1.03e-10	6.12726e-09	10
ENSG00000074317	U	1.06e-10	6.2906e-09	10
ENSG00000125863	U	1.08e-10	6.39396e-09	10
ENSG00000177182	U	1.1e-10	6.49683e-09	8
ENSG00000166257	U	1.11e-10	6.52474e-09	10
ENSG00000104870	O	1.11e-10	6.52474e-09	10
ENSG00000033122	U	1.14e-10	6.68521e-09	8
ENSG00000116117	O	1.15e-10	6.72791e-09	8
ENSG00000114405	U	1.16e-10	6.77041e-09	10
ENSG00000149313	U	1.19e-10	6.92916e-09	10
ENSG00000147669	U	1.21e-10	6.99623e-09	10
ENSG00000136938	O	1.21e-10	6.99623e-09	10
ENSG00000187672	U	1.21e-10	6.99623e-09	10
ENSG00000166913	U	1.22e-10	7.03761e-09	10
ENSG00000168994	O	1.23e-10	7.07879e-09	10
ENSG00000108094	U	1.24e-10	7.0869e-09	10
ENSG00000069329	U	1.24e-10	7.0869e-09	10
ENSG00000150768	U	1.24e-10	7.0869e-09	10
ENSG00000128833	O	1.26e-10	7.18461e-09	10
ENSG00000182220	U	1.29e-10	7.33877e-09	10
ENSG00000057252	O	1.3e-10	7.36181e-09	10
ENSG00000257103	O	1.3e-10	7.36181e-09	10
ENSG00000111652	U	1.31e-10	7.4015e-09	10
ENSG00000119125	U	1.32e-10	7.40727e-09	8
ENSG00000174718	O	1.32e-10	7.40727e-09	10
ENSG00000173611	U	1.32e-10	7.40727e-09	10
ENSG00000130638	U	1.33e-10	7.4465e-09	10
ENSG00000177337	O	1.35e-10	7.54141e-09	8
ENSG00000197712	O	1.37e-10	7.6359e-09	10
ENSG00000152822	U	1.39e-10	7.72996e-09	10
ENSG00000214050	U	1.47e-10	8.13828e-09	8
ENSG00000166272	O	1.47e-10	8.13828e-09	10
ENSG00000128564	U	1.48e-10	8.17535e-09	10
ENSG00000156515	U	1.49e-10	8.21226e-09	10
ENSG00000131507	U	1.5e-10	8.249e-09	10
ENSG00000174684	U	1.55e-10	8.50507e-09	10
ENSG00000197444	U	1.57e-10	8.59575e-09	10
ENSG00000168918	O	1.59e-10	8.68603e-09	10
ENSG00000181481	O	1.62e-10	8.7917e-09	8
ENSG00000010256	U	1.62e-10	8.7917e-09	10
ENSG00000206579	U	1.62e-10	8.7917e-09	8
ENSG00000081307	U	1.64e-10	8.88076e-09	10
ENSG00000070718	U	1.65e-10	8.9154e-09	10
ENSG00000142227	O	1.69e-10	9.11164e-09	10
ENSG00000104490	U	1.71e-10	9.17947e-09	10
ENSG00000176490	U	1.71e-10	9.17947e-09	8
ENSG00000164209	U	1.73e-10	9.26673e-09	10
ENSG00000123545	U	1.77e-10	9.46052e-09	10
ENSG00000114013	O	1.79e-10	9.5468e-09	10
ENSG00000159164	U	1.83e-10	9.73914e-09	10
ENSG00000158109	U	1.86e-10	9.87756e-09	8
ENSG00000064012	O	1.87e-10	9.9094e-09	10
ENSG00000112305	U	1.88e-10	9.9411e-09	10
ENSG00000074211	U	1.89e-10	9.97267e-09	8
ENSG00000067606	U	1.9e-10	9.98287e-09	10
ENSG00000008086	U	1.9e-10	9.98287e-09	10
ENSG00000172888	O	1.91e-10	1.00141e-08	8
ENSG00000108384	U	1.94e-10	1.01499e-08	10
ENSG00000047621	U	1.96e-10	1.02329e-08	10
ENSG00000172348	U	1.97e-10	1.02635e-08	10
ENSG00000186918	O	1.98e-10	1.02939e-08	10
ENSG00000078053	U	1.99e-10	1.03026e-08	10
ENSG00000133627	U	1.99e-10	1.03026e-08	10
ENSG00000023516	U	2e-10	1.03328e-08	10
ENSG00000176597	O	2.05e-10	1.0569e-08	8
ENSG00000166669	U	2.08e-10	1.07014e-08	10
ENSG00000213722	O	2.13e-10	1.09133e-08	10
ENSG00000110786	U	2.13e-10	1.09133e-08	8
ENSG00000165025	O	2.15e-10	1.0993e-08	10
ENSG00000124749	O	2.16e-10	1.09987e-08	10
ENSG00000132341	U	2.16e-10	1.09987e-08	10
ENSG00000161203	U	2.19e-10	1.11285e-08	10
ENSG00000117118	U	2.21e-10	1.12071e-08	10
ENSG00000169403	O	2.3e-10	1.16397e-08	10
ENSG00000242574	O	2.33e-10	1.17675e-08	10
ENSG00000169871	O	2.34e-10	1.17939e-08	10
ENSG00000091483	U	2.35e-10	1.18202e-08	10
ENSG00000114023	U	2.42e-10	1.21476e-08	10
ENSG00000007168	U	2.44e-10	1.22232e-08	10
ENSG00000157064	U	2.46e-10	1.22985e-08	10
ENSG00000166801	O	2.47e-10	1.22988e-08	10
ENSG00000136930	U	2.47e-10	1.22988e-08	10
ENSG00000129566	O	2.49e-10	1.23487e-08	10
ENSG00000101489	U	2.49e-10	1.23487e-08	8
ENSG00000113966	U	2.52e-10	1.24725e-08	8
ENSG00000049323	O	2.57e-10	1.26933e-08	10
ENSG00000184867	U	2.58e-10	1.26933e-08	10
ENSG00000145934	U	2.58e-10	1.26933e-08	8
ENSG00000189079	O	2.62e-10	1.28645e-08	8
ENSG00000152556	U	2.63e-10	1.2888e-08	10
ENSG00000155970	U	2.67e-10	1.30555e-08	8
ENSG00000183662	U	2.68e-10	1.30555e-08	8
ENSG00000102699	O	2.68e-10	1.30555e-08	4
ENSG00000099341	U	2.74e-10	1.33216e-08	10
ENSG00000163820	O	2.75e-10	1.3344e-08	10
ENSG00000169032	U	2.76e-10	1.33663e-08	10
ENSG00000065665	U	2.81e-10	1.35818e-08	10
ENSG00000188229	U	2.87e-10	1.38179e-08	10
ENSG00000136854	U	2.87e-10	1.38179e-08	10
ENSG00000100320	U	2.88e-10	1.38391e-08	10
ENSG00000172995	U	2.89e-10	1.38602e-08	10
ENSG00000111674	U	2.91e-10	1.39292e-08	10
ENSG00000100138	U	2.96e-10	1.41411e-08	10
ENSG00000173548	O	2.98e-10	1.42093e-08	8
ENSG00000137198	O	2.99e-10	1.42295e-08	10
ENSG00000124570	O	3.03e-10	1.43922e-08	10
ENSG00000182674	U	3.06e-10	1.45069e-08	10
ENSG00000095015	O	3.08e-10	1.45459e-08	10
ENSG00000168309	O	3.08e-10	1.45459e-08	10
ENSG00000088812	U	3.18e-10	1.49896e-08	10
ENSG00000131459	O	3.22e-10	1.51493e-08	10
ENSG00000240694	U	3.23e-10	1.51675e-08	10
ENSG00000156687	U	3.26e-10	1.52794e-08	8
ENSG00000169891	U	3.33e-10	1.5578e-08	10
ENSG00000124507	U	3.36e-10	1.56887e-08	8
ENSG00000065154	U	3.41e-10	1.58921e-08	10
ENSG00000101247	U	3.52e-10	1.63432e-08	10
ENSG00000184408	U	3.52e-10	1.63432e-08	10
ENSG00000135070	U	3.54e-10	1.64053e-08	10
ENSG00000129625	U	3.56e-10	1.64672e-08	10
ENSG00000152954	U	3.57e-10	1.64826e-08	8
ENSG00000106560	O	3.62e-10	1.66823e-08	8
ENSG00000164794	U	3.64e-10	1.67433e-08	10
ENSG00000177917	O	3.65e-10	1.67582e-08	8
ENSG00000139200	U	3.66e-10	1.6773e-08	8
ENSG00000197457	U	3.8e-10	1.73503e-08	10
ENSG00000129003	O	3.8e-10	1.73503e-08	10
ENSG00000163995	U	3.82e-10	1.74095e-08	8
ENSG00000115840	U	3.83e-10	1.7423e-08	10
ENSG00000119865	U	3.85e-10	1.74818e-08	8
ENSG00000186369	U	3.89e-10	1.76311e-08	8
ENSG00000110148	U	3.9e-10	1.76441e-08	10
ENSG00000151690	U	3.91e-10	1.76571e-08	10
ENSG00000157542	U	3.92e-10	1.767e-08	10
ENSG00000009844	U	3.93e-10	1.76829e-08	8
ENSG00000087095	U	4e-10	1.79652e-08	10
ENSG00000125733	O	4.08e-10	1.82913e-08	10
ENSG00000134108	U	4.1e-10	1.83477e-08	10
ENSG00000179841	U	4.15e-10	1.85379e-08	10
ENSG00000105483	O	4.29e-10	1.91288e-08	10
ENSG00000105373	O	4.31e-10	1.91834e-08	10
ENSG00000011600	O	4.37e-10	1.94155e-08	10
ENSG00000140450	O	4.41e-10	1.95581e-08	8
ENSG00000278535	U	4.43e-10	1.95766e-08	10
ENSG00000107282	U	4.43e-10	1.95766e-08	10
ENSG00000089169	U	4.49e-10	1.98064e-08	10
ENSG00000137478	O	4.51e-10	1.98592e-08	10
ENSG00000109320	O	4.54e-10	1.99558e-08	10
ENSG00000006116	U	4.55e-10	1.99643e-08	10
ENSG00000101079	U	4.57e-10	2.00166e-08	10
ENSG00000126950	U	4.64e-10	2.02873e-08	10
ENSG00000174437	U	4.65e-10	2.02952e-08	10
ENSG00000097007	O	4.66e-10	2.0303e-08	10
ENSG00000134343	U	4.72e-10	2.05283e-08	10
ENSG00000179222	U	4.75e-10	2.06225e-08	10
ENSG00000160014	U	4.79e-10	2.07597e-08	10
ENSG00000168993	U	4.85e-10	2.0983e-08	8
ENSG00000186635	O	4.95e-10	2.13783e-08	10
ENSG00000138698	U	5.11e-10	2.20309e-08	10
ENSG00000198612	U	5.15e-10	2.21647e-08	10
ENSG00000172209	U	5.16e-10	2.21692e-08	10
ENSG00000144583	U	5.21e-10	2.23452e-08	8
ENSG00000181215	U	5.26e-10	2.25206e-08	4
ENSG00000103316	U	5.41e-10	2.31228e-08	10
ENSG00000111669	U	5.45e-10	2.32536e-08	10
ENSG00000068912	U	5.5e-10	2.34266e-08	8
ENSG00000135046	O	5.55e-10	2.35989e-08	10
ENSG00000112186	U	5.6e-10	2.36894e-08	10
ENSG00000138138	U	5.6e-10	2.36894e-08	8
ENSG00000054803	U	5.6e-10	2.36894e-08	8
ENSG00000127252	U	5.62e-10	2.37335e-08	10
ENSG00000047457	O	5.64e-10	2.37774e-08	10
ENSG00000155858	U	5.71e-10	2.40315e-08	8
ENSG00000101849	O	5.81e-10	2.44109e-08	10
ENSG00000131386	O	5.88e-10	2.46631e-08	8
ENSG00000087253	O	5.96e-10	2.49564e-08	8
ENSG00000125730	O	6.07e-10	2.5374e-08	10
ENSG00000143727	U	6.11e-10	2.54982e-08	10
ENSG00000131495	U	6.21e-10	2.58719e-08	10
ENSG00000177181	U	6.28e-10	2.61195e-08	8
ENSG00000070961	U	6.32e-10	2.62393e-08	10
ENSG00000108061	U	6.33e-10	2.62393e-08	10
ENSG00000196865	O	6.38e-10	2.63996e-08	10
ENSG00000164588	U	6.39e-10	2.63996e-08	8
ENSG00000117676	O	6.42e-10	2.64793e-08	10
ENSG00000135365	O	6.55e-10	2.69705e-08	10
ENSG00000204592	O	6.57e-10	2.70079e-08	10
ENSG00000152661	O	6.6e-10	2.70824e-08	10
ENSG00000108176	U	6.61e-10	2.70824e-08	10
ENSG00000204580	O	6.67e-10	2.72831e-08	10
ENSG00000110651	O	6.7e-10	2.73605e-08	10
ENSG00000204789	U	6.74e-10	2.74785e-08	10
ENSG00000117155	U	6.81e-10	2.76728e-08	10
ENSG00000149582	U	6.81e-10	2.76728e-08	8
ENSG00000141404	U	6.83e-10	2.77085e-08	10
ENSG00000140740	U	6.95e-10	2.81436e-08	10
ENSG00000178796	U	6.96e-10	2.81436e-08	8
ENSG00000186377	U	6.98e-10	2.81729e-08	8
ENSG00000065548	U	6.99e-10	2.81729e-08	10
ENSG00000136950	U	7.08e-10	2.84892e-08	10
ENSG00000183864	O	7.11e-10	2.85635e-08	10
ENSG00000169255	U	7.15e-10	2.86776e-08	10
ENSG00000065559	U	7.38e-10	2.95522e-08	10
ENSG00000150672	U	7.57e-10	3.02641e-08	10
ENSG00000066382	U	7.6e-10	3.0335e-08	10
ENSG00000069966	U	7.9e-10	3.14709e-08	10
ENSG00000131724	O	7.91e-10	3.14709e-08	10
ENSG00000070831	U	8.01e-10	3.18176e-08	10
ENSG00000060709	U	8.13e-10	3.22425e-08	10
ENSG00000155052	U	8.17e-10	3.23493e-08	8
ENSG00000008382	U	8.19e-10	3.23767e-08	8
ENSG00000143970	O	8.25e-10	3.25618e-08	10
ENSG00000172954	U	8.3e-10	3.2655e-08	8
ENSG00000135077	O	8.3e-10	3.2655e-08	8
ENSG00000184178	U	8.45e-10	3.31924e-08	8
ENSG00000139973	U	8.51e-10	3.33088e-08	8
ENSG00000141668	U	8.52e-10	3.33088e-08	8
ENSG00000171940	O	8.52e-10	3.33088e-08	10
ENSG00000112367	U	8.75e-10	3.4154e-08	10
ENSG00000185774	U	8.82e-10	3.43579e-08	8
ENSG00000127561	U	8.83e-10	3.43579e-08	10
ENSG00000253368	U	8.95e-10	3.47544e-08	8
ENSG00000164347	U	8.96e-10	3.47544e-08	8
ENSG00000139112	U	8.98e-10	3.47618e-08	10
ENSG00000134590	U	8.99e-10	3.47618e-08	10
ENSG00000163694	O	9.04e-10	3.49006e-08	10
ENSG00000185274	U	9.14e-10	3.52317e-08	8
ENSG00000087448	U	9.2e-10	3.532e-08	8
ENSG00000109436	U	9.2e-10	3.532e-08	10
ENSG00000184277	U	9.22e-10	3.532e-08	10
ENSG00000119397	O	9.22e-10	3.532e-08	10
ENSG00000123094	O	9.26e-10	3.5402e-08	10
ENSG00000072832	U	9.27e-10	3.5402e-08	10
ENSG00000111783	O	9.32e-10	3.55381e-08	10
ENSG00000013392	U	9.34e-10	3.55595e-08	10
ENSG00000213853	O	9.36e-10	3.55809e-08	10
ENSG00000169919	O	9.41e-10	3.57161e-08	10
ENSG00000113387	U	9.5e-10	3.60025e-08	10
ENSG00000119778	O	9.56e-10	3.61745e-08	10
ENSG00000069702	O	9.59e-10	3.62326e-08	10
ENSG00000162733	O	9.87e-10	3.72337e-08	10
ENSG00000151846	O	9.99e-10	3.76094e-08	10
ENSG00000095203	U	1e-09	3.76094e-08	10
ENSG00000078140	U	1.02e-09	3.82454e-08	10
ENSG00000089199	U	1.02e-09	3.82454e-08	10
ENSG00000133135	U	1.03e-09	3.85619e-08	10
ENSG00000140299	O	1.06e-09	3.96251e-08	4
ENSG00000091436	O	1.07e-09	3.98784e-08	10
ENSG00000146112	O	1.07e-09	3.98784e-08	8
ENSG00000106976	U	1.11e-09	4.1245e-08	10
ENSG00000182134	U	1.11e-09	4.1245e-08	10
ENSG00000198961	U	1.13e-09	4.19252e-08	10
ENSG00000082781	O	1.14e-09	4.20441e-08	10
ENSG00000150394	U	1.14e-09	4.20441e-08	10
ENSG00000187446	U	1.14e-09	4.20441e-08	10
ENSG00000133101	U	1.14e-09	4.20441e-08	10
ENSG00000085365	U	1.15e-09	4.23498e-08	10
ENSG00000101958	U	1.16e-09	4.25913e-08	10
ENSG00000144320	U	1.16e-09	4.25913e-08	8
ENSG00000163032	U	1.17e-09	4.2705e-08	10
ENSG00000204103	O	1.17e-09	4.2705e-08	10
ENSG00000116729	O	1.17e-09	4.2705e-08	10
ENSG00000023734	U	1.17e-09	4.2705e-08	10
ENSG00000164849	O	1.18e-09	4.29433e-08	8
ENSG00000197860	U	1.18e-09	4.29433e-08	8
ENSG00000131669	O	1.19e-09	4.31802e-08	10
ENSG00000125868	U	1.19e-09	4.31802e-08	10
ENSG00000134709	U	1.2e-09	4.34158e-08	10
ENSG00000129667	O	1.2e-09	4.34158e-08	10
ENSG00000107771	U	1.21e-09	4.37137e-08	10
ENSG00000160097	U	1.22e-09	4.40107e-08	8
ENSG00000168679	O	1.24e-09	4.46671e-08	10
ENSG00000138078	U	1.25e-09	4.49618e-08	10
ENSG00000184672	U	1.26e-09	4.51902e-08	10
ENSG00000159915	U	1.26e-09	4.51902e-08	8
ENSG00000105270	U	1.28e-09	4.57748e-08	10
ENSG00000272031	U	1.28e-09	4.57748e-08	8
ENSG00000134072	U	1.32e-09	4.70692e-08	10
ENSG00000184900	U	1.32e-09	4.70692e-08	10
ENSG00000103353	U	1.35e-09	4.80006e-08	10
ENSG00000142347	O	1.35e-09	4.80006e-08	10
ENSG00000060140	U	1.36e-09	4.82868e-08	10
ENSG00000130208	O	1.37e-09	4.85027e-08	10
ENSG00000114383	U	1.37e-09	4.85027e-08	10
ENSG00000101473	U	1.39e-09	4.90005e-08	10
ENSG00000144331	U	1.39e-09	4.90005e-08	8
ENSG00000131626	O	1.39e-09	4.90005e-08	10
ENSG00000031081	O	1.4e-09	4.92128e-08	8
ENSG00000134121	U	1.4e-09	4.92128e-08	10
ENSG00000032389	U	1.43e-09	5.0054e-08	10
ENSG00000138018	U	1.43e-09	5.0054e-08	8
ENSG00000105967	O	1.43e-09	5.0054e-08	10
ENSG00000158195	O	1.44e-09	5.02619e-08	10
ENSG00000102034	O	1.44e-09	5.02619e-08	10
ENSG00000196504	O	1.46e-09	5.08166e-08	10
ENSG00000167778	U	1.46e-09	5.08166e-08	8
ENSG00000162951	U	1.47e-09	5.10817e-08	8
ENSG00000101460	U	1.48e-09	5.10817e-08	8
ENSG00000266472	U	1.48e-09	5.10817e-08	8
ENSG00000132669	O	1.48e-09	5.10817e-08	10
ENSG00000130254	O	1.48e-09	5.10817e-08	10
ENSG00000040608	U	1.48e-09	5.10817e-08	8
ENSG00000123066	O	1.49e-09	5.12838e-08	10
ENSG00000004534	O	1.49e-09	5.12838e-08	10
ENSG00000165458	O	1.5e-09	5.15563e-08	10
ENSG00000131174	U	1.53e-09	5.24417e-08	10
ENSG00000168959	U	1.53e-09	5.24417e-08	10
ENSG00000197989	O	1.54e-09	5.26386e-08	8
ENSG00000122550	U	1.54e-09	5.26386e-08	10
ENSG00000117318	O	1.56e-09	5.32487e-08	10
ENSG00000130643	U	1.57e-09	5.35162e-08	10
ENSG00000176783	O	1.6e-09	5.44638e-08	10
ENSG00000144306	U	1.61e-09	5.47289e-08	10
ENSG00000196872	U	1.62e-09	5.49933e-08	8
ENSG00000134574	O	1.65e-09	5.5935e-08	10
ENSG00000108828	O	1.67e-09	5.64583e-08	10
ENSG00000169169	U	1.67e-09	5.64583e-08	8
ENSG00000170091	U	1.68e-09	5.67189e-08	10
ENSG00000172031	U	1.69e-09	5.69788e-08	8
ENSG00000116132	O	1.7e-09	5.7238e-08	10
ENSG00000154079	U	1.71e-09	5.73406e-08	8
ENSG00000067842	U	1.71e-09	5.73406e-08	10
ENSG00000131828	U	1.71e-09	5.73406e-08	10
ENSG00000143198	U	1.72e-09	5.75201e-08	10
ENSG00000023330	U	1.72e-09	5.75201e-08	10
ENSG00000182400	U	1.74e-09	5.81104e-08	8
ENSG00000072858	U	1.75e-09	5.8287e-08	10
ENSG00000119862	U	1.75e-09	5.8287e-08	10
ENSG00000100294	U	1.77e-09	5.88739e-08	10
ENSG00000186487	U	1.8e-09	5.97914e-08	10
ENSG00000163683	U	1.84e-09	6.10382e-08	8
ENSG00000113319	U	1.85e-09	6.12878e-08	8
ENSG00000184203	U	1.86e-09	6.15367e-08	10
ENSG00000163704	U	1.89e-09	6.24457e-08	8
ENSG00000042753	U	1.91e-09	6.30224e-08	10
ENSG00000123360	U	1.93e-09	6.35975e-08	10
ENSG00000078328	U	1.98e-09	6.51583e-08	10
ENSG00000176871	U	2e-09	6.57291e-08	10
ENSG00000175606	U	2.01e-09	6.59701e-08	10
ENSG00000173409	U	2.03e-09	6.65383e-08	8
ENSG00000091317	O	2.06e-09	6.74323e-08	10
ENSG00000204287	O	2.07e-09	6.76701e-08	10
ENSG00000204217	U	2.08e-09	6.79073e-08	10
ENSG00000084764	U	2.09e-09	6.81439e-08	10
ENSG00000054654	O	2.12e-09	6.90311e-08	10
ENSG00000162426	U	2.13e-09	6.92656e-08	8
ENSG00000088538	U	2.15e-09	6.96414e-08	10
ENSG00000175161	U	2.15e-09	6.96414e-08	8
ENSG00000151917	U	2.15e-09	6.96414e-08	8
ENSG00000133789	O	2.16e-09	6.98739e-08	10
ENSG00000110931	U	2.19e-09	7.06596e-08	10
ENSG00000197872	U	2.19e-09	7.06596e-08	10
ENSG00000134375	U	2.2e-09	7.07977e-08	10
ENSG00000055070	O	2.2e-09	7.07977e-08	10
ENSG00000119013	U	2.21e-09	7.10271e-08	10
ENSG00000155093	U	2.24e-09	7.18048e-08	10
ENSG00000135324	U	2.24e-09	7.18048e-08	8
ENSG00000016391	O	2.3e-09	7.36327e-08	8
ENSG00000128872	U	2.31e-09	7.38573e-08	10
ENSG00000166681	U	2.32e-09	7.40813e-08	10
ENSG00000151948	U	2.33e-09	7.43048e-08	8
ENSG00000104388	U	2.35e-09	7.47499e-08	10
ENSG00000100599	O	2.35e-09	7.47499e-08	10
ENSG00000163634	U	2.36e-09	7.49717e-08	10
ENSG00000135778	U	2.45e-09	7.76314e-08	8
ENSG00000118655	O	2.45e-09	7.76314e-08	10
ENSG00000134061	O	2.46e-09	7.78486e-08	10
ENSG00000165801	O	2.47e-09	7.79657e-08	10
ENSG00000168781	U	2.47e-09	7.79657e-08	10
ENSG00000101152	U	2.5e-09	7.87118e-08	8
ENSG00000198604	O	2.5e-09	7.87118e-08	10
ENSG00000125676	O	2.53e-09	7.95552e-08	10
ENSG00000136531	U	2.54e-09	7.96671e-08	10
ENSG00000146701	U	2.54e-09	7.96671e-08	10
ENSG00000082213	U	2.58e-09	8.08193e-08	10
ENSG00000157087	U	2.59e-09	8.103e-08	10
ENSG00000170464	U	2.68e-09	8.36342e-08	8
ENSG00000188419	U	2.68e-09	8.36342e-08	10
ENSG00000167114	U	2.69e-09	8.38406e-08	8
ENSG00000137269	O	2.73e-09	8.4767e-08	10
ENSG00000183943	O	2.73e-09	8.4767e-08	10
ENSG00000151718	O	2.73e-09	8.4767e-08	10
ENSG00000167654	U	2.74e-09	8.49709e-08	8
ENSG00000081237	O	2.76e-09	8.5484e-08	10
ENSG00000164949	O	2.82e-09	8.72332e-08	10
ENSG00000180611	U	2.86e-09	8.83601e-08	8
ENSG00000082397	U	2.87e-09	8.85585e-08	10
ENSG00000183775	U	2.88e-09	8.87564e-08	8
ENSG00000178741	U	2.91e-09	8.95694e-08	10
ENSG00000139874	U	2.93e-09	9.00729e-08	10
ENSG00000171202	U	2.98e-09	9.14964e-08	8
ENSG00000162598	O	3.01e-09	9.23029e-08	8
ENSG00000104881	O	3.03e-09	9.28013e-08	10
ENSG00000162639	U	3.04e-09	9.29924e-08	8
ENSG00000126583	U	3.06e-09	9.34887e-08	10
ENSG00000164190	O	3.1e-09	9.44775e-08	10
ENSG00000198740	O	3.1e-09	9.44775e-08	10
ENSG00000119537	O	3.14e-09	9.55788e-08	10
ENSG00000114698	O	3.17e-09	9.63735e-08	10
ENSG00000164530	O	3.18e-09	9.65588e-08	8
ENSG00000198087	O	3.19e-09	9.67438e-08	10
ENSG00000174456	U	3.2e-09	9.69283e-08	8
ENSG00000121316	O	3.27e-09	9.89275e-08	10
ENSG00000143499	U	3.28e-09	9.91089e-08	10
ENSG00000026508	O	3.3e-09	9.95916e-08	10
ENSG00000282988	O	3.31e-09	9.97717e-08	10
ENSG00000052841	O	3.33e-09	1.00252e-07	10
ENSG00000165061	U	3.35e-09	1.00732e-07	10
ENSG00000187801	U	3.36e-09	1.0091e-07	10
ENSG00000166847	U	3.4e-09	1.01988e-07	10
ENSG00000170899	U	3.45e-09	1.03362e-07	10
ENSG00000087903	O	3.47e-09	1.03836e-07	10
ENSG00000115762	U	3.49e-09	1.04182e-07	10
ENSG00000167613	O	3.49e-09	1.04182e-07	10
ENSG00000099365	U	3.5e-09	1.04355e-07	8
ENSG00000041353	U	3.54e-09	1.05294e-07	10
ENSG00000113212	O	3.54e-09	1.05294e-07	8
ENSG00000137145	O	3.56e-09	1.05761e-07	10
ENSG00000124659	U	3.58e-09	1.06228e-07	10
ENSG00000176788	U	3.59e-09	1.0627e-07	10
ENSG00000145545	U	3.59e-09	1.0627e-07	10
ENSG00000179532	O	3.63e-09	1.07326e-07	8
ENSG00000123338	O	3.65e-09	1.07788e-07	10
ENSG00000005243	O	3.7e-09	1.09135e-07	10
ENSG00000085514	O	3.73e-09	1.09888e-07	10
ENSG00000179115	U	3.76e-09	1.10641e-07	10
ENSG00000088888	O	3.77e-09	1.10803e-07	10
ENSG00000102144	U	3.79e-09	1.11259e-07	10
ENSG00000153814	U	4e-09	1.17284e-07	8
ENSG00000144339	U	4.04e-09	1.18317e-07	8
ENSG00000165113	O	4.07e-09	1.19055e-07	8
ENSG00000125356	U	4.08e-09	1.19206e-07	10
ENSG00000139668	O	4.1e-09	1.19649e-07	8
ENSG00000168310	O	4.14e-09	1.20674e-07	10
ENSG00000145685	O	4.15e-09	1.20682e-07	10
ENSG00000160716	U	4.15e-09	1.20682e-07	10
ENSG00000152284	O	4.21e-09	1.22283e-07	10
ENSG00000184634	O	4.24e-09	1.2301e-07	10
ENSG00000185404	O	4.25e-09	1.23011e-07	10
ENSG00000182870	U	4.25e-09	1.23011e-07	8
ENSG00000184743	O	4.26e-09	1.23157e-07	8
ENSG00000019582	O	4.27e-09	1.23302e-07	10
ENSG00000112290	U	4.31e-09	1.24167e-07	10
ENSG00000169413	O	4.31e-09	1.24167e-07	10
ENSG00000162599	O	4.32e-09	1.24311e-07	10
ENSG00000028839	U	4.33e-09	1.24452e-07	10
ENSG00000103723	U	4.34e-09	1.24452e-07	10
ENSG00000073331	O	4.34e-09	1.24452e-07	8
ENSG00000156304	O	4.41e-09	1.26167e-07	10
ENSG00000171951	U	4.41e-09	1.26167e-07	10
ENSG00000173960	O	4.42e-09	1.26307e-07	8
ENSG00000158828	U	4.54e-09	1.29586e-07	10
ENSG00000102471	U	4.55e-09	1.29722e-07	8
ENSG00000106688	U	4.58e-09	1.30427e-07	10
ENSG00000085415	U	4.63e-09	1.317e-07	10
ENSG00000180353	O	4.64e-09	1.31832e-07	10
ENSG00000170786	U	4.67e-09	1.32381e-07	8
ENSG00000136463	U	4.67e-09	1.32381e-07	10
ENSG00000204052	U	4.7e-09	1.33079e-07	8
ENSG00000101654	U	4.74e-09	1.33905e-07	10
ENSG00000082074	O	4.74e-09	1.33905e-07	10
ENSG00000133606	U	4.86e-09	1.37138e-07	10
ENSG00000162989	U	4.87e-09	1.37264e-07	10
ENSG00000165995	U	4.88e-09	1.37389e-07	10
ENSG00000117395	U	4.89e-09	1.37515e-07	10
ENSG00000198876	O	4.9e-09	1.37639e-07	8
ENSG00000091664	U	4.95e-09	1.38886e-07	10
ENSG00000132434	U	5.07e-09	1.42092e-07	10
ENSG00000104643	U	5.09e-09	1.4233e-07	10
ENSG00000152503	U	5.09e-09	1.4233e-07	10
ENSG00000008277	U	5.1e-09	1.42449e-07	10
ENSG00000231389	O	5.12e-09	1.42846e-07	10
ENSG00000156735	U	5.16e-09	1.438e-07	10
ENSG00000155307	O	5.31e-09	1.47814e-07	10
ENSG00000144619	U	5.33e-09	1.48204e-07	8
ENSG00000131143	U	5.38e-09	1.49259e-07	10
ENSG00000165985	U	5.38e-09	1.49259e-07	4
ENSG00000185127	U	5.42e-09	1.502e-07	10
ENSG00000112799	O	5.81e-09	1.60828e-07	10
ENSG00000142875	U	5.84e-09	1.61478e-07	10
ENSG00000156076	U	6.05e-09	1.67097e-07	10
ENSG00000115919	O	6.1e-09	1.68291e-07	10
ENSG00000102007	O	6.12e-09	1.68654e-07	10
ENSG00000166342	U	6.13e-09	1.68742e-07	8
ENSG00000158714	O	6.18e-09	1.69929e-07	10
ENSG00000164163	U	6.22e-09	1.70839e-07	10
ENSG00000075340	U	6.3e-09	1.72845e-07	10
ENSG00000148841	O	6.36e-09	1.74298e-07	8
ENSG00000115325	O	6.47e-09	1.77116e-07	10
ENSG00000125629	U	6.48e-09	1.77194e-07	10
ENSG00000136003	U	6.49e-09	1.77272e-07	10
ENSG00000164506	U	6.52e-09	1.77895e-07	8
ENSG00000145012	O	6.54e-09	1.78244e-07	10
ENSG00000240771	U	6.64e-09	1.8077e-07	4
ENSG00000197948	O	6.66e-09	1.81115e-07	8
ENSG00000058091	U	6.76e-09	1.83633e-07	10
ENSG00000185737	U	6.8e-09	1.84517e-07	8
ENSG00000116752	U	6.84e-09	1.85399e-07	10
ENSG00000144857	O	6.87e-09	1.86009e-07	8
ENSG00000114857	O	6.88e-09	1.86076e-07	10
ENSG00000067066	O	6.91e-09	1.86683e-07	10
ENSG00000197256	O	6.94e-09	1.87085e-07	10
ENSG00000176410	U	6.94e-09	1.87085e-07	8
ENSG00000172500	U	7.06e-09	1.89906e-07	10
ENSG00000101746	U	7.06e-09	1.89906e-07	10
ENSG00000197405	O	7.07e-09	1.89969e-07	10
ENSG00000086730	O	7.11e-09	1.90836e-07	10
ENSG00000135929	O	7.2e-09	1.93043e-07	10
ENSG00000165379	U	7.27e-09	1.94709e-07	8
ENSG00000072786	O	7.29e-09	1.94822e-07	10
ENSG00000122584	U	7.29e-09	1.94822e-07	8
ENSG00000186687	U	7.32e-09	1.95413e-07	8
ENSG00000075391	U	7.34e-09	1.95736e-07	10
ENSG00000166689	O	7.43e-09	1.97498e-07	8
ENSG00000183715	U	7.43e-09	1.97498e-07	10
ENSG00000138430	U	7.43e-09	1.97498e-07	10
ENSG00000140022	O	7.71e-09	2.0472e-07	8
ENSG00000155324	O	7.74e-09	2.05297e-07	10
ENSG00000101438	U	7.85e-09	2.07991e-07	8
ENSG00000118246	U	7.94e-09	2.10151e-07	10
ENSG00000111237	U	8.19e-09	2.16536e-07	8
ENSG00000130540	U	8.27e-09	2.18418e-07	10
ENSG00000185742	U	8.29e-09	2.18713e-07	8
ENSG00000106399	U	8.38e-09	2.20852e-07	10
ENSG00000105281	O	8.39e-09	2.2088e-07	10
ENSG00000203877	U	8.47e-09	2.22749e-07	8
ENSG00000156218	O	8.56e-09	2.24877e-07	10
ENSG00000177595	O	8.59e-09	2.25426e-07	10
ENSG00000120318	O	8.66e-09	2.27022e-07	10
ENSG00000109670	U	8.69e-09	2.27568e-07	10
ENSG00000089159	O	8.7e-09	2.27589e-07	10
ENSG00000104324	O	8.77e-09	2.29178e-07	10
ENSG00000169744	U	8.86e-09	2.31076e-07	10
ENSG00000060982	U	8.87e-09	2.31076e-07	10
ENSG00000117069	U	8.88e-09	2.31076e-07	10
ENSG00000100906	O	8.88e-09	2.31076e-07	10
ENSG00000060339	O	8.89e-09	2.31093e-07	8
ENSG00000196277	U	9.04e-09	2.34746e-07	10
ENSG00000111530	U	9.07e-09	2.35278e-07	10
ENSG00000189410	U	9.24e-09	2.39437e-07	8
ENSG00000139364	U	9.36e-09	2.42293e-07	8
ENSG00000126267	U	9.39e-09	2.42815e-07	10
ENSG00000165185	O	9.42e-09	2.43337e-07	8
ENSG00000151320	U	9.44e-09	2.43599e-07	10
ENSG00000077522	U	9.46e-09	2.43861e-07	10
ENSG00000100060	O	9.51e-09	2.44895e-07	10
ENSG00000152234	U	9.54e-09	2.45412e-07	10
ENSG00000197111	O	9.68e-09	2.48755e-07	10
ENSG00000165264	U	9.74e-09	2.50034e-07	10
ENSG00000221946	U	9.75e-09	2.50034e-07	10
ENSG00000163297	O	9.79e-09	2.508e-07	8
ENSG00000165029	O	9.96e-09	2.54892e-07	10
ENSG00000100030	U	1e-08	2.55651e-07	10
ENSG00000102385	U	1.01e-08	2.5741e-07	10
ENSG00000117614	O	1.01e-08	2.5741e-07	10
ENSG00000166682	O	1.01e-08	2.5741e-07	10
ENSG00000163624	U	1.02e-08	2.59691e-07	10
ENSG00000182636	U	1.03e-08	2.61698e-07	10
ENSG00000115540	U	1.03e-08	2.61698e-07	10
ENSG00000250479	U	1.04e-08	2.63428e-07	8
ENSG00000156650	O	1.04e-08	2.63428e-07	10
ENSG00000105723	U	1.04e-08	2.63428e-07	4
ENSG00000109832	U	1.05e-08	2.65146e-07	10
ENSG00000167088	U	1.05e-08	2.65146e-07	10
ENSG00000132313	U	1.05e-08	2.65146e-07	8
ENSG00000075303	U	1.07e-08	2.69921e-07	10
ENSG00000167565	O	1.09e-08	2.74407e-07	10
ENSG00000139218	O	1.09e-08	2.74407e-07	10
ENSG00000143155	U	1.1e-08	2.75523e-07	10
ENSG00000159176	O	1.1e-08	2.75523e-07	10
ENSG00000160255	O	1.1e-08	2.75523e-07	10
ENSG00000134775	U	1.1e-08	2.75523e-07	10
ENSG00000162378	U	1.1e-08	2.75523e-07	8
ENSG00000168824	U	1.12e-08	2.80249e-07	10
ENSG00000139220	U	1.13e-08	2.82181e-07	10
ENSG00000155629	O	1.13e-08	2.82181e-07	8
ENSG00000137310	O	1.14e-08	2.83533e-07	8
ENSG00000239998	O	1.14e-08	2.83533e-07	10
ENSG00000144579	O	1.14e-08	2.83533e-07	10
ENSG00000079805	O	1.14e-08	2.83533e-07	10
ENSG00000142686	U	1.15e-08	2.85447e-07	10
ENSG00000124688	U	1.15e-08	2.85447e-07	10
ENSG00000173947	O	1.17e-08	2.9012e-07	8
ENSG00000033627	U	1.18e-08	2.92015e-07	10
ENSG00000113595	U	1.18e-08	2.92015e-07	10
ENSG00000132840	O	1.19e-08	2.93901e-07	10
ENSG00000065243	O	1.19e-08	2.93901e-07	10
ENSG00000003989	O	1.2e-08	2.95781e-07	10
ENSG00000132423	U	1.2e-08	2.95781e-07	10
ENSG00000095637	O	1.22e-08	3.00113e-07	10
ENSG00000184905	U	1.22e-08	3.00113e-07	10
ENSG00000198216	U	1.23e-08	3.02272e-07	10
ENSG00000159189	O	1.25e-08	3.06882e-07	8
ENSG00000143226	O	1.27e-08	3.11484e-07	4
ENSG00000182916	U	1.32e-08	3.23426e-07	8
ENSG00000106823	O	1.33e-08	3.25232e-07	10
ENSG00000166006	U	1.33e-08	3.25232e-07	8
ENSG00000106484	U	1.34e-08	3.27031e-07	10
ENSG00000165152	U	1.34e-08	3.27031e-07	10
ENSG00000163399	U	1.35e-08	3.28177e-07	10
ENSG00000075234	O	1.35e-08	3.28177e-07	10
ENSG00000253719	U	1.35e-08	3.28177e-07	10
ENSG00000104723	U	1.35e-08	3.28177e-07	10
ENSG00000143815	O	1.36e-08	3.2996e-07	10
ENSG00000144635	U	1.36e-08	3.2996e-07	10
ENSG00000100106	O	1.38e-08	3.34484e-07	10
ENSG00000067191	U	1.4e-08	3.39e-07	10
ENSG00000165175	O	1.41e-08	3.41088e-07	10
ENSG00000144357	U	1.42e-08	3.42836e-07	8
ENSG00000166226	U	1.42e-08	3.42836e-07	10
ENSG00000129355	U	1.43e-08	3.44578e-07	10
ENSG00000254618	O	1.43e-08	3.44578e-07	4
ENSG00000242173	U	1.44e-08	3.46651e-07	10
ENSG00000114978	O	1.46e-08	3.50783e-07	10
ENSG00000069535	O	1.46e-08	3.50783e-07	10
ENSG00000189241	U	1.47e-08	3.52501e-07	10
ENSG00000182158	O	1.47e-08	3.52501e-07	10
ENSG00000174306	O	1.48e-08	3.54212e-07	10
ENSG00000101421	U	1.48e-08	3.54212e-07	8
ENSG00000094841	U	1.5e-08	3.58652e-07	8
ENSG00000129493	O	1.51e-08	3.60695e-07	8
ENSG00000112981	U	1.52e-08	3.62384e-07	10
ENSG00000132635	O	1.52e-08	3.62384e-07	8
ENSG00000105223	U	1.54e-08	3.66799e-07	10
ENSG00000144959	U	1.55e-08	3.68118e-07	8
ENSG00000090316	U	1.55e-08	3.68118e-07	10
ENSG00000107249	O	1.55e-08	3.68118e-07	8
ENSG00000198356	U	1.56e-08	3.70137e-07	10
ENSG00000196876	U	1.57e-08	3.72153e-07	10
ENSG00000182578	O	1.58e-08	3.74165e-07	10
ENSG00000169213	U	1.6e-08	3.78539e-07	10
ENSG00000067167	O	1.61e-08	3.80541e-07	10
ENSG00000140836	O	1.63e-08	3.84168e-07	10
ENSG00000154262	O	1.63e-08	3.84168e-07	10
ENSG00000156471	U	1.63e-08	3.84168e-07	10
ENSG00000077420	O	1.64e-08	3.86157e-07	10
ENSG00000063854	U	1.65e-08	3.88142e-07	10
ENSG00000165449	O	1.66e-08	3.89754e-07	8
ENSG00000188690	U	1.66e-08	3.89754e-07	10
ENSG00000162188	U	1.68e-08	3.94075e-07	10
ENSG00000160712	O	1.7e-08	3.98389e-07	10
ENSG00000158270	O	1.71e-08	4.00354e-07	10
ENSG00000166848	U	1.72e-08	4.01934e-07	10
ENSG00000168291	U	1.72e-08	4.01934e-07	10
ENSG00000164574	O	1.73e-08	4.0389e-07	10
ENSG00000006530	U	1.74e-08	4.05841e-07	10
ENSG00000138759	U	1.76e-08	4.09734e-07	10
ENSG00000183826	U	1.76e-08	4.09734e-07	8
ENSG00000106105	U	1.77e-08	4.11288e-07	10
ENSG00000131943	U	1.77e-08	4.11288e-07	8
ENSG00000171703	U	1.78e-08	4.12837e-07	10
ENSG00000164715	U	1.78e-08	4.12837e-07	10
ENSG00000154822	U	1.79e-08	4.14767e-07	10
ENSG00000173473	O	1.81e-08	4.18227e-07	10
ENSG00000175395	U	1.81e-08	4.18227e-07	8
ENSG00000178464	O	1.81e-08	4.18227e-07	4
ENSG00000260230	U	1.82e-08	4.20145e-07	10
ENSG00000090376	O	1.84e-08	4.24366e-07	10
ENSG00000166265	O	1.85e-08	4.26275e-07	8
ENSG00000072694	O	1.87e-08	4.30483e-07	10
ENSG00000189043	U	1.89e-08	4.34682e-07	10
ENSG00000182310	O	1.9e-08	4.36577e-07	8
ENSG00000147145	O	1.91e-08	4.38467e-07	10
ENSG00000178502	U	1.93e-08	4.41013e-07	10
ENSG00000165916	U	1.93e-08	4.41013e-07	10
ENSG00000105366	O	1.93e-08	4.41013e-07	10
ENSG00000151952	U	1.93e-08	4.41013e-07	8
ENSG00000164061	U	1.93e-08	4.41013e-07	10
ENSG00000134955	O	1.94e-08	4.42073e-07	8
ENSG00000158636	O	1.94e-08	4.42073e-07	10
ENSG00000143740	U	1.94e-08	4.42073e-07	8
ENSG00000171160	U	1.96e-08	4.4622e-07	8
ENSG00000116641	O	1.97e-08	4.48084e-07	8
ENSG00000121073	U	1.98e-08	4.49945e-07	10
ENSG00000234056	O	1.99e-08	4.50976e-07	4
ENSG00000152137	O	1.99e-08	4.50976e-07	10
ENSG00000163879	O	1.99e-08	4.50976e-07	10
ENSG00000107736	O	2.01e-08	4.54675e-07	8
ENSG00000162413	O	2.01e-08	4.54675e-07	10
ENSG00000168268	O	2.03e-08	4.5878e-07	10
ENSG00000169604	O	2.04e-08	4.60619e-07	10
ENSG00000101972	O	2.05e-08	4.62455e-07	10
ENSG00000110429	U	2.06e-08	4.64288e-07	10
ENSG00000167037	U	2.08e-08	4.67943e-07	8
ENSG00000116221	U	2.08e-08	4.67943e-07	8
ENSG00000007372	O	2.1e-08	4.72014e-07	10
ENSG00000198354	U	2.11e-08	4.73831e-07	8
ENSG00000158373	O	2.13e-08	4.77889e-07	10
ENSG00000122203	U	2.15e-08	4.81939e-07	8
ENSG00000129596	U	2.16e-08	4.83305e-07	10
ENSG00000213445	O	2.16e-08	4.83305e-07	10
ENSG00000236764	U	2.18e-08	4.86899e-07	10
ENSG00000163513	O	2.18e-08	4.86899e-07	10
ENSG00000101868	O	2.19e-08	4.88692e-07	10
ENSG00000148481	U	2.21e-08	4.92267e-07	10
ENSG00000174776	O	2.21e-08	4.92267e-07	8
ENSG00000166881	O	2.22e-08	4.9405e-07	10
ENSG00000115514	U	2.23e-08	4.95829e-07	10
ENSG00000101132	U	2.25e-08	4.98931e-07	10
ENSG00000163875	U	2.25e-08	4.98931e-07	10
ENSG00000175426	U	2.25e-08	4.98931e-07	10
ENSG00000189369	U	2.27e-08	5.02916e-07	10
ENSG00000111110	U	2.28e-08	5.03778e-07	10
ENSG00000133812	O	2.28e-08	5.03778e-07	8
ENSG00000100916	U	2.28e-08	5.03778e-07	8
ENSG00000129682	U	2.29e-08	5.05536e-07	10
ENSG00000136830	O	2.3e-08	5.07291e-07	8
ENSG00000144645	U	2.32e-08	5.10792e-07	10
ENSG00000132664	U	2.32e-08	5.10792e-07	10
ENSG00000146938	U	2.33e-08	5.12538e-07	10
ENSG00000151702	O	2.34e-08	5.12914e-07	10
ENSG00000078902	U	2.34e-08	5.12914e-07	10
ENSG00000168769	O	2.34e-08	5.12914e-07	8
ENSG00000089041	O	2.34e-08	5.12914e-07	10
ENSG00000172243	O	2.37e-08	5.1903e-07	10
ENSG00000184992	U	2.39e-08	5.22947e-07	8
ENSG00000152128	U	2.4e-08	5.24671e-07	8
ENSG00000165406	O	2.42e-08	5.28111e-07	10
ENSG00000168056	O	2.42e-08	5.28111e-07	10
ENSG00000111961	O	2.43e-08	5.29826e-07	10
ENSG00000173905	O	2.45e-08	5.33716e-07	10
ENSG00000006128	U	2.47e-08	5.37127e-07	10
ENSG00000205629	U	2.47e-08	5.37127e-07	10
ENSG00000150093	O	2.48e-08	5.38828e-07	10
ENSG00000166224	O	2.52e-08	5.4656e-07	10
ENSG00000197724	O	2.52e-08	5.4656e-07	10
ENSG00000085377	U	2.53e-08	5.48248e-07	10
ENSG00000118640	O	2.55e-08	5.52098e-07	10
ENSG00000129675	O	2.56e-08	5.53295e-07	10
ENSG00000124120	U	2.56e-08	5.53295e-07	10
ENSG00000198223	O	2.57e-08	5.54972e-07	10
ENSG00000138190	U	2.58e-08	5.56646e-07	8
ENSG00000174938	U	2.59e-08	5.57831e-07	10
ENSG00000119318	U	2.59e-08	5.57831e-07	10
ENSG00000119383	U	2.61e-08	5.61649e-07	4
ENSG00000185352	U	2.63e-08	5.65461e-07	8
ENSG00000065833	U	2.64e-08	5.67119e-07	10
ENSG00000177646	U	2.65e-08	5.6828e-07	8
ENSG00000169750	U	2.65e-08	5.6828e-07	10
ENSG00000104774	O	2.66e-08	5.69931e-07	4
ENSG00000188921	O	2.67e-08	5.71579e-07	8
ENSG00000123374	O	2.7e-08	5.76505e-07	10
ENSG00000170525	O	2.7e-08	5.76505e-07	10
ENSG00000167895	O	2.7e-08	5.76505e-07	8
ENSG00000119403	O	2.71e-08	5.78141e-07	8
ENSG00000182253	O	2.72e-08	5.79276e-07	10
ENSG00000196262	U	2.72e-08	5.79276e-07	10
ENSG00000107719	O	2.74e-08	5.83033e-07	8
ENSG00000099331	O	2.75e-08	5.84659e-07	10
ENSG00000162377	U	2.76e-08	5.86281e-07	10
ENSG00000241399	O	2.79e-08	5.92145e-07	10
ENSG00000171659	O	2.8e-08	5.92743e-07	8
ENSG00000141506	O	2.8e-08	5.92743e-07	10
ENSG00000121989	U	2.8e-08	5.92743e-07	10
ENSG00000105329	O	2.81e-08	5.94351e-07	10
ENSG00000156395	U	2.83e-08	5.9807e-07	10
ENSG00000103710	O	2.84e-08	5.99671e-07	10
ENSG00000186469	U	2.89e-08	6.09709e-07	8
ENSG00000145882	U	2.91e-08	6.11842e-07	10
ENSG00000113732	O	2.91e-08	6.11842e-07	10
ENSG00000103056	U	2.91e-08	6.11842e-07	10
ENSG00000175175	U	2.91e-08	6.11842e-07	10
ENSG00000008226	O	2.94e-08	6.17106e-07	10
ENSG00000156253	U	2.95e-08	6.17106e-07	10
ENSG00000113140	O	2.95e-08	6.17106e-07	10
ENSG00000163577	U	2.95e-08	6.17106e-07	10
ENSG00000123091	U	2.95e-08	6.17106e-07	10
ENSG00000173039	O	2.95e-08	6.17106e-07	10
ENSG00000179241	O	2.96e-08	6.17635e-07	8
ENSG00000204619	U	2.96e-08	6.17635e-07	10
ENSG00000126945	U	2.97e-08	6.17635e-07	10
ENSG00000028137	O	2.97e-08	6.17635e-07	10
ENSG00000179388	U	2.97e-08	6.17635e-07	10
ENSG00000090104	O	2.97e-08	6.17635e-07	10
ENSG00000226415	U	2.97e-08	6.17635e-07	4
ENSG00000136451	O	2.98e-08	6.19194e-07	10
ENSG00000173320	U	2.99e-08	6.20751e-07	8
ENSG00000111596	O	3e-08	6.22305e-07	10
ENSG00000116106	U	3.02e-08	6.25405e-07	10
ENSG00000073614	O	3.02e-08	6.25405e-07	10
ENSG00000119950	O	3.03e-08	6.26952e-07	10
ENSG00000146072	U	3.05e-08	6.30563e-07	10
ENSG00000113916	O	3.09e-08	6.37235e-07	10
ENSG00000145246	O	3.09e-08	6.37235e-07	10
ENSG00000168610	O	3.09e-08	6.37235e-07	10
ENSG00000162728	U	3.12e-08	6.42886e-07	10
ENSG00000171681	O	3.16e-08	6.50587e-07	10
ENSG00000107643	U	3.2e-08	6.58274e-07	10
ENSG00000103269	U	3.23e-08	6.63343e-07	10
ENSG00000186517	O	3.23e-08	6.63343e-07	8
ENSG00000114956	U	3.24e-08	6.64845e-07	10
ENSG00000040341	U	3.25e-08	6.66344e-07	10
ENSG00000166411	U	3.26e-08	6.67841e-07	10
ENSG00000136643	U	3.29e-08	6.7343e-07	10
ENSG00000164919	U	3.33e-08	6.81054e-07	10
ENSG00000198909	O	3.34e-08	6.81972e-07	10
ENSG00000166167	U	3.34e-08	6.81972e-07	10
ENSG00000155961	U	3.39e-08	6.9161e-07	8
ENSG00000188573	U	3.4e-08	6.93079e-07	8
ENSG00000087085	U	3.41e-08	6.94545e-07	10
ENSG00000139505	U	3.44e-08	7.0008e-07	10
ENSG00000133574	O	3.47e-08	7.05025e-07	10
ENSG00000063177	O	3.47e-08	7.05025e-07	10
ENSG00000106524	U	3.48e-08	7.06477e-07	10
ENSG00000161791	O	3.56e-08	7.22126e-07	8
ENSG00000163590	U	3.58e-08	7.25588e-07	8
ENSG00000197043	U	3.59e-08	7.27019e-07	10
ENSG00000112695	U	3.67e-08	7.42612e-07	10
ENSG00000204116	U	3.68e-08	7.4342e-07	8
ENSG00000126947	U	3.68e-08	7.4342e-07	10
ENSG00000130958	O	3.69e-08	7.44832e-07	4
ENSG00000115233	U	3.74e-08	7.5431e-07	10
ENSG00000128482	U	3.77e-08	7.59123e-07	8
ENSG00000010017	U	3.77e-08	7.59123e-07	10
ENSG00000111145	O	3.78e-08	7.60518e-07	10
ENSG00000166348	O	3.8e-08	7.6392e-07	8
ENSG00000109381	O	3.84e-08	7.71335e-07	10
ENSG00000118557	O	3.85e-08	7.72717e-07	10
ENSG00000173114	U	3.88e-08	7.78107e-07	10
ENSG00000005810	U	3.91e-08	7.83488e-07	10
ENSG00000144909	O	3.94e-08	7.88861e-07	10
ENSG00000152558	O	3.95e-08	7.90224e-07	10
ENSG00000114923	U	3.97e-08	7.93583e-07	10
ENSG00000064763	U	3.99e-08	7.96937e-07	10
ENSG00000237737	U	4.01e-08	7.99641e-07	4
ENSG00000119401	U	4.01e-08	7.99641e-07	10
ENSG00000138686	U	4.02e-08	8.0099e-07	10
ENSG00000030582	O	4.06e-08	8.08309e-07	10
ENSG00000164815	U	4.07e-08	8.09649e-07	10
ENSG00000125457	O	4.08e-08	8.10986e-07	8
ENSG00000187800	O	4.09e-08	8.1167e-07	8
ENSG00000139998	U	4.09e-08	8.1167e-07	10
ENSG00000136250	O	4.1e-08	8.13002e-07	10
ENSG00000144057	U	4.12e-08	8.16314e-07	8
ENSG00000111344	U	4.16e-08	8.22922e-07	10
ENSG00000105784	U	4.16e-08	8.22922e-07	10
ENSG00000140262	O	4.17e-08	8.24241e-07	10
ENSG00000171208	U	4.18e-08	8.25558e-07	10
ENSG00000164332	U	4.23e-08	8.34767e-07	8
ENSG00000215712	U	4.25e-08	8.38046e-07	10
ENSG00000115165	O	4.3e-08	8.4723e-07	10
ENSG00000137693	O	4.31e-08	8.48525e-07	10
ENSG00000135002	U	4.32e-08	8.49817e-07	10
ENSG00000112343	O	4.33e-08	8.51108e-07	10
ENSG00000142197	U	4.41e-08	8.66145e-07	10
ENSG00000162545	U	4.42e-08	8.67421e-07	10
ENSG00000187122	U	4.44e-08	8.70655e-07	10
ENSG00000165164	O	4.46e-08	8.73885e-07	8
ENSG00000105649	U	4.47e-08	8.75151e-07	10
ENSG00000107104	O	4.48e-08	8.76415e-07	10
ENSG00000116793	U	4.49e-08	8.77678e-07	10
ENSG00000139405	U	4.5e-08	8.78938e-07	10
ENSG00000072954	U	4.55e-08	8.87855e-07	8
ENSG00000006432	U	4.56e-08	8.87855e-07	10
ENSG00000011677	U	4.56e-08	8.87855e-07	10
ENSG00000157191	O	4.56e-08	8.87855e-07	10
ENSG00000205930	O	4.57e-08	8.89102e-07	8
ENSG00000067182	O	4.58e-08	8.90348e-07	10
ENSG00000072958	U	4.59e-08	8.91591e-07	8
ENSG00000003402	O	4.6e-08	8.92833e-07	10
ENSG00000145242	U	4.62e-08	8.96012e-07	10
ENSG00000122786	O	4.68e-08	9.06938e-07	10
ENSG00000172638	O	4.69e-08	9.08165e-07	10
ENSG00000099910	U	4.7e-08	9.09389e-07	10
ENSG00000154175	O	4.73e-08	9.14479e-07	10
ENSG00000166716	O	4.74e-08	9.15697e-07	10
ENSG00000137393	O	4.81e-08	9.27771e-07	8
ENSG00000112079	O	4.81e-08	9.27771e-07	10
ENSG00000196954	O	4.82e-08	9.28976e-07	10
ENSG00000176055	U	4.86e-08	9.35957e-07	8
ENSG00000162889	O	4.9e-08	9.42926e-07	10
ENSG00000162975	U	4.93e-08	9.47962e-07	10
ENSG00000150627	U	4.96e-08	9.52251e-07	8
ENSG00000197747	O	4.96e-08	9.52251e-07	10
ENSG00000069869	O	4.97e-08	9.53431e-07	10
ENSG00000002586	O	4.98e-08	9.54609e-07	10
ENSG00000167792	U	5.05e-08	9.67278e-07	10
ENSG00000010610	O	5.09e-08	9.74186e-07	10
ENSG00000182255	U	5.12e-08	9.7917e-07	10
ENSG00000181722	O	5.13e-08	9.80325e-07	10
ENSG00000157219	U	5.14e-08	9.81478e-07	10
ENSG00000169884	U	5.15e-08	9.8263e-07	10
ENSG00000088179	U	5.17e-08	9.84927e-07	10
ENSG00000128285	U	5.17e-08	9.84927e-07	10
ENSG00000122733	U	5.19e-08	9.87976e-07	10
ENSG00000130559	U	5.24e-08	9.96728e-07	10
ENSG00000151914	O	5.27e-08	1.00166e-06	10
ENSG00000130764	U	5.3e-08	1.00659e-06	10
ENSG00000109519	U	5.31e-08	1.00695e-06	10
ENSG00000179091	U	5.31e-08	1.00695e-06	10
ENSG00000178896	U	5.33e-08	1.00919e-06	10
ENSG00000138756	O	5.33e-08	1.00919e-06	10
ENSG00000120129	O	5.34e-08	1.00954e-06	10
ENSG00000250722	O	5.34e-08	1.00954e-06	10
ENSG00000116473	O	5.35e-08	1.00989e-06	8
ENSG00000100181	O	5.35e-08	1.00989e-06	8
ENSG00000169567	U	5.36e-08	1.01024e-06	10
ENSG00000103852	O	5.36e-08	1.01024e-06	10
ENSG00000004961	U	5.37e-08	1.01135e-06	10
ENSG00000116857	U	5.38e-08	1.01169e-06	8
ENSG00000161981	U	5.38e-08	1.01169e-06	10
ENSG00000166780	U	5.41e-08	1.01656e-06	10
ENSG00000116815	O	5.49e-08	1.03081e-06	10
ENSG00000158825	O	5.53e-08	1.03754e-06	10
ENSG00000143786	U	5.57e-08	1.04425e-06	10
ENSG00000184117	U	5.6e-08	1.04908e-06	10
ENSG00000161682	U	5.61e-08	1.05016e-06	8
ENSG00000151490	U	5.64e-08	1.05497e-06	10
ENSG00000172935	O	5.67e-08	1.05978e-06	8
ENSG00000162924	O	5.73e-08	1.07019e-06	10
ENSG00000117280	O	5.8e-08	1.08163e-06	10
ENSG00000163516	O	5.8e-08	1.08163e-06	10
ENSG00000151500	U	5.81e-08	1.08187e-06	10
ENSG00000134531	O	5.81e-08	1.08187e-06	10
ENSG00000164326	U	5.86e-08	1.08954e-06	10
ENSG00000182247	U	5.86e-08	1.08954e-06	8
ENSG00000178235	U	5.87e-08	1.09058e-06	8
ENSG00000065413	O	5.94e-08	1.10275e-06	8
ENSG00000175497	U	6.01e-08	1.11491e-06	8
ENSG00000162409	U	6.03e-08	1.11779e-06	10
ENSG00000125166	U	6.05e-08	1.12065e-06	10
ENSG00000171450	U	6.07e-08	1.12352e-06	10
ENSG00000174917	U	6.13e-08	1.13378e-06	8
ENSG00000157005	U	6.16e-08	1.13847e-06	10
ENSG00000228502	O	6.25e-08	1.15424e-06	4
ENSG00000106723	U	6.27e-08	1.15621e-06	10
ENSG00000040731	U	6.27e-08	1.15621e-06	10
ENSG00000042062	O	6.42e-08	1.18299e-06	8
ENSG00000092531	O	6.43e-08	1.18395e-06	10
ENSG00000163430	O	6.44e-08	1.18491e-06	10
ENSG00000172361	O	6.46e-08	1.18771e-06	8
ENSG00000108389	U	6.47e-08	1.18866e-06	10
ENSG00000110079	O	6.55e-08	1.20247e-06	10
ENSG00000198887	O	6.57e-08	1.20525e-06	10
ENSG00000176974	O	6.6e-08	1.20985e-06	10
ENSG00000101363	U	6.63e-08	1.21445e-06	8
ENSG00000178301	U	6.64e-08	1.21539e-06	8
ENSG00000105197	U	6.66e-08	1.21815e-06	10
ENSG00000105983	U	6.68e-08	1.2209e-06	8
ENSG00000172059	O	6.72e-08	1.22731e-06	10
ENSG00000179456	U	6.75e-08	1.23187e-06	10
ENSG00000117592	O	6.8e-08	1.24009e-06	10
ENSG00000067082	O	6.82e-08	1.24282e-06	10
ENSG00000204681	U	6.83e-08	1.24372e-06	10
ENSG00000137462	O	6.86e-08	1.24827e-06	10
ENSG00000101003	U	7e-08	1.27281e-06	10
ENSG00000180488	U	7.17e-08	1.30276e-06	8
ENSG00000125827	U	7.19e-08	1.30544e-06	10
ENSG00000102359	O	7.33e-08	1.3289e-06	10
ENSG00000237515	U	7.33e-08	1.3289e-06	8
ENSG00000183023	U	7.37e-08	1.33518e-06	10
ENSG00000187736	O	7.44e-08	1.34687e-06	4
ENSG00000174028	U	7.45e-08	1.3477e-06	4
ENSG00000106367	U	7.46e-08	1.34852e-06	10
ENSG00000213654	O	7.48e-08	1.35115e-06	10
ENSG00000104375	O	7.49e-08	1.35197e-06	10
ENSG00000128849	O	7.57e-08	1.36541e-06	8
ENSG00000166448	U	7.63e-08	1.37423e-06	8
ENSG00000188021	U	7.63e-08	1.37423e-06	10
ENSG00000108946	U	7.64e-08	1.37503e-06	10
ENSG00000165309	O	7.66e-08	1.37763e-06	8
ENSG00000163565	O	7.73e-08	1.38921e-06	10
ENSG00000152977	O	7.74e-08	1.39e-06	10
ENSG00000150625	U	7.78e-08	1.39617e-06	10
ENSG00000076928	O	7.91e-08	1.41847e-06	10
ENSG00000187049	O	7.92e-08	1.41923e-06	8
ENSG00000163755	O	7.94e-08	1.42179e-06	8
ENSG00000013561	U	8.01e-08	1.43225e-06	10
ENSG00000177674	O	8.01e-08	1.43225e-06	8
ENSG00000213866	O	8.03e-08	1.43479e-06	4
ENSG00000149781	O	8.06e-08	1.43911e-06	8
ENSG00000073670	U	8.11e-08	1.44699e-06	10
ENSG00000164978	U	8.18e-08	1.45843e-06	10
ENSG00000103811	O	8.19e-08	1.45916e-06	10
ENSG00000196353	U	8.27e-08	1.47236e-06	8
ENSG00000115282	O	8.33e-08	1.48197e-06	10
ENSG00000087245	O	8.36e-08	1.48624e-06	10
ENSG00000153094	O	8.39e-08	1.4905e-06	10
ENSG00000213064	O	8.46e-08	1.50186e-06	10
ENSG00000213694	O	8.53e-08	1.51212e-06	8
ENSG00000103995	O	8.53e-08	1.51212e-06	10
ENSG00000196305	U	8.56e-08	1.51635e-06	10
ENSG00000099960	U	8.62e-08	1.52589e-06	10
ENSG00000174238	U	8.64e-08	1.52834e-06	10
ENSG00000213023	U	8.71e-08	1.53962e-06	4
ENSG00000143473	U	8.77e-08	1.54912e-06	10
ENSG00000135454	U	8.86e-08	1.5639e-06	10
ENSG00000094963	O	8.88e-08	1.56631e-06	10
ENSG00000141756	O	8.9e-08	1.56872e-06	10
ENSG00000154548	U	8.93e-08	1.57289e-06	8
ENSG00000136267	U	8.94e-08	1.57353e-06	10
ENSG00000008056	U	8.95e-08	1.57417e-06	10
ENSG00000251595	U	9.01e-08	1.58247e-06	6
ENSG00000054598	O	9.01e-08	1.58247e-06	10
ENSG00000152578	U	9.02e-08	1.58311e-06	10
ENSG00000113328	O	9.06e-08	1.589e-06	10
ENSG00000146352	U	9.08e-08	1.59138e-06	8
ENSG00000108798	O	9.16e-08	1.60426e-06	8
ENSG00000137727	U	9.17e-08	1.60488e-06	8
ENSG00000151834	U	9.19e-08	1.60611e-06	10
ENSG00000132688	O	9.19e-08	1.60611e-06	10
ENSG00000137154	O	9.28e-08	1.62069e-06	10
ENSG00000250067	U	9.3e-08	1.6219e-06	8
ENSG00000166987	O	9.3e-08	1.6219e-06	8
ENSG00000089123	U	9.33e-08	1.62598e-06	10
ENSG00000134453	O	9.56e-08	1.66489e-06	8
ENSG00000132155	O	9.69e-08	1.68635e-06	10
ENSG00000118482	O	9.72e-08	1.69038e-06	10
ENSG00000136810	U	9.79e-08	1.70016e-06	10
ENSG00000203747	O	9.79e-08	1.70016e-06	4
ENSG00000069493	O	9.83e-08	1.70591e-06	10
ENSG00000186889	U	9.86e-08	1.70992e-06	8
ENSG00000165572	U	9.88e-08	1.71219e-06	8
ENSG00000173726	U	9.89e-08	1.71272e-06	10
ENSG00000163106	O	9.94e-08	1.72018e-06	10
ENSG00000127951	O	9.98e-08	1.72573e-06	10
ENSG00000115641	U	9.99e-08	1.72573e-06	10
ENSG00000136861	O	1e-07	1.72573e-06	10
ENSG00000091129	U	1e-07	1.72573e-06	10
ENSG00000166501	U	1.02e-07	1.7578e-06	10
ENSG00000162694	U	1.02e-07	1.7578e-06	10
ENSG00000239713	O	1.04e-07	1.78853e-06	10
ENSG00000205981	U	1.04e-07	1.78853e-06	8
ENSG00000133019	U	1.04e-07	1.78853e-06	10
ENSG00000172380	O	1.05e-07	1.80322e-06	10
ENSG00000130158	O	1.05e-07	1.80322e-06	10
ENSG00000152049	O	1.07e-07	1.83629e-06	10
ENSG00000196961	U	1.08e-07	1.85088e-06	8
ENSG00000167004	U	1.08e-07	1.85088e-06	10
ENSG00000168476	O	1.1e-07	1.88255e-06	10
ENSG00000181852	U	1.1e-07	1.88255e-06	10
ENSG00000108510	O	1.11e-07	1.89573e-06	10
ENSG00000241973	U	1.11e-07	1.89573e-06	10
ENSG00000172349	O	1.11e-07	1.89573e-06	10
ENSG00000107738	O	1.12e-07	1.91018e-06	8
ENSG00000115685	U	1.12e-07	1.91018e-06	10
ENSG00000152092	U	1.13e-07	1.92325e-06	10
ENSG00000178397	U	1.13e-07	1.92325e-06	8
ENSG00000004766	U	1.13e-07	1.92325e-06	10
ENSG00000127995	U	1.14e-07	1.93761e-06	10
ENSG00000122705	U	1.14e-07	1.93761e-06	10
ENSG00000156804	O	1.16e-07	1.96755e-06	8
ENSG00000116299	U	1.16e-07	1.96755e-06	10
ENSG00000107099	O	1.16e-07	1.96755e-06	8
ENSG00000108947	U	1.17e-07	1.98315e-06	10
ENSG00000198794	U	1.19e-07	2.01429e-06	10
ENSG00000163001	U	1.19e-07	2.01429e-06	8
ENSG00000166734	O	1.2e-07	2.02429e-06	8
ENSG00000166685	U	1.2e-07	2.02429e-06	8
ENSG00000186074	O	1.2e-07	2.02429e-06	8
ENSG00000105193	O	1.2e-07	2.02429e-06	10
ENSG00000186001	O	1.2e-07	2.02429e-06	10
ENSG00000136750	U	1.21e-07	2.03838e-06	10
ENSG00000144711	U	1.21e-07	2.03838e-06	10
ENSG00000120963	U	1.22e-07	2.05104e-06	8
ENSG00000173141	U	1.22e-07	2.05104e-06	10
ENSG00000204147	U	1.22e-07	2.05104e-06	4
ENSG00000151491	O	1.23e-07	2.06365e-06	10
ENSG00000171224	U	1.23e-07	2.06365e-06	8
ENSG00000003987	U	1.23e-07	2.06365e-06	10
ENSG00000177301	U	1.24e-07	2.07902e-06	10
ENSG00000186153	O	1.25e-07	2.09153e-06	10
ENSG00000119321	O	1.25e-07	2.09153e-06	10
ENSG00000074657	O	1.25e-07	2.09153e-06	4
ENSG00000174460	U	1.26e-07	2.10542e-06	8
ENSG00000157227	O	1.26e-07	2.10542e-06	10
ENSG00000174600	O	1.27e-07	2.12069e-06	10
ENSG00000162645	O	1.29e-07	2.14974e-06	10
ENSG00000061273	O	1.29e-07	2.14974e-06	10
ENSG00000101194	O	1.29e-07	2.14974e-06	10
ENSG00000146833	O	1.3e-07	2.16058e-06	8
ENSG00000270170	U	1.3e-07	2.16058e-06	8
ENSG00000166046	O	1.3e-07	2.16058e-06	8
ENSG00000100934	U	1.3e-07	2.16058e-06	10
ENSG00000153944	O	1.31e-07	2.17428e-06	8
ENSG00000027697	O	1.31e-07	2.17428e-06	10
ENSG00000184613	U	1.32e-07	2.18648e-06	10
ENSG00000104365	O	1.32e-07	2.18648e-06	10
ENSG00000149499	O	1.32e-07	2.18648e-06	10
ENSG00000061794	U	1.33e-07	2.1957e-06	10
ENSG00000135750	U	1.33e-07	2.1957e-06	10
ENSG00000169758	U	1.33e-07	2.1957e-06	8
ENSG00000101846	U	1.33e-07	2.1957e-06	10
ENSG00000132359	U	1.33e-07	2.1957e-06	10
ENSG00000133958	U	1.34e-07	2.21073e-06	8
ENSG00000024422	O	1.35e-07	2.22426e-06	10
ENSG00000100441	O	1.35e-07	2.22426e-06	10
ENSG00000105778	U	1.36e-07	2.23925e-06	10
ENSG00000013441	O	1.37e-07	2.25272e-06	10
ENSG00000159433	O	1.37e-07	2.25272e-06	8
ENSG00000168566	O	1.38e-07	2.26765e-06	8
ENSG00000116903	U	1.39e-07	2.27804e-06	8
ENSG00000182149	O	1.39e-07	2.27804e-06	10
ENSG00000146151	U	1.39e-07	2.27804e-06	8
ENSG00000119535	O	1.39e-07	2.27804e-06	10
ENSG00000070404	O	1.4e-07	2.29291e-06	10
ENSG00000084444	U	1.41e-07	2.30623e-06	10
ENSG00000008735	U	1.41e-07	2.30623e-06	10
ENSG00000286214	U	1.43e-07	2.32817e-06	6
ENSG00000166833	O	1.43e-07	2.32817e-06	10
ENSG00000169756	O	1.43e-07	2.32817e-06	10
ENSG00000130748	U	1.43e-07	2.32817e-06	10
ENSG00000196689	O	1.43e-07	2.32817e-06	10
ENSG00000141433	U	1.43e-07	2.32817e-06	10
ENSG00000175287	O	1.43e-07	2.32817e-06	4
ENSG00000134250	O	1.45e-07	2.35918e-06	10
ENSG00000176204	U	1.47e-07	2.39015e-06	10
ENSG00000100412	U	1.48e-07	2.40483e-06	10
ENSG00000113100	U	1.49e-07	2.4179e-06	10
ENSG00000015153	U	1.49e-07	2.4179e-06	10
ENSG00000119723	U	1.5e-07	2.43094e-06	10
ENSG00000116199	U	1.5e-07	2.43094e-06	10
ENSG00000067992	U	1.51e-07	2.44235e-06	10
ENSG00000114439	O	1.51e-07	2.44235e-06	10
ENSG00000111348	O	1.51e-07	2.44235e-06	10
ENSG00000149809	U	1.52e-07	2.45692e-06	10
ENSG00000161021	O	1.53e-07	2.47147e-06	10
ENSG00000123096	O	1.54e-07	2.486e-06	10
ENSG00000126458	O	1.55e-07	2.49726e-06	10
ENSG00000166813	O	1.55e-07	2.49726e-06	8
ENSG00000113721	O	1.55e-07	2.49726e-06	10
ENSG00000188786	O	1.56e-07	2.50521e-06	10
ENSG00000186951	O	1.56e-07	2.50521e-06	10
ENSG00000126768	U	1.56e-07	2.50521e-06	10
ENSG00000070756	O	1.56e-07	2.50521e-06	8
ENSG00000141524	O	1.56e-07	2.50521e-06	10
ENSG00000137497	O	1.57e-07	2.518e-06	10
ENSG00000167281	U	1.57e-07	2.518e-06	8
ENSG00000114062	U	1.6e-07	2.56446e-06	10
ENSG00000134265	U	1.61e-07	2.57881e-06	10
ENSG00000197345	U	1.63e-07	2.60747e-06	8
ENSG00000115461	O	1.63e-07	2.60747e-06	10
ENSG00000105255	U	1.65e-07	2.63096e-06	10
ENSG00000153253	U	1.65e-07	2.63096e-06	10
ENSG00000251474	O	1.65e-07	2.63096e-06	8
ENSG00000146476	U	1.65e-07	2.63096e-06	10
ENSG00000135439	U	1.65e-07	2.63096e-06	10
ENSG00000109919	U	1.66e-07	2.6452e-06	10
ENSG00000267519	O	1.67e-07	2.6526e-06	4
ENSG00000178177	O	1.67e-07	2.6526e-06	8
ENSG00000143164	U	1.67e-07	2.6526e-06	10
ENSG00000159720	U	1.67e-07	2.6526e-06	10
ENSG00000158008	U	1.67e-07	2.6526e-06	10
ENSG00000126249	U	1.69e-07	2.68093e-06	8
ENSG00000118007	O	1.69e-07	2.68093e-06	10
ENSG00000172216	O	1.7e-07	2.69506e-06	10
ENSG00000183160	O	1.71e-07	2.70918e-06	8
ENSG00000149451	O	1.73e-07	2.73911e-06	8
ENSG00000082212	U	1.74e-07	2.75142e-06	10
ENSG00000103494	U	1.74e-07	2.75142e-06	10
ENSG00000136305	O	1.79e-07	2.82687e-06	10
ENSG00000099308	U	1.79e-07	2.82687e-06	10
ENSG00000119705	U	1.8e-07	2.84085e-06	10
ENSG00000182326	O	1.83e-07	2.88636e-06	10
ENSG00000167535	U	1.84e-07	2.90029e-06	10
ENSG00000005194	U	1.85e-07	2.91419e-06	10
ENSG00000129116	O	1.86e-07	2.92622e-06	10
ENSG00000197147	U	1.86e-07	2.92622e-06	10
ENSG00000072133	U	1.87e-07	2.94008e-06	10
ENSG00000105383	O	1.9e-07	2.98535e-06	10
ENSG00000068308	U	1.92e-07	3.01295e-06	8
ENSG00000130956	U	1.92e-07	3.01295e-06	10
ENSG00000139174	U	1.93e-07	3.02672e-06	8
ENSG00000075884	O	1.94e-07	3.03856e-06	10
ENSG00000178385	U	1.94e-07	3.03856e-06	8
ENSG00000106404	O	1.95e-07	3.05036e-06	10
ENSG00000169783	U	1.95e-07	3.05036e-06	8
ENSG00000124813	O	1.97e-07	3.0797e-06	10
ENSG00000136048	O	1.98e-07	3.08947e-06	10
ENSG00000163328	U	1.98e-07	3.08947e-06	8
ENSG00000151090	U	1.98e-07	3.08947e-06	10
ENSG00000180185	U	1.99e-07	3.10312e-06	8
ENSG00000112379	U	2e-07	3.11675e-06	8
ENSG00000197081	O	2.01e-07	3.12839e-06	10
ENSG00000126733	U	2.01e-07	3.12839e-06	8
ENSG00000145912	U	2.02e-07	3.14198e-06	10
ENSG00000172466	O	2.04e-07	3.1711e-06	10
ENSG00000134824	O	2.07e-07	3.21369e-06	10
ENSG00000157502	U	2.07e-07	3.21369e-06	8
ENSG00000173209	O	2.08e-07	3.22719e-06	10
ENSG00000145817	U	2.11e-07	3.27169e-06	10
ENSG00000136279	U	2.12e-07	3.28514e-06	8
ENSG00000114933	O	2.14e-07	3.31198e-06	10
ENSG00000110876	O	2.14e-07	3.31198e-06	10
ENSG00000121871	U	2.15e-07	3.32123e-06	10
ENSG00000245526	U	2.15e-07	3.32123e-06	4
ENSG00000166073	U	2.15e-07	3.32123e-06	10
ENSG00000084731	U	2.16e-07	3.33459e-06	10
ENSG00000010818	U	2.17e-07	3.34794e-06	10
ENSG00000213398	O	2.18e-07	3.36127e-06	10
ENSG00000154258	O	2.2e-07	3.38578e-06	8
ENSG00000123352	U	2.2e-07	3.38578e-06	10
ENSG00000119638	O	2.2e-07	3.38578e-06	10
ENSG00000186818	O	2.21e-07	3.39906e-06	10
ENSG00000131462	U	2.22e-07	3.4102e-06	10
ENSG00000100697	O	2.22e-07	3.4102e-06	10
ENSG00000163132	O	2.23e-07	3.42131e-06	10
ENSG00000115828	U	2.23e-07	3.42131e-06	10
ENSG00000119782	U	2.24e-07	3.43028e-06	10
ENSG00000143842	O	2.24e-07	3.43028e-06	10
ENSG00000173193	O	2.24e-07	3.43028e-06	8
ENSG00000008869	U	2.26e-07	3.45876e-06	8
ENSG00000138119	O	2.27e-07	3.47192e-06	10
ENSG00000109270	U	2.3e-07	3.51563e-06	10
ENSG00000067221	U	2.31e-07	3.52874e-06	10
ENSG00000187189	U	2.32e-07	3.53964e-06	10
ENSG00000273611	U	2.32e-07	3.53964e-06	10
ENSG00000120049	U	2.33e-07	3.55052e-06	10
ENSG00000198910	U	2.33e-07	3.55052e-06	10
ENSG00000054356	U	2.35e-07	3.5788e-06	10
ENSG00000181804	O	2.36e-07	3.59182e-06	8
ENSG00000167699	U	2.37e-07	3.60039e-06	10
ENSG00000107864	U	2.37e-07	3.60039e-06	10
ENSG00000144290	U	2.37e-07	3.60039e-06	4
ENSG00000101349	U	2.38e-07	3.61337e-06	10
ENSG00000106948	O	2.39e-07	3.62632e-06	8
ENSG00000130830	U	2.4e-07	3.63704e-06	10
ENSG00000188859	U	2.4e-07	3.63704e-06	8
ENSG00000115956	O	2.41e-07	3.64996e-06	10
ENSG00000050426	U	2.42e-07	3.66062e-06	10
ENSG00000108848	O	2.42e-07	3.66062e-06	10
ENSG00000196154	O	2.44e-07	3.68862e-06	10
ENSG00000110713	O	2.45e-07	3.70147e-06	10
ENSG00000000971	O	2.47e-07	3.72487e-06	10
ENSG00000113658	O	2.47e-07	3.72487e-06	10
ENSG00000181610	U	2.47e-07	3.72487e-06	8
ENSG00000088832	U	2.48e-07	3.73767e-06	4
ENSG00000163346	O	2.49e-07	3.75046e-06	10
ENSG00000115137	U	2.51e-07	3.77828e-06	8
ENSG00000174720	O	2.52e-07	3.79103e-06	10
ENSG00000138069	U	2.53e-07	3.80376e-06	10
ENSG00000004059	U	2.54e-07	3.81648e-06	10
ENSG00000196990	U	2.55e-07	3.82918e-06	8
ENSG00000196290	U	2.56e-07	3.83953e-06	10
ENSG00000164877	O	2.56e-07	3.83953e-06	10
ENSG00000165672	U	2.57e-07	3.8522e-06	10
ENSG00000139263	O	2.58e-07	3.86485e-06	8
ENSG00000165792	O	2.6e-07	3.8901e-06	10
ENSG00000126777	O	2.6e-07	3.8901e-06	10
ENSG00000006625	U	2.61e-07	3.9027e-06	6
ENSG00000132975	U	2.63e-07	3.93023e-06	10
ENSG00000068724	O	2.65e-07	3.95534e-06	8
ENSG00000157637	O	2.65e-07	3.95534e-06	10
ENSG00000164691	O	2.66e-07	3.96787e-06	8
ENSG00000118160	U	2.69e-07	4.00779e-06	10
ENSG00000162981	U	2.69e-07	4.00779e-06	8
ENSG00000117226	O	2.74e-07	4.07983e-06	8
ENSG00000112578	U	2.75e-07	4.09226e-06	10
ENSG00000100242	O	2.77e-07	4.11954e-06	10
ENSG00000166946	U	2.8e-07	4.16166e-06	8
ENSG00000182718	O	2.81e-07	4.17151e-06	10
ENSG00000100167	U	2.81e-07	4.17151e-06	8
ENSG00000180448	O	2.82e-07	4.18385e-06	10
ENSG00000196972	U	2.83e-07	4.19617e-06	4
ENSG00000220323	O	2.86e-07	4.23557e-06	8
ENSG00000141198	U	2.86e-07	4.23557e-06	10
ENSG00000151789	U	2.88e-07	4.26264e-06	10
ENSG00000152936	O	2.9e-07	4.282e-06	8
ENSG00000127616	U	2.9e-07	4.282e-06	10
ENSG00000168264	O	2.9e-07	4.282e-06	8
ENSG00000105613	U	2.9e-07	4.282e-06	10
ENSG00000148700	O	2.93e-07	4.32114e-06	10
ENSG00000133424	U	2.93e-07	4.32114e-06	10
ENSG00000163170	U	2.94e-07	4.33072e-06	8
ENSG00000135622	U	2.94e-07	4.33072e-06	10
ENSG00000122257	O	2.96e-07	4.35241e-06	10
ENSG00000170522	U	2.96e-07	4.35241e-06	10
ENSG00000112697	U	2.96e-07	4.35241e-06	10
ENSG00000057935	U	2.97e-07	4.36452e-06	8
ENSG00000156564	U	2.98e-07	4.37662e-06	8
ENSG00000272842	O	3.04e-07	4.45681e-06	4
ENSG00000121766	U	3.04e-07	4.45681e-06	8
ENSG00000079335	O	3.04e-07	4.45681e-06	10
ENSG00000153930	O	3.06e-07	4.48082e-06	8
ENSG00000164406	O	3.06e-07	4.48082e-06	8
ENSG00000130477	U	3.07e-07	4.4928e-06	10
ENSG00000170419	U	3.1e-07	4.53402e-06	8
ENSG00000164403	O	3.12e-07	4.56058e-06	8
ENSG00000161980	U	3.14e-07	4.5844e-06	10
ENSG00000159479	U	3.14e-07	4.5844e-06	10
ENSG00000099204	O	3.16e-07	4.60816e-06	10
ENSG00000133639	O	3.16e-07	4.60816e-06	10
ENSG00000172081	O	3.17e-07	4.62002e-06	8
ENSG00000184005	O	3.18e-07	4.63187e-06	8
ENSG00000143756	U	3.2e-07	4.65826e-06	10
ENSG00000134186	O	3.21e-07	4.67007e-06	10
ENSG00000187713	U	3.22e-07	4.68186e-06	8
ENSG00000244754	O	3.26e-07	4.73724e-06	10
ENSG00000162144	O	3.27e-07	4.74898e-06	8
ENSG00000149927	U	3.32e-07	4.81877e-06	10
ENSG00000127585	U	3.33e-07	4.83045e-06	8
ENSG00000145632	U	3.36e-07	4.86826e-06	10
ENSG00000183090	U	3.36e-07	4.86826e-06	8
ENSG00000125869	U	3.37e-07	4.87989e-06	10
ENSG00000196139	O	3.38e-07	4.8858e-06	10
ENSG00000115194	U	3.38e-07	4.8858e-06	10
ENSG00000145864	U	3.38e-07	4.8858e-06	10
ENSG00000164742	U	3.4e-07	4.90611e-06	10
ENSG00000164761	O	3.4e-07	4.90611e-06	10
ENSG00000168827	U	3.4e-07	4.90611e-06	10
ENSG00000069424	U	3.42e-07	4.93209e-06	10
ENSG00000164600	U	3.43e-07	4.94363e-06	10
ENSG00000105323	O	3.45e-07	4.96957e-06	10
ENSG00000116885	U	3.47e-07	4.99547e-06	8
ENSG00000168785	U	3.48e-07	5.00114e-06	10
ENSG00000187098	O	3.48e-07	5.00114e-06	10
ENSG00000105851	O	3.48e-07	5.00114e-06	10
ENSG00000147113	O	3.49e-07	5.0126e-06	10
ENSG00000044459	O	3.5e-07	5.02404e-06	10
ENSG00000073464	U	3.51e-07	5.03548e-06	10
ENSG00000107223	U	3.52e-07	5.04397e-06	10
ENSG00000126561	O	3.52e-07	5.04397e-06	10
ENSG00000107968	O	3.54e-07	5.0697e-06	10
ENSG00000116983	U	3.55e-07	5.08108e-06	10
ENSG00000110925	U	3.56e-07	5.09245e-06	10
ENSG00000157657	O	3.57e-07	5.1038e-06	8
ENSG00000147852	U	3.59e-07	5.12943e-06	10
ENSG00000042980	O	3.6e-07	5.13779e-06	10
ENSG00000100216	U	3.6e-07	5.13779e-06	10
ENSG00000125952	O	3.61e-07	5.14909e-06	10
ENSG00000103335	O	3.62e-07	5.16038e-06	10
ENSG00000128578	U	3.64e-07	5.1859e-06	8
ENSG00000204314	U	3.65e-07	5.19715e-06	8
ENSG00000164111	O	3.68e-07	5.23084e-06	10
ENSG00000158470	U	3.68e-07	5.23084e-06	10
ENSG00000140455	O	3.68e-07	5.23084e-06	10
ENSG00000174996	U	3.69e-07	5.24205e-06	10
ENSG00000164076	U	3.72e-07	5.28163e-06	10
ENSG00000170456	U	3.73e-07	5.29279e-06	10
ENSG00000163531	O	3.75e-07	5.31812e-06	10
ENSG00000103356	U	3.76e-07	5.32925e-06	8
ENSG00000157895	U	3.79e-07	5.3687e-06	10
ENSG00000178394	U	3.8e-07	5.37978e-06	10
ENSG00000122986	O	3.83e-07	5.41915e-06	8
ENSG00000075415	U	3.84e-07	5.4302e-06	10
ENSG00000198863	U	3.87e-07	5.46637e-06	8
ENSG00000204065	U	3.87e-07	5.46637e-06	4
ENSG00000165898	U	3.88e-07	5.47425e-06	8
ENSG00000161911	O	3.88e-07	5.47425e-06	8
ENSG00000130226	U	3.9e-07	5.49933e-06	10
ENSG00000140749	O	3.91e-07	5.50716e-06	10
ENSG00000012223	O	3.91e-07	5.50716e-06	10
ENSG00000086062	O	3.94e-07	5.54626e-06	10
ENSG00000134504	U	3.95e-07	5.55717e-06	8
ENSG00000198774	O	3.96e-07	5.56808e-06	10
ENSG00000198042	U	3.97e-07	5.57897e-06	10
ENSG00000182240	O	4.02e-07	5.64282e-06	10
ENSG00000120280	O	4.02e-07	5.64282e-06	10
ENSG00000255302	U	4.07e-07	5.70653e-06	10
ENSG00000127603	O	4.07e-07	5.70653e-06	10
ENSG00000005448	U	4.11e-07	5.75609e-06	8
ENSG00000141759	U	4.11e-07	5.75609e-06	10
ENSG00000112893	O	4.12e-07	5.76357e-06	10
ENSG00000163660	O	4.12e-07	5.76357e-06	10
ENSG00000173821	O	4.14e-07	5.78501e-06	8
ENSG00000160410	O	4.14e-07	5.78501e-06	8
ENSG00000135917	O	4.16e-07	5.8064e-06	10
ENSG00000100393	O	4.16e-07	5.8064e-06	10
ENSG00000010671	O	4.22e-07	5.88683e-06	10
ENSG00000105855	O	4.25e-07	5.92534e-06	10
ENSG00000159363	U	4.26e-07	5.9326e-06	10
ENSG00000197170	U	4.26e-07	5.9326e-06	10
ENSG00000197329	O	4.28e-07	5.9571e-06	10
ENSG00000172115	U	4.3e-07	5.98157e-06	10
ENSG00000138411	U	4.31e-07	5.99211e-06	8
ENSG00000169967	O	4.32e-07	5.99927e-06	10
ENSG00000162496	O	4.32e-07	5.99927e-06	10
ENSG00000196510	U	4.35e-07	6.03755e-06	8
ENSG00000104888	U	4.37e-07	6.06191e-06	10
ENSG00000104974	O	4.39e-07	6.08624e-06	10
ENSG00000131446	O	4.4e-07	6.09327e-06	10
ENSG00000155926	O	4.4e-07	6.09327e-06	10
ENSG00000102125	O	4.43e-07	6.12796e-06	10
ENSG00000104427	U	4.43e-07	6.12796e-06	10
ENSG00000176697	U	4.44e-07	6.13836e-06	10
ENSG00000136535	U	4.45e-07	6.14189e-06	10
ENSG00000185262	O	4.45e-07	6.14189e-06	8
ENSG00000178974	U	4.45e-07	6.14189e-06	10
ENSG00000100678	U	4.47e-07	6.16262e-06	8
ENSG00000135709	U	4.47e-07	6.16262e-06	10
ENSG00000143110	O	4.51e-07	6.21431e-06	8
ENSG00000138646	O	4.58e-07	6.30725e-06	10
ENSG00000033030	O	4.62e-07	6.3588e-06	10
ENSG00000169508	O	4.65e-07	6.39298e-06	10
ENSG00000116497	O	4.65e-07	6.39298e-06	10
ENSG00000184347	U	4.66e-07	6.39961e-06	10
ENSG00000144468	O	4.66e-07	6.39961e-06	8
ENSG00000054179	O	4.67e-07	6.40979e-06	10
ENSG00000178602	O	4.75e-07	6.51598e-06	8
ENSG00000105287	O	4.77e-07	6.53617e-06	10
ENSG00000092439	O	4.77e-07	6.53617e-06	8
ENSG00000198010	U	4.78e-07	6.54625e-06	10
ENSG00000034677	O	4.83e-07	6.61106e-06	10
ENSG00000120509	U	4.85e-07	6.63477e-06	8
ENSG00000124767	U	4.86e-07	6.64477e-06	10
ENSG00000145777	O	4.88e-07	6.66844e-06	8
ENSG00000173369	O	4.89e-07	6.67841e-06	10
ENSG00000167716	O	4.91e-07	6.69833e-06	8
ENSG00000151726	O	4.91e-07	6.69833e-06	10
ENSG00000119682	U	4.93e-07	6.72191e-06	10
ENSG00000167770	U	4.96e-07	6.75909e-06	10
ENSG00000055163	U	4.98e-07	6.77888e-06	10
ENSG00000182541	O	4.98e-07	6.77888e-06	10
ENSG00000066248	U	4.99e-07	6.7813e-06	8
ENSG00000232362	U	4.99e-07	6.7813e-06	6
ENSG00000147421	O	4.99e-07	6.7813e-06	10
ENSG00000154380	O	5.02e-07	6.81459e-06	10
ENSG00000112303	O	5.02e-07	6.81459e-06	10
ENSG00000272688	O	5.04e-07	6.83799e-06	4
ENSG00000196227	U	5.06e-07	6.86136e-06	8
ENSG00000117600	U	5.08e-07	6.88094e-06	10
ENSG00000154096	U	5.08e-07	6.88094e-06	10
ENSG00000106477	U	5.11e-07	6.91779e-06	10
ENSG00000058335	U	5.16e-07	6.97784e-06	10
ENSG00000198739	U	5.16e-07	6.97784e-06	4
ENSG00000138378	U	5.18e-07	6.99724e-06	10
ENSG00000151414	O	5.18e-07	6.99724e-06	10
ENSG00000162909	O	5.19e-07	7.00692e-06	10
ENSG00000188191	U	5.2e-07	7.00895e-06	10
ENSG00000101955	O	5.2e-07	7.00895e-06	10
ENSG00000198478	U	5.2e-07	7.00895e-06	8
ENSG00000149243	U	5.25e-07	7.0725e-06	10
ENSG00000043462	O	5.26e-07	7.08211e-06	10
ENSG00000258890	O	5.27e-07	7.08786e-06	8
ENSG00000172575	U	5.27e-07	7.08786e-06	10
ENSG00000079134	O	5.29e-07	7.1109e-06	10
ENSG00000168275	U	5.32e-07	7.14734e-06	8
ENSG00000067955	O	5.33e-07	7.15689e-06	10
ENSG00000172350	U	5.34e-07	7.16643e-06	10
ENSG00000171246	U	5.35e-07	7.17207e-06	10
ENSG00000181555	O	5.35e-07	7.17207e-06	10
ENSG00000050438	U	5.36e-07	7.18159e-06	10
ENSG00000133878	U	5.37e-07	7.19109e-06	10
ENSG00000126214	O	5.38e-07	7.20059e-06	10
ENSG00000182179	O	5.42e-07	7.2502e-06	10
ENSG00000111679	O	5.43e-07	7.25965e-06	10
ENSG00000137161	O	5.44e-07	7.2691e-06	10
ENSG00000002933	O	5.45e-07	7.27853e-06	10
ENSG00000186160	U	5.52e-07	7.36804e-06	8
ENSG00000135899	O	5.54e-07	7.39075e-06	10
ENSG00000149972	U	5.55e-07	7.39611e-06	10
ENSG00000117410	U	5.55e-07	7.39611e-06	10
ENSG00000132824	U	5.58e-07	7.42809e-06	10
ENSG00000172264	U	5.58e-07	7.42809e-06	8
ENSG00000126432	U	5.62e-07	7.4733e-06	8
ENSG00000076826	U	5.62e-07	7.4733e-06	8
ENSG00000196376	U	5.66e-07	7.51841e-06	8
ENSG00000108639	O	5.66e-07	7.51841e-06	10
ENSG00000140968	O	5.7e-07	7.56343e-06	10
ENSG00000137491	O	5.7e-07	7.56343e-06	10
ENSG00000135932	U	5.73e-07	7.59916e-06	10
ENSG00000113068	U	5.77e-07	7.64811e-06	10
ENSG00000120693	O	5.79e-07	7.66641e-06	10
ENSG00000230979	O	5.79e-07	7.66641e-06	4
ENSG00000159403	O	5.81e-07	7.68877e-06	10
ENSG00000115520	U	5.83e-07	7.71112e-06	10
ENSG00000169599	U	5.85e-07	7.73344e-06	10
ENSG00000169093	U	5.86e-07	7.74252e-06	10
ENSG00000064961	O	5.87e-07	7.75159e-06	10
ENSG00000074219	O	5.91e-07	7.7961e-06	8
ENSG00000163449	U	5.91e-07	7.7961e-06	8
ENSG00000164924	U	5.92e-07	7.79682e-06	10
ENSG00000152382	U	5.92e-07	7.79682e-06	8
ENSG00000103591	U	5.92e-07	7.79682e-06	10
ENSG00000177426	O	5.93e-07	7.79754e-06	10
ENSG00000130244	U	5.93e-07	7.79754e-06	8
ENSG00000128683	U	5.93e-07	7.79754e-06	10
ENSG00000069974	O	5.94e-07	7.80654e-06	10
ENSG00000172336	U	5.98e-07	7.85077e-06	10
ENSG00000101347	O	5.98e-07	7.85077e-06	10
ENSG00000148908	O	6.03e-07	7.91222e-06	10
ENSG00000185904	U	6.06e-07	7.94737e-06	8
ENSG00000136895	U	6.07e-07	7.95627e-06	8
ENSG00000089737	U	6.09e-07	7.97403e-06	10
ENSG00000123329	O	6.09e-07	7.97403e-06	8
ENSG00000106952	O	6.11e-07	7.99599e-06	10
ENSG00000135272	O	6.17e-07	8.07024e-06	10
ENSG00000136099	U	6.19e-07	8.09213e-06	10
ENSG00000126602	U	6.21e-07	8.11398e-06	10
ENSG00000204564	U	6.23e-07	8.12296e-06	8
ENSG00000141385	U	6.23e-07	8.12296e-06	10
ENSG00000107745	U	6.23e-07	8.12296e-06	10
ENSG00000068383	U	6.23e-07	8.12296e-06	10
ENSG00000163840	O	6.25e-07	8.14475e-06	8
ENSG00000169813	O	6.26e-07	8.15349e-06	10
ENSG00000134748	O	6.29e-07	8.17964e-06	8
ENSG00000147650	U	6.29e-07	8.17964e-06	10
ENSG00000144868	U	6.29e-07	8.17964e-06	8
ENSG00000130770	U	6.32e-07	8.21003e-06	10
ENSG00000139116	U	6.32e-07	8.21003e-06	8
ENSG00000112237	U	6.33e-07	8.21439e-06	10
ENSG00000116852	U	6.33e-07	8.21439e-06	10
ENSG00000184524	U	6.4e-07	8.30088e-06	10
ENSG00000107779	O	6.44e-07	8.34401e-06	6
ENSG00000145555	O	6.44e-07	8.34401e-06	10
ENSG00000135298	U	6.5e-07	8.41294e-06	10
ENSG00000114686	U	6.5e-07	8.41294e-06	10
ENSG00000142102	O	6.51e-07	8.42148e-06	10
ENSG00000083750	U	6.55e-07	8.4688e-06	10
ENSG00000072736	O	6.56e-07	8.4773e-06	10
ENSG00000167434	U	6.57e-07	8.48579e-06	10
ENSG00000158869	O	6.59e-07	8.50718e-06	10
ENSG00000197562	U	6.6e-07	8.51565e-06	10
ENSG00000108309	U	6.62e-07	8.53701e-06	10
ENSG00000273314	U	6.66e-07	8.57965e-06	4
ENSG00000134909	U	6.66e-07	8.57965e-06	10
ENSG00000163950	U	6.72e-07	8.65244e-06	10
ENSG00000240225	U	6.74e-07	8.66466e-06	8
ENSG00000065526	O	6.74e-07	8.66466e-06	10
ENSG00000151067	U	6.74e-07	8.66466e-06	10
ENSG00000142230	U	6.79e-07	8.72441e-06	10
ENSG00000178105	U	6.81e-07	8.74557e-06	10
ENSG00000102468	U	6.82e-07	8.75387e-06	10
ENSG00000143409	O	6.84e-07	8.77499e-06	10
ENSG00000116754	O	6.85e-07	8.78326e-06	10
ENSG00000173915	U	6.89e-07	8.82998e-06	4
ENSG00000148204	O	6.91e-07	8.84187e-06	8
ENSG00000124787	U	6.91e-07	8.84187e-06	10
ENSG00000170638	O	6.91e-07	8.84187e-06	10
ENSG00000108924	U	6.93e-07	8.86288e-06	10
ENSG00000117523	O	6.96e-07	8.89665e-06	10
ENSG00000204227	O	6.98e-07	8.91761e-06	10
ENSG00000166862	U	6.99e-07	8.92117e-06	10
ENSG00000156110	U	6.99e-07	8.92117e-06	10
ENSG00000181090	O	7.08e-07	9.03138e-06	10
ENSG00000076067	O	7.09e-07	9.03948e-06	10
ENSG00000123104	O	7.11e-07	9.06031e-06	10
ENSG00000163635	O	7.17e-07	9.12737e-06	10
ENSG00000077264	U	7.17e-07	9.12737e-06	10
ENSG00000196230	U	7.18e-07	9.1354e-06	10
ENSG00000074696	U	7.22e-07	9.18157e-06	10
ENSG00000138443	U	7.24e-07	9.19755e-06	10
ENSG00000071553	U	7.24e-07	9.19755e-06	10
ENSG00000187079	O	7.29e-07	9.25632e-06	10
ENSG00000104915	O	7.3e-07	9.26426e-06	10
ENSG00000141622	U	7.31e-07	9.26745e-06	8
ENSG00000165209	U	7.31e-07	9.26745e-06	8
ENSG00000136738	U	7.32e-07	9.27537e-06	10
ENSG00000124126	O	7.35e-07	9.30862e-06	8
ENSG00000164181	O	7.39e-07	9.35449e-06	8
ENSG00000183354	O	7.43e-07	9.40032e-06	8
ENSG00000180998	U	7.46e-07	9.43345e-06	8
ENSG00000112640	U	7.47e-07	9.44127e-06	10
ENSG00000179094	O	7.49e-07	9.45207e-06	10
ENSG00000082701	U	7.49e-07	9.45207e-06	10
ENSG00000198464	O	7.49e-07	9.45207e-06	10
ENSG00000118515	O	7.51e-07	9.47248e-06	10
ENSG00000155363	O	7.52e-07	9.48026e-06	8
ENSG00000185499	O	7.54e-07	9.50063e-06	10
ENSG00000148671	O	7.6e-07	9.57136e-06	10
ENSG00000165283	U	7.66e-07	9.64202e-06	10
ENSG00000010438	U	7.68e-07	9.66228e-06	10
ENSG00000172375	U	7.72e-07	9.70766e-06	10
ENSG00000014914	O	7.74e-07	9.72787e-06	10
ENSG00000139178	O	7.81e-07	9.81087e-06	10
ENSG00000119004	O	7.82e-07	9.81844e-06	10
ENSG00000161638	O	7.83e-07	9.82601e-06	10
ENSG00000020577	O	7.84e-07	9.8286e-06	10
ENSG00000163818	U	7.84e-07	9.8286e-06	10
ENSG00000113643	U	7.85e-07	9.83117e-06	10
ENSG00000119698	U	7.85e-07	9.83117e-06	10
ENSG00000172172	U	7.86e-07	9.83872e-06	10
ENSG00000161544	U	7.88e-07	9.85378e-06	8
ENSG00000102710	O	7.88e-07	9.85378e-06	10
ENSG00000146247	O	7.92e-07	9.8988e-06	10
ENSG00000173715	U	7.97e-07	9.95626e-06	10
ENSG00000153291	U	8e-07	9.9887e-06	8
ENSG00000138794	O	8.14e-07	1.01584e-05	10
ENSG00000115267	O	8.2e-07	1.02281e-05	10
ENSG00000151376	U	8.22e-07	1.02479e-05	10
ENSG00000100300	O	8.26e-07	1.02822e-05	10
ENSG00000161714	O	8.26e-07	1.02822e-05	8
ENSG00000151276	U	8.26e-07	1.02822e-05	10
ENSG00000177105	O	8.29e-07	1.03092e-05	10
ENSG00000148175	O	8.29e-07	1.03092e-05	10
ENSG00000177272	U	8.34e-07	1.03661e-05	4
ENSG00000106351	O	8.4e-07	1.04355e-05	10
ENSG00000010810	O	8.41e-07	1.04427e-05	10
ENSG00000186416	U	8.44e-07	1.04747e-05	10
ENSG00000205517	O	8.45e-07	1.04818e-05	8
ENSG00000117114	U	8.52e-07	1.05633e-05	10
ENSG00000103657	U	8.58e-07	1.06271e-05	10
ENSG00000179774	U	8.58e-07	1.06271e-05	8
ENSG00000164241	O	8.59e-07	1.06342e-05	8
[truncated: 22,748 more rows]

## Sheet: OverExpressed
Ensembl Gene ID	Gene Name	Gene Description	AdjP
ENSG00000170275	CRTAP	cartilage associated protein	2.01688e-12
ENSG00000196935	SRGAP1	SLIT-ROBO Rho GTPase activating protein 1	4.90816e-12
ENSG00000184384	MAML2	mastermind like transcriptional coactivator 2	5.09634e-12
ENSG00000066294	CD84	CD84 molecule	7.24302e-12
ENSG00000140931	CMTM3	CKLF like MARVEL transmembrane domain containing 3	8.74778e-12
ENSG00000187554	TLR5	toll like receptor 5	1.10286e-11
ENSG00000177119	ANO6	anoctamin 6	2.56897e-11
ENSG00000166928	MS4A14	membrane spanning 4-domains A14	3.10087e-11
ENSG00000115825	PRKD3	protein kinase D3	3.26242e-11
ENSG00000138193	PLCE1	phospholipase C epsilon 1	4.58278e-11
ENSG00000167202	TBC1D2B	TBC1 domain family member 2B	5.84929e-11
ENSG00000164938	TP53INP1	tumor protein p53 inducible nuclear protein 1	6.4509e-11
ENSG00000196576	PLXNB2	plexin B2	7.16898e-11
ENSG00000011304	PTBP1	polypyrimidine tract binding protein 1	7.16898e-11
ENSG00000185862	EVI2B	ecotropic viral integration site 2B	8.52158e-11
ENSG00000160219	GAB3	GRB2 associated binding protein 3	8.52158e-11
ENSG00000140750	ARHGAP17	Rho GTPase activating protein 17	8.69264e-11
ENSG00000161921	CXCL16	C-X-C motif chemokine ligand 16	8.69264e-11
ENSG00000150782	IL18	interleukin 18	9.59202e-11
ENSG00000018408	WWTR1	WW domain containing transcription regulator 1	9.97994e-11
ENSG00000182492	BGN	biglycan	1.0717e-10
ENSG00000137076	TLN1	talin 1	1.09481e-10
ENSG00000132357	CARD6	caspase recruitment domain family member 6	1.16829e-10
ENSG00000141232	TOB1	transducer of ERBB2, 1	1.19083e-10
ENSG00000184988	TMEM106A	transmembrane protein 106A	1.19083e-10
ENSG00000083168	KAT6A	lysine acetyltransferase 6A	1.28284e-10
ENSG00000155465	SLC7A7	solute carrier family 7 member 7	1.45849e-10
ENSG00000101096	NFATC2	nuclear factor of activated T cells 2	2.08396e-10
ENSG00000111077	TNS2	tensin 2	2.63034e-10
ENSG00000154188	ANGPT1	angiopoietin 1	2.68595e-10
ENSG00000090530	P3H2	prolyl 3-hydroxylase 2	2.72662e-10
ENSG00000120690	ELF1	E74 like ETS transcription factor 1	2.72662e-10
ENSG00000138434	ITPRID2	ITPR interacting domain containing 2	2.82823e-10
ENSG00000120594	PLXDC2	plexin domain containing 2	2.9495e-10
ENSG00000100979	PLTP	phospholipid transfer protein	3.48961e-10
ENSG00000138964	PARVG	parvin gamma	3.89264e-10
ENSG00000147065	MSN	moesin	3.89264e-10
ENSG00000163131	CTSS	cathepsin S	3.89832e-10
ENSG00000079308	TNS1	tensin 1	4.09379e-10
ENSG00000105519	CAPS	calcyphosine	4.19397e-10
ENSG00000006747	SCIN	scinderin	4.2405e-10
ENSG00000139350	NEDD1	NEDD1 gamma-tubulin ring complex targeting factor	4.26759e-10
ENSG00000124942	AHNAK	AHNAK nucleoprotein	4.36492e-10
ENSG00000205929	EPCIP	exosomal polycystin 1 interacting protein	4.40767e-10
ENSG00000185650	ZFP36L1	ZFP36 ring finger protein like 1	5.53916e-10
ENSG00000172578	KLHL6	kelch like family member 6	5.53916e-10
ENSG00000196664	TLR7	toll like receptor 7	6.89781e-10
ENSG00000112851	ERBIN	erbb2 interacting protein	7.03394e-10
ENSG00000095970	TREM2	triggering receptor expressed on myeloid cells 2	8.20903e-10
ENSG00000121966	CXCR4	C-X-C motif chemokine receptor 4	8.52158e-10
ENSG00000153922	CHD1	chromodomain helicase DNA binding protein 1	8.92584e-10
ENSG00000143772	ITPKB	inositol-trisphosphate 3-kinase B	9.61247e-10
ENSG00000153551	CMTM7	CKLF like MARVEL transmembrane domain containing 7	9.8988e-10
ENSG00000117298	ECE1	endothelin converting enzyme 1	1.03196e-09
ENSG00000167978	SRRM2	serine/arginine repetitive matrix 2	1.08767e-09
ENSG00000178202	POGLUT3	protein O-glucosyltransferase 3	1.08887e-09
ENSG00000131095	GFAP	glial fibrillary acidic protein	1.21786e-09
ENSG00000165895	ARHGAP42	Rho GTPase activating protein 42	1.22291e-09
ENSG00000106624	AEBP1	AE binding protein 1	1.24694e-09
ENSG00000104894	CD37	CD37 molecule	1.33691e-09
ENSG00000168890	TMEM150A	transmembrane protein 150A	1.46274e-09
ENSG00000120063	GNA13	G protein subunit alpha 13	1.47565e-09
ENSG00000105856	HBP1	HMG-box transcription factor 1	1.52849e-09
ENSG00000119655	NPC2	NPC intracellular cholesterol transporter 2	1.60232e-09
ENSG00000124782	RREB1	ras responsive element binding protein 1	1.66735e-09
ENSG00000171860	C3AR1	complement C3a receptor 1	1.69918e-09
ENSG00000240583	AQP1	aquaporin 1 (Colton blood group)	1.7967e-09
ENSG00000156535	CD109	CD109 molecule	1.80359e-09
ENSG00000140497	SCAMP2	secretory carrier membrane protein 2	1.80359e-09
ENSG00000134817	APLNR	apelin receptor	1.93919e-09
ENSG00000140030	GPR65	G protein-coupled receptor 65	1.98774e-09
ENSG00000089327	FXYD5	FXYD domain containing ion transport regulator 5	2.03335e-09
ENSG00000101974	ATP11C	ATPase phospholipid transporting 11C	2.18585e-09
ENSG00000132424	PNISR	PNN interacting serine and arginine rich protein	2.22645e-09
ENSG00000134516	DOCK2	dedicator of cytokinesis 2	2.22723e-09
ENSG00000059377	TBXAS1	thromboxane A synthase 1	2.23571e-09
ENSG00000145703	IQGAP2	IQ motif containing GTPase activating protein 2	2.37602e-09
ENSG00000214013	GANC	glucosidase alpha, neutral C	2.37632e-09
ENSG00000135678	CPM	carboxypeptidase M	2.42189e-09
ENSG00000152518	ZFP36L2	ZFP36 ring finger protein like 2	2.63123e-09
ENSG00000115318	LOXL3	lysyl oxidase like 3	2.63123e-09
ENSG00000038945	MSR1	macrophage scavenger receptor 1	2.80071e-09
ENSG00000136732	GYPC	glycophorin C (Gerbich blood group)	2.85655e-09
ENSG00000104529	EEF1D	eukaryotic translation elongation factor 1 delta	2.88958e-09
ENSG00000163349	HIPK1	homeodomain interacting protein kinase 1	2.88958e-09
ENSG00000197324	LRP10	LDL receptor related protein 10	2.93511e-09
ENSG00000172037	LAMB2	laminin subunit beta 2	3.08626e-09
ENSG00000095319	NUP188	nucleoporin 188	3.13415e-09
ENSG00000141298	SSH2	slingshot protein phosphatase 2	3.3535e-09
ENSG00000110446	SLC15A3	solute carrier family 15 member 3	3.46875e-09
ENSG00000083223	TUT7	terminal uridylyl transferase 7	3.61154e-09
ENSG00000110324	IL10RA	interleukin 10 receptor subunit alpha	3.63365e-09
ENSG00000083312	TNPO1	transportin 1	3.63365e-09
ENSG00000223865	HLA-DPB1	major histocompatibility complex, class II, DP beta 1	3.80825e-09
ENSG00000177663	IL17RA	interleukin 17 receptor A	4.01481e-09
ENSG00000204628	RACK1	receptor for activated C kinase 1	4.14857e-09
ENSG00000185591	SP1	Sp1 transcription factor	4.63607e-09
ENSG00000140575	IQGAP1	IQ motif containing GTPase activating protein 1	5.0441e-09
ENSG00000177469	CAVIN1	caveolae associated protein 1	5.24311e-09
ENSG00000102362	SYTL4	synaptotagmin like 4	5.24311e-09
ENSG00000115107	STEAP3	STEAP3 metalloreductase	5.26731e-09
ENSG00000108349	CASC3	CASC3 exon junction complex subunit	5.366e-09
ENSG00000110077	MS4A6A	membrane spanning 4-domains A6A	5.39485e-09
ENSG00000000003	TSPAN6	tetraspanin 6	5.52191e-09
ENSG00000183196	CHST6	carbohydrate sulfotransferase 6	5.57112e-09
ENSG00000183255	PTTG1IP	PTTG1 interacting protein	5.60287e-09
ENSG00000038427	VCAN	versican	6.02276e-09
ENSG00000104870	FCGRT	Fc gamma receptor and transporter	6.52474e-09
ENSG00000116117	PARD3B	par-3 family cell polarity regulator beta	6.72791e-09
ENSG00000136938	ANP32B	acidic nuclear phosphoprotein 32 family member B	6.99623e-09
ENSG00000168994	PXDC1	PX domain containing 1	7.07879e-09
ENSG00000128833	MYO5C	myosin VC	7.18461e-09
ENSG00000057252	SOAT1	sterol O-acyltransferase 1	7.36181e-09
ENSG00000257103	LSM14A	LSM14A mRNA processing body assembly factor	7.36181e-09
ENSG00000174718	RESF1	retroelement silencing factor 1	7.40727e-09
ENSG00000177337	DLGAP1-AS1	DLGAP1 antisense RNA 1	7.54141e-09
ENSG00000197712	FAM114A1	family with sequence similarity 114 member A1	7.6359e-09
ENSG00000166272	WBP1L	WW domain binding protein 1 like	8.13828e-09
ENSG00000168918	INPP5D	inositol polyphosphate-5-phosphatase D	8.68603e-09
ENSG00000181481	RNF135	ring finger protein 135	8.7917e-09
ENSG00000142227	EMP3	epithelial membrane protein 3 (MAM blood group)	9.11164e-09
ENSG00000114013	CD86	CD86 molecule	9.5468e-09
ENSG00000064012	CASP8	caspase 8	9.9094e-09
ENSG00000172888	ZNF621	zinc finger protein 621	1.00141e-08
ENSG00000186918	ZNF395	zinc finger protein 395	1.02939e-08
ENSG00000176597	B3GNT5	UDP-GlcNAc:betaGal beta-1,3-N-acetylglucosaminyltransferase 5	1.0569e-08
ENSG00000213722	DDAH2	DDAH family member 2, ADMA-independent	1.09133e-08
ENSG00000165025	SYK	spleen associated tyrosine kinase	1.0993e-08
ENSG00000124749	COL21A1	collagen type XXI alpha 1 chain	1.09987e-08
ENSG00000169403	PTAFR	platelet activating factor receptor	1.16397e-08
ENSG00000242574	HLA-DMB	major histocompatibility complex, class II, DM beta	1.17675e-08
ENSG00000169871	TRIM56	tripartite motif containing 56	1.17939e-08
ENSG00000166801	FAM111A	FAM111 trypsin like peptidase A	1.22988e-08
ENSG00000129566	TEP1	telomerase associated protein 1	1.23487e-08
ENSG00000049323	LTBP1	latent transforming growth factor beta binding protein 1	1.26933e-08
ENSG00000189079	ARID2	AT-rich interaction domain 2	1.28645e-08
ENSG00000102699	PARP4	poly(ADP-ribose) polymerase family member 4	1.30555e-08
ENSG00000163820	FYCO1	FYVE and coiled-coil domain autophagy adaptor 1	1.3344e-08
ENSG00000173548	SNX33	sorting nexin 33	1.42093e-08
ENSG00000137198	GMPR	guanosine monophosphate reductase	1.42295e-08
ENSG00000124570	SERPINB6	serpin family B member 6	1.43922e-08
ENSG00000095015	MAP3K1	mitogen-activated protein kinase kinase kinase 1	1.45459e-08
ENSG00000168309	FAM107A	family with sequence similarity 107 member A	1.45459e-08
ENSG00000131459	GFPT2	glutamine-fructose-6-phosphate transaminase 2	1.51493e-08
ENSG00000106560	GIMAP2	GTPase, IMAP family member 2	1.66823e-08
ENSG00000177917	ARL6IP6	ADP ribosylation factor like GTPase 6 interacting protein 6	1.67582e-08
ENSG00000129003	VPS13C	vacuolar protein sorting 13 homolog C	1.73503e-08
ENSG00000125733	TRIP10	thyroid hormone receptor interactor 10	1.82913e-08
ENSG00000105483	CARD8	caspase recruitment domain family member 8	1.91288e-08
ENSG00000105373	NOP53	NOP53 ribosome biogenesis factor	1.91834e-08
ENSG00000011600	TYROBP	transmembrane immune signaling adaptor TYROBP	1.94155e-08
ENSG00000140450	ARRDC4	arrestin domain containing 4	1.95581e-08
ENSG00000137478	FCHSD2	FCH and double SH3 domains 2	1.98592e-08
ENSG00000109320	NFKB1	nuclear factor kappa B subunit 1	1.99558e-08
ENSG00000097007	ABL1	ABL proto-oncogene 1, non-receptor tyrosine kinase	2.0303e-08
ENSG00000186635	ARAP1	ArfGAP with RhoGAP domain, ankyrin repeat and PH domain 1	2.13783e-08
ENSG00000135046	ANXA1	annexin A1	2.35989e-08
ENSG00000047457	CP	ceruloplasmin	2.37774e-08
ENSG00000101849	TBL1X	transducin beta like 1 X-linked	2.44109e-08
ENSG00000131386	GALNT15	polypeptide N-acetylgalactosaminyltransferase 15	2.46631e-08
ENSG00000087253	LPCAT2	lysophosphatidylcholine acyltransferase 2	2.49564e-08
ENSG00000125730	C3	complement C3	2.5374e-08
ENSG00000196865	NHLRC2	NHL repeat containing 2	2.63996e-08
ENSG00000117676	RPS6KA1	ribosomal protein S6 kinase A1	2.64793e-08
ENSG00000135365	PHF21A	PHD finger protein 21A	2.69705e-08
ENSG00000204592	HLA-E	major histocompatibility complex, class I, E	2.70079e-08
ENSG00000152661	GJA1	gap junction protein alpha 1	2.70824e-08
ENSG00000204580	DDR1	discoidin domain receptor tyrosine kinase 1	2.72831e-08
ENSG00000110651	CD81	CD81 molecule	2.73605e-08
ENSG00000183864	TOB2	transducer of ERBB2, 2	2.85635e-08
ENSG00000131724	IL13RA1	interleukin 13 receptor subunit alpha 1	3.14709e-08
ENSG00000143970	ASXL2	ASXL transcriptional regulator 2	3.25618e-08
ENSG00000135077	HAVCR2	hepatitis A virus cellular receptor 2	3.2655e-08
ENSG00000171940	ZNF217	zinc finger protein 217	3.33088e-08
ENSG00000163694	RBM47	RNA binding motif protein 47	3.49006e-08
ENSG00000119397	CNTRL	centriolin	3.532e-08
ENSG00000123094	RASSF8	Ras association domain family member 8	3.5402e-08
ENSG00000111783	RFX4	regulatory factor X4	3.55381e-08
ENSG00000213853	EMP2	epithelial membrane protein 2	3.55809e-08
ENSG00000169919	GUSB	glucuronidase beta	3.57161e-08
ENSG00000119778	ATAD2B	ATPase family AAA domain containing 2B	3.61745e-08
ENSG00000069702	TGFBR3	transforming growth factor beta receptor 3	3.62326e-08
ENSG00000162733	DDR2	discoidin domain receptor tyrosine kinase 2	3.72337e-08
ENSG00000151846	PABPC3	poly(A) binding protein cytoplasmic 3	3.76094e-08
ENSG00000140299	BNIP2	BCL2 interacting protein 2	3.96251e-08
ENSG00000091436	MAP3K20	mitogen-activated protein kinase kinase kinase 20	3.98784e-08
ENSG00000146112	PPP1R18	protein phosphatase 1 regulatory subunit 18	3.98784e-08
ENSG00000082781	ITGB5	integrin subunit beta 5	4.20441e-08
ENSG00000204103	MAFB	MAF bZIP transcription factor B	4.2705e-08
ENSG00000116729	WLS	Wnt ligand secretion mediator	4.2705e-08
ENSG00000164849	GPR146	G protein-coupled receptor 146	4.29433e-08
ENSG00000131669	NINJ1	ninjurin 1	4.31802e-08
ENSG00000129667	RHBDF2	rhomboid 5 homolog 2	4.34158e-08
ENSG00000168679	SLC16A4	solute carrier family 16 member 4	4.46671e-08
ENSG00000142347	MYO1F	myosin IF	4.80006e-08
ENSG00000130208	APOC1	apolipoprotein C1	4.85027e-08
ENSG00000131626	PPFIA1	PTPRF interacting protein alpha 1	4.90005e-08
ENSG00000031081	ARHGAP31	Rho GTPase activating protein 31	4.92128e-08
ENSG00000105967	TFEC	transcription factor EC	5.0054e-08
ENSG00000158195	WASF2	WASP family member 2	5.02619e-08
ENSG00000102034	ELF4	E74 like ETS transcription factor 4	5.02619e-08
ENSG00000196504	PRPF40A	pre-mRNA processing factor 40 homolog A	5.08166e-08
ENSG00000132669	RIN2	Ras and Rab interactor 2	5.10817e-08
ENSG00000130254	SAFB2	scaffold attachment factor B2	5.10817e-08
ENSG00000123066	MED13L	mediator complex subunit 13L	5.12838e-08
ENSG00000004534	RBM6	RNA binding motif protein 6	5.12838e-08
ENSG00000165458	INPPL1	inositol polyphosphate phosphatase like 1	5.15563e-08
ENSG00000197989	SNHG12	small nucleolar RNA host gene 12	5.26386e-08
ENSG00000117318	ID3	inhibitor of DNA binding 3	5.32487e-08
ENSG00000176783	RUFY1	RUN and FYVE domain containing 1	5.44638e-08
ENSG00000134574	DDB2	damage specific DNA binding protein 2	5.5935e-08
ENSG00000108828	VAT1	vesicle amine transport 1	5.64583e-08
ENSG00000116132	PRRX1	paired related homeobox 1	5.7238e-08
ENSG00000091317	CMTM6	CKLF like MARVEL transmembrane domain containing 6	6.74323e-08
ENSG00000204287	HLA-DRA	major histocompatibility complex, class II, DR alpha	6.76701e-08
ENSG00000054654	SYNE2	spectrin repeat containing nuclear envelope protein 2	6.90311e-08
ENSG00000133789	SWAP70	switching B cell complex subunit SWAP70	6.98739e-08
ENSG00000055070	SZRD1	SUZ RNA binding domain containing 1	7.07977e-08
ENSG00000016391	CHDH	choline dehydrogenase	7.36327e-08
ENSG00000100599	RIN3	Ras and Rab interactor 3	7.47499e-08
ENSG00000118655	DCLRE1B	DNA cross-link repair 1B	7.76314e-08
ENSG00000134061	CD180	CD180 molecule	7.78486e-08
ENSG00000165801	ARHGEF40	Rho guanine nucleotide exchange factor 40	7.79657e-08
ENSG00000198604	BAZ1A	bromodomain adjacent to zinc finger domain 1A	7.87118e-08
ENSG00000125676	THOC2	THO complex subunit 2	7.95552e-08
ENSG00000137269	LRRC1	leucine rich repeat containing 1	8.4767e-08
ENSG00000183943	PRKX	protein kinase cAMP-dependent X-linked catalytic subunit	8.4767e-08
ENSG00000151718	WWC2	WW and C2 domain containing 2	8.4767e-08
ENSG00000081237	PTPRC	protein tyrosine phosphatase receptor type C	8.5484e-08
ENSG00000164949	GEM	GTP binding protein overexpressed in skeletal muscle	8.72332e-08
ENSG00000162598	C1orf87	chromosome 1 open reading frame 87	9.23029e-08
ENSG00000104881	PPP1R13L	protein phosphatase 1 regulatory subunit 13 like	9.28013e-08
ENSG00000164190	NIPBL	NIPBL cohesin loading factor	9.44775e-08
ENSG00000198740	ZNF652	zinc finger protein 652	9.44775e-08
ENSG00000119537	KDSR	3-ketodihydrosphingosine reductase	9.55788e-08
ENSG00000114698	PLSCR4	phospholipid scramblase 4	9.63735e-08
ENSG00000164530	PI16	peptidase inhibitor 16	9.65588e-08
ENSG00000198087	CD2AP	CD2 associated protein	9.67438e-08
ENSG00000121316	PLBD1	phospholipase B domain containing 1	9.89275e-08
ENSG00000026508	CD44	CD44 molecule (IN blood group)	9.95916e-08
ENSG00000282988	ENSG00000282989	novel protein	9.97717e-08
ENSG00000052841	TTC17	tetratricopeptide repeat domain 17	1.00252e-07
ENSG00000087903	RFX2	regulatory factor X2	1.03836e-07
ENSG00000167613	LAIR1	leukocyte associated immunoglobulin like receptor 1	1.04182e-07
ENSG00000113212	PCDHB7	protocadherin beta 7	1.05294e-07
ENSG00000137145	DENND4C	DENN domain containing 4C	1.05761e-07
ENSG00000179532	DNHD1	dynein heavy chain domain 1	1.07326e-07
ENSG00000123338	NCKAP1L	NCK associated protein 1 like	1.07788e-07
ENSG00000005243	COPZ2	COPI coat complex subunit zeta 2	1.09135e-07
ENSG00000085514	PILRA	paired immunoglobin like type 2 receptor alpha	1.09888e-07
ENSG00000088888	MAVS	mitochondrial antiviral signaling protein	1.10803e-07
ENSG00000165113	GKAP1	G kinase anchoring protein 1	1.19055e-07
ENSG00000139668	WDFY2	WD repeat and FYVE domain containing 2	1.19649e-07
ENSG00000168310	IRF2	interferon regulatory factor 2	1.20674e-07
ENSG00000145685	LHFPL2	LHFPL tetraspan subfamily member 2	1.20682e-07
ENSG00000152284	TCF7L1	transcription factor 7 like 1	1.22283e-07
ENSG00000184634	MED12	mediator complex subunit 12	1.2301e-07
ENSG00000185404	SP140L	SP140 nuclear body protein like	1.23011e-07
ENSG00000184743	ATL3	atlastin GTPase 3	1.23157e-07
ENSG00000019582	CD74	CD74 molecule	1.23302e-07
ENSG00000169413	RNASE6	ribonuclease A family member k6	1.24167e-07
ENSG00000162599	NFIA	nuclear factor I A	1.24311e-07
ENSG00000073331	ALPK1	alpha kinase 1	1.24452e-07
ENSG00000156304	SCAF4	SR-related CTD associated factor 4	1.26167e-07
ENSG00000173960	UBXN2A	UBX domain protein 2A	1.26307e-07
ENSG00000180353	HCLS1	hematopoietic cell-specific Lyn substrate 1	1.31832e-07
ENSG00000082074	FYB1	FYN binding protein 1	1.33905e-07
ENSG00000198876	DCAF12	DDB1 and CUL4 associated factor 12	1.37639e-07
ENSG00000231389	HLA-DPA1	major histocompatibility complex, class II, DP alpha 1	1.42846e-07
ENSG00000155307	SAMSN1	SAM domain, SH3 domain and nuclear localization signals 1	1.47814e-07
ENSG00000112799	LY86	lymphocyte antigen 86	1.60828e-07
ENSG00000115919	KYNU	kynureninase	1.68291e-07
ENSG00000102007	PLP2	proteolipid protein 2	1.68654e-07
ENSG00000158714	SLAMF8	SLAM family member 8	1.69929e-07
ENSG00000148841	ITPRIP	inositol 1,4,5-trisphosphate receptor interacting protein	1.74298e-07
ENSG00000115325	DOK1	docking protein 1	1.77116e-07
ENSG00000145012	LPP	LIM domain containing preferred translocation partner in lipoma	1.78244e-07
ENSG00000197948	FCHSD1	FCH and double SH3 domains 1	1.81115e-07
ENSG00000144857	BOC	BOC cell adhesion associated, oncogene regulated	1.86009e-07
ENSG00000114857	NKTR	natural killer cell triggering receptor	1.86076e-07
ENSG00000067066	SP100	SP100 nuclear antigen	1.86683e-07
ENSG00000197256	KANK2	KN motif and ankyrin repeat domains 2	1.87085e-07
ENSG00000197405	C5AR1	complement C5a receptor 1	1.89969e-07
ENSG00000086730	LAT2	linker for activation of T cells family member 2	1.90836e-07
ENSG00000135929	CYP27A1	cytochrome P450 family 27 subfamily A member 1	1.93043e-07
ENSG00000072786	STK10	serine/threonine kinase 10	1.94822e-07
ENSG00000166689	PLEKHA7	pleckstrin homology domain containing A7	1.97498e-07
ENSG00000140022	STON2	stonin 2	2.0472e-07
ENSG00000155324	GRAMD2B	GRAM domain containing 2B	2.05297e-07
ENSG00000105281	SLC1A5	solute carrier family 1 member 5	2.2088e-07
ENSG00000156218	ADAMTSL3	ADAMTS like 3	2.24877e-07
ENSG00000177595	PIDD1	p53-induced death domain protein 1	2.25426e-07
ENSG00000120318	ARAP3	ArfGAP with RhoGAP domain, ankyrin repeat and PH domain 3	2.27022e-07
ENSG00000089159	PXN	paxillin	2.27589e-07
ENSG00000104324	CPQ	carboxypeptidase Q	2.29178e-07
ENSG00000100906	NFKBIA	NFKB inhibitor alpha	2.31076e-07
ENSG00000060339	CCAR1	cell division cycle and apoptosis regulator 1	2.31093e-07
ENSG00000165185	KIAA1958	KIAA1958	2.43337e-07
ENSG00000100060	MFNG	MFNG O-fucosylpeptide 3-beta-N-acetylglucosaminyltransferase	2.44895e-07
ENSG00000197111	PCBP2	poly(rC) binding protein 2	2.48755e-07
ENSG00000163297	ANTXR2	ANTXR cell adhesion molecule 2	2.508e-07
ENSG00000165029	ABCA1	ATP binding cassette subfamily A member 1	2.54892e-07
ENSG00000117614	SYF2	SYF2 pre-mRNA splicing factor	2.5741e-07
ENSG00000166682	TMPRSS5	transmembrane serine protease 5	2.5741e-07
ENSG00000156650	KAT6B	lysine acetyltransferase 6B	2.63428e-07
ENSG00000167565	SERTAD3	SERTA domain containing 3	2.74407e-07
ENSG00000139218	SCAF11	SR-related CTD associated factor 11	2.74407e-07
ENSG00000159176	CSRP1	cysteine and glycine rich protein 1	2.75523e-07
ENSG00000160255	ITGB2	integrin subunit beta 2	2.75523e-07
ENSG00000155629	PIK3AP1	phosphoinositide-3-kinase adaptor protein 1	2.82181e-07
ENSG00000137310	TCF19	transcription factor 19	2.83533e-07
ENSG00000239998	LILRA2	leukocyte immunoglobulin like receptor A2	2.83533e-07
ENSG00000144579	CTDSP1	CTD small phosphatase 1	2.83533e-07
ENSG00000079805	DNM2	dynamin 2	2.83533e-07
ENSG00000173947	CIMAP3	ciliary microtubule associated protein 3	2.9012e-07
ENSG00000132840	BHMT2	betaine--homocysteine S-methyltransferase 2	2.93901e-07
ENSG00000065243	PKN2	protein kinase N2	2.93901e-07
ENSG00000003989	SLC7A2	solute carrier family 7 member 2	2.95781e-07
ENSG00000095637	SORBS1	sorbin and SH3 domain containing 1	3.00113e-07
ENSG00000159189	C1QC	complement C1q C chain	3.06882e-07
ENSG00000143226	FCGR2A	Fc gamma receptor IIa	3.11484e-07
ENSG00000106823	ECM2	extracellular matrix protein 2	3.25232e-07
ENSG00000075234	TTC38	tetratricopeptide repeat domain 38	3.28177e-07
ENSG00000143815	LBR	lamin B receptor	3.2996e-07
ENSG00000100106	TRIOBP	TRIO and F-actin binding protein	3.34484e-07
ENSG00000165175	MID1IP1	MID1 interacting protein 1	3.41088e-07
ENSG00000254618	TMED10P1	transmembrane p24 trafficking protein 10 pseudogene 1	3.44578e-07
ENSG00000114978	MOB1A	MOB kinase activator 1A	3.50783e-07
ENSG00000069535	MAOB	monoamine oxidase B	3.50783e-07
ENSG00000182158	CREB3L2	cAMP responsive element binding protein 3 like 2	3.52501e-07
ENSG00000174306	ZHX3	zinc fingers and homeoboxes 3	3.54212e-07
ENSG00000129493	HEATR5A	HEAT repeat containing 5A	3.60695e-07
ENSG00000132635	PCED1A	PC-esterase domain containing 1A	3.62384e-07
ENSG00000107249	GLIS3	GLIS family zinc finger 3	3.68118e-07
ENSG00000182578	CSF1R	colony stimulating factor 1 receptor	3.74165e-07
ENSG00000067167	TRAM1	translocation associated membrane protein 1	3.80541e-07
ENSG00000140836	ZFHX3	zinc finger homeobox 3	3.84168e-07
ENSG00000154262	ABCA6	ATP binding cassette subfamily A member 6	3.84168e-07
ENSG00000077420	APBB1IP	amyloid beta precursor protein binding family B member 1 interacting protein	3.86157e-07
ENSG00000165449	SLC16A9	solute carrier family 16 member 9	3.89754e-07
ENSG00000160712	IL6R	interleukin 6 receptor	3.98389e-07
ENSG00000158270	COLEC12	collectin subfamily member 12	4.00354e-07
ENSG00000164574	GALNT10	polypeptide N-acetylgalactosaminyltransferase 10	4.0389e-07
ENSG00000173473	SMARCC1	SWI/SNF related, matrix associated, actin dependent regulator of chromatin subfamily c member 1	4.18227e-07
ENSG00000178464	RPL10P16	ribosomal protein L10 pseudogene 16	4.18227e-07
ENSG00000090376	IRAK3	interleukin 1 receptor associated kinase 3	4.24366e-07
ENSG00000166265	CYYR1	cysteine and tyrosine rich 1	4.26275e-07
ENSG00000072694	FCGR2B	Fc gamma receptor IIb	4.30483e-07
ENSG00000182310	SPACA6	sperm acrosome associated 6	4.36577e-07
ENSG00000147145	LPAR4	lysophosphatidic acid receptor 4	4.38467e-07
ENSG00000105366	SIGLEC8	sialic acid binding Ig like lectin 8	4.41013e-07
ENSG00000134955	SLC37A2	solute carrier family 37 member 2	4.42073e-07
ENSG00000158636	EMSY	EMSY transcriptional repressor, BRCA2 interacting	4.42073e-07
ENSG00000116641	DOCK7	dedicator of cytokinesis 7	4.48084e-07
ENSG00000234056	LINC00463	long intergenic non-protein coding RNA 463	4.50976e-07
ENSG00000152137	HSPB8	heat shock protein family B (small) member 8	4.50976e-07
ENSG00000163879	DNALI1	dynein axonemal light intermediate chain 1	4.50976e-07
ENSG00000107736	CDH23	cadherin related 23	4.54675e-07
ENSG00000162413	KLHL21	kelch like family member 21	4.54675e-07
ENSG00000168268	NT5DC2	5'-nucleotidase domain containing 2	4.5878e-07
ENSG00000169604	ANTXR1	ANTXR cell adhesion molecule 1	4.60619e-07
ENSG00000101972	STAG2	STAG2 cohesin complex component	4.62455e-07
ENSG00000007372	PAX6	paired box 6	4.72014e-07
ENSG00000158373	H2BC5	H2B clustered histone 5	4.77889e-07
ENSG00000213445	SIPA1	signal-induced proliferation-associated 1	4.83305e-07
ENSG00000163513	TGFBR2	transforming growth factor beta receptor 2	4.86899e-07
ENSG00000101868	POLA1	DNA polymerase alpha 1, catalytic subunit	4.88692e-07
ENSG00000174776	WDR49	WD repeat domain 49	4.92267e-07
ENSG00000166881	NEMP1	nuclear envelope integral membrane protein 1	4.9405e-07
ENSG00000133812	SBF2	SET binding factor 2	5.03778e-07
ENSG00000136830	NIBAN2	niban apoptosis regulator 2	5.07291e-07
ENSG00000151702	FLI1	Fli-1 proto-oncogene, ETS transcription factor	5.12914e-07
ENSG00000168769	TET2	tet methylcytosine dioxygenase 2	5.12914e-07
ENSG00000089041	P2RX7	purinergic receptor P2X 7	5.12914e-07
ENSG00000172243	CLEC7A	C-type lectin domain containing 7A	5.1903e-07
ENSG00000165406	MARCHF8	membrane associated ring-CH-type finger 8	5.28111e-07
ENSG00000168056	LTBP3	latent transforming growth factor beta binding protein 3	5.28111e-07
ENSG00000111961	SASH1	SAM and SH3 domain containing 1	5.29826e-07
ENSG00000173905	GOLIM4	golgi integral membrane protein 4	5.33716e-07
ENSG00000150093	ITGB1	integrin subunit beta 1	5.38828e-07
ENSG00000166224	SGPL1	sphingosine-1-phosphate lyase 1	5.4656e-07
ENSG00000197724	PHF2	PHD finger protein 2	5.4656e-07
ENSG00000118640	VAMP8	vesicle associated membrane protein 8	5.52098e-07
ENSG00000129675	ARHGEF6	Rac/Cdc42 guanine nucleotide exchange factor 6	5.53295e-07
ENSG00000198223	CSF2RA	colony stimulating factor 2 receptor subunit alpha	5.54972e-07
ENSG00000104774	MAN2B1	mannosidase alpha class 2B member 1	5.69931e-07
ENSG00000188921	HACD4	3-hydroxyacyl-CoA dehydratase 4	5.71579e-07
ENSG00000123374	CDK2	cyclin dependent kinase 2	5.76505e-07
ENSG00000170525	PFKFB3	6-phosphofructo-2-kinase/fructose-2,6-biphosphatase 3	5.76505e-07
ENSG00000167895	TMC8	transmembrane channel like 8	5.76505e-07
ENSG00000119403	PHF19	PHD finger protein 19	5.78141e-07
ENSG00000182253	SYNM	synemin	5.79276e-07
ENSG00000107719	PALD1	phosphatase domain containing paladin 1	5.83033e-07
ENSG00000099331	MYO9B	myosin IXB	5.84659e-07
ENSG00000241399	CD302	CD302 molecule	5.92145e-07
ENSG00000171659	GPR34	G protein-coupled receptor 34	5.92743e-07
ENSG00000141506	PIK3R5	phosphoinositide-3-kinase regulatory subunit 5	5.92743e-07
ENSG00000105329	TGFB1	transforming growth factor beta 1	5.94351e-07
ENSG00000103710	RASL12	RAS like family 12	5.99671e-07
ENSG00000113732	ATP6V0E1	ATPase H+ transporting V0 subunit e1	6.11842e-07
ENSG00000008226	DLEC1	DLEC1 cilia and flagella associated protein	6.17106e-07
ENSG00000113140	SPARC	secreted protein acidic and cysteine rich	6.17106e-07
ENSG00000173039	RELA	RELA proto-oncogene, NF-kB subunit	6.17106e-07
ENSG00000179241	LDLRAD3	low density lipoprotein receptor class A domain containing 3	6.17635e-07
ENSG00000028137	TNFRSF1B	TNF receptor superfamily member 1B	6.17635e-07
ENSG00000090104	RGS1	regulator of G protein signaling 1	6.17635e-07
ENSG00000136451	VEZF1	vascular endothelial zinc finger 1	6.19194e-07
ENSG00000111596	CNOT2	CCR4-NOT transcription complex subunit 2	6.22305e-07
ENSG00000073614	KDM5A	lysine demethylase 5A	6.25405e-07
ENSG00000119950	MXI1	MAX interactor 1, dimerization protein	6.26952e-07
ENSG00000113916	BCL6	BCL6 transcription repressor	6.37235e-07
ENSG00000145246	ATP10D	ATPase phospholipid transporting 10D (putative)	6.37235e-07
ENSG00000168610	STAT3	signal transducer and activator of transcription 3	6.37235e-07
ENSG00000171681	ATF7IP	activating transcription factor 7 interacting protein	6.50587e-07
ENSG00000186517	ARHGAP30	Rho GTPase activating protein 30	6.63343e-07
ENSG00000198909	MAP3K3	mitogen-activated protein kinase kinase kinase 3	6.81972e-07
ENSG00000133574	GIMAP4	GTPase, IMAP family member 4	7.05025e-07
ENSG00000063177	RPL18	ribosomal protein L18	7.05025e-07
ENSG00000161791	FMNL3	formin like 3	7.22126e-07
ENSG00000130958	SLC35D2	solute carrier family 35 member D2	7.44832e-07
ENSG00000111145	ELK3	ETS transcription factor ELK3	7.60518e-07
ENSG00000166348	USP54	ubiquitin specific peptidase 54	7.6392e-07
ENSG00000109381	ELF2	E74 like ETS transcription factor 2	7.71335e-07
ENSG00000118557	PMFBP1	polyamine modulated factor 1 binding protein 1	7.72717e-07
ENSG00000144909	OSBPL11	oxysterol binding protein like 11	7.88861e-07
ENSG00000152558	TMEM123	transmembrane protein 123	7.90224e-07
ENSG00000030582	GRN	granulin precursor	8.08309e-07
ENSG00000125457	MIF4GD	MIF4G domain containing	8.10986e-07
ENSG00000187800	PEAR1	platelet endothelial aggregation receptor 1	8.1167e-07
ENSG00000136250	AOAH	acyloxyacyl hydrolase	8.13002e-07
ENSG00000140262	TCF12	transcription factor 12	8.24241e-07
ENSG00000115165	CYTIP	cytohesin 1 interacting protein	8.4723e-07
ENSG00000137693	YAP1	Yes1 associated transcriptional regulator	8.48525e-07
ENSG00000112343	TRIM38	tripartite motif containing 38	8.51108e-07
ENSG00000165164	CFAP47	cilia and flagella associated protein 47	8.73885e-07
ENSG00000107104	KANK1	KN motif and ankyrin repeat domains 1	8.76415e-07
ENSG00000157191	NECAP2	NECAP endocytosis associated 2	8.87855e-07
ENSG00000205930	EPCIP-AS1	EPCIP antisense RNA 1	8.89102e-07
ENSG00000067182	TNFRSF1A	TNF receptor superfamily member 1A	8.90348e-07
ENSG00000003402	CFLAR	CASP8 and FADD like apoptosis regulator	8.92833e-07
ENSG00000122786	CALD1	caldesmon 1	9.06938e-07
ENSG00000172638	EFEMP2	EGF containing fibulin extracellular matrix protein 2	9.08165e-07
ENSG00000154175	ABI3BP	ABI family member 3 binding protein	9.14479e-07
ENSG00000166716	ZNF592	zinc finger protein 592	9.15697e-07
ENSG00000137393	RNF144B	ring finger protein 144B	9.27771e-07
ENSG00000112079	STK38	serine/threonine kinase 38	9.27771e-07
ENSG00000196954	CASP4	caspase 4	9.28976e-07
ENSG00000162889	MAPKAPK2	MAPK activated protein kinase 2	9.42926e-07
ENSG00000197747	S100A10	S100 calcium binding protein A10	9.52251e-07
ENSG00000069869	NEDD4	NEDD4 E3 ubiquitin protein ligase	9.53431e-07
ENSG00000002586	CD99	CD99 molecule (Xg blood group)	9.54609e-07
ENSG00000010610	CD4	CD4 molecule	9.74186e-07
ENSG00000181722	ZBTB20	zinc finger and BTB domain containing 20	9.80325e-07
ENSG00000151914	DST	dystonin	1.00166e-06
ENSG00000138756	BMP2K	BMP2 inducible kinase	1.00919e-06
ENSG00000120129	DUSP1	dual specificity phosphatase 1	1.00954e-06
ENSG00000250722	SELENOP	selenoprotein P	1.00954e-06
ENSG00000116473	RAP1A	RAP1A, member of RAS oncogene family	1.00989e-06
ENSG00000100181	TPTEP1	TPTE pseudogene 1	1.00989e-06
ENSG00000103852	TTC23	tetratricopeptide repeat domain 23	1.01024e-06
ENSG00000116815	CD58	CD58 molecule	1.03081e-06
ENSG00000158825	CDA	cytidine deaminase	1.03754e-06
ENSG00000172935	MRGPRF	MAS related GPR family member F	1.05978e-06
ENSG00000162924	REL	REL proto-oncogene, NF-kB subunit	1.07019e-06
ENSG00000117280	RAB29	RAB29, member RAS oncogene family	1.08163e-06
ENSG00000163516	ANKZF1	ankyrin repeat and zinc finger peptidyl tRNA hydrolase 1	1.08163e-06
ENSG00000134531	EMP1	epithelial membrane protein 1	1.08187e-06
ENSG00000065413	ANKRD44	ankyrin repeat domain 44	1.10275e-06
ENSG00000228502	EEF1A1P11	eukaryotic translation elongation factor 1 alpha 1 pseudogene 11	1.15424e-06
ENSG00000042062	RIPOR3	RIPOR family member 3	1.18299e-06
ENSG00000092531	SNAP23	synaptosome associated protein 23	1.18395e-06
ENSG00000163430	FSTL1	follistatin like 1	1.18491e-06
ENSG00000172361	CFAP53	cilia and flagella associated protein 53	1.18771e-06
ENSG00000110079	MS4A4A	membrane spanning 4-domains A4A	1.20247e-06
ENSG00000198887	SMC5	structural maintenance of chromosomes 5	1.20525e-06
ENSG00000176974	SHMT1	serine hydroxymethyltransferase 1	1.20985e-06
ENSG00000172059	KLF11	KLF transcription factor 11	1.22731e-06
ENSG00000117592	PRDX6	peroxiredoxin 6	1.24009e-06
ENSG00000067082	KLF6	KLF transcription factor 6	1.24282e-06
ENSG00000137462	TLR2	toll like receptor 2	1.24827e-06
ENSG00000102359	SRPX2	sushi repeat containing protein X-linked 2	1.3289e-06
ENSG00000187736	NHEJ1	non-homologous end joining factor 1	1.34687e-06
ENSG00000213654	GPSM3	G protein signaling modulator 3	1.35115e-06
ENSG00000104375	STK3	serine/threonine kinase 3	1.35197e-06
ENSG00000128849	CGNL1	cingulin like 1	1.36541e-06
ENSG00000165309	ARMC3	armadillo repeat containing 3	1.37763e-06
ENSG00000163565	IFI16	interferon gamma inducible protein 16	1.38921e-06
ENSG00000152977	ZIC1	Zic family member 1	1.39e-06
ENSG00000076928	ARHGEF1	Rho guanine nucleotide exchange factor 1	1.41847e-06
ENSG00000187049	TMEM216	transmembrane protein 216	1.41923e-06
ENSG00000163755	HPS3	HPS3 biogenesis of lysosomal organelles complex 2 subunit 1	1.42179e-06
ENSG00000177674	AGTRAP	angiotensin II receptor associated protein	1.43225e-06
ENSG00000213866	YBX1P10	Y-box binding protein 1 pseudogene 10	1.43479e-06
ENSG00000149781	FERMT3	FERM domain containing kindlin 3	1.43911e-06
ENSG00000103811	CTSH	cathepsin H	1.45916e-06
ENSG00000115282	TTC31	tetratricopeptide repeat domain 31	1.48197e-06
ENSG00000087245	MMP2	matrix metallopeptidase 2	1.48624e-06
ENSG00000153094	BCL2L11	BCL2 like 11	1.4905e-06
ENSG00000213064	SFT2D2	SFT2 domain containing 2	1.50186e-06
ENSG00000213694	S1PR3	sphingosine-1-phosphate receptor 3	1.51212e-06
ENSG00000103995	CEP152	centrosomal protein 152	1.51212e-06
ENSG00000094963	FMO2	flavin containing dimethylaniline monoxygenase 2	1.56631e-06
ENSG00000141756	FKBP10	FKBP prolyl isomerase 10	1.56872e-06
ENSG00000054598	FOXC1	forkhead box C1	1.58247e-06
ENSG00000113328	CCNG1	cyclin G1	1.589e-06
ENSG00000108798	ABI3	ABI family member 3	1.60426e-06
ENSG00000132688	NES	nestin	1.60611e-06
ENSG00000137154	RPS6	ribosomal protein S6	1.62069e-06
ENSG00000166987	MBD6	methyl-CpG binding domain protein 6	1.6219e-06
ENSG00000134453	RBM17	RNA binding motif protein 17	1.66489e-06
ENSG00000132155	RAF1	Raf-1 proto-oncogene, serine/threonine kinase	1.68635e-06
ENSG00000118482	PHF3	PHD finger protein 3	1.69038e-06
ENSG00000203747	FCGR3A	Fc gamma receptor IIIa	1.70016e-06
ENSG00000069493	CLEC2D	C-type lectin domain family 2 member D	1.70591e-06
ENSG00000163106	HPGDS	hematopoietic prostaglandin D synthase	1.72018e-06
ENSG00000127951	FGL2	fibrinogen like 2	1.72573e-06
ENSG00000136861	CDK5RAP2	CDK5 regulatory subunit associated protein 2	1.72573e-06
ENSG00000239713	APOBEC3G	apolipoprotein B mRNA editing enzyme catalytic subunit 3G	1.78853e-06
ENSG00000172380	GNG12	G protein subunit gamma 12	1.80322e-06
ENSG00000130158	DOCK6	dedicator of cytokinesis 6	1.80322e-06
ENSG00000152049	KCNE4	potassium voltage-gated channel subfamily E regulatory subunit 4	1.83629e-06
ENSG00000168476	REEP4	receptor accessory protein 4	1.88255e-06
ENSG00000108510	MED13	mediator complex subunit 13	1.89573e-06
ENSG00000172349	IL16	interleukin 16	1.89573e-06
ENSG00000107738	VSIR	V-set immunoregulatory receptor	1.91018e-06
ENSG00000156804	FBXO32	F-box protein 32	1.96755e-06
ENSG00000107099	DOCK8	dedicator of cytokinesis 8	1.96755e-06
ENSG00000166734	GOLM2	golgi membrane protein 2	2.02429e-06
ENSG00000186074	CD300LF	CD300 molecule like family member f	2.02429e-06
ENSG00000105193	RPS16	ribosomal protein S16	2.02429e-06
ENSG00000186001	LRCH3	leucine rich repeats and calponin homology domain containing 3	2.02429e-06
ENSG00000151491	EPS8	EGFR pathway substrate 8, signaling adaptor	2.06365e-06
ENSG00000186153	WWOX	WW domain containing oxidoreductase	2.09153e-06
ENSG00000119321	FKBP15	FKBP prolyl isomerase family member 15	2.09153e-06
ENSG00000074657	ZNF532	zinc finger protein 532	2.09153e-06
ENSG00000157227	MMP14	matrix metallopeptidase 14	2.10542e-06
ENSG00000174600	CMKLR1	chemerin chemokine-like receptor 1	2.12069e-06
ENSG00000162645	GBP2	guanylate binding protein 2	2.14974e-06
ENSG00000061273	HDAC7	histone deacetylase 7	2.14974e-06
ENSG00000101194	SLC17A9	solute carrier family 17 member 9	2.14974e-06
ENSG00000146833	TRIM4	tripartite motif containing 4	2.16058e-06
ENSG00000166046	TCP11L2	t-complex 11 like 2	2.16058e-06
ENSG00000153944	MSI2	musashi RNA binding protein 2	2.17428e-06
ENSG00000027697	IFNGR1	interferon gamma receptor 1	2.17428e-06
ENSG00000104365	IKBKB	inhibitor of nuclear factor kappa B kinase subunit beta	2.18648e-06
ENSG00000149499	EML3	EMAP like 3	2.18648e-06
ENSG00000024422	EHD2	EH domain containing 2	2.22426e-06
ENSG00000100441	KHNYN	KH and NYN domain containing	2.22426e-06
ENSG00000013441	CLK1	CDC like kinase 1	2.25272e-06
ENSG00000159433	STARD9	StAR related lipid transfer domain containing 9	2.25272e-06
ENSG00000168566	SNRNP48	small nuclear ribonucleoprotein U11/U12 subunit 48	2.26765e-06
ENSG00000182149	IST1	IST1 factor associated with ESCRT-III	2.27804e-06
ENSG00000119535	CSF3R	colony stimulating factor 3 receptor	2.27804e-06
ENSG00000070404	FSTL3	follistatin like 3	2.29291e-06
ENSG00000166833	NAV2	neuron navigator 2	2.32817e-06
ENSG00000169756	LIMS1	LIM zinc finger domain containing 1	2.32817e-06
ENSG00000196689	TRPV1	transient receptor potential cation channel subfamily V member 1	2.32817e-06
ENSG00000175287	PHYHD1	phytanoyl-CoA dioxygenase domain containing 1	2.32817e-06
ENSG00000134250	NOTCH2	notch receptor 2	2.35918e-06
ENSG00000114439	BBX	BBX high mobility group box domain containing	2.44235e-06
ENSG00000111348	ARHGDIB	Rho GDP dissociation inhibitor beta	2.44235e-06
ENSG00000161021	MAML1	mastermind like transcriptional coactivator 1	2.47147e-06
ENSG00000123096	SSPN	sarcospan	2.486e-06
ENSG00000126458	RRAS	RAS related	2.49726e-06
ENSG00000166813	KIF7	kinesin family member 7	2.49726e-06
ENSG00000113721	PDGFRB	platelet derived growth factor receptor beta	2.49726e-06
ENSG00000188786	MTF1	metal regulatory transcription factor 1	2.50521e-06
ENSG00000186951	PPARA	peroxisome proliferator activated receptor alpha	2.50521e-06
ENSG00000070756	PABPC1	poly(A) binding protein cytoplasmic 1	2.50521e-06
ENSG00000141524	TMC6	transmembrane channel like 6	2.50521e-06
ENSG00000137497	NUMA1	nuclear mitotic apparatus protein 1	2.518e-06
ENSG00000115461	IGFBP5	insulin like growth factor binding protein 5	2.60747e-06
ENSG00000251474	RPL32P3	ribosomal protein L32 pseudogene 3	2.63096e-06
ENSG00000267519	MIR23AHG	miR-23a/27a/24-2 cluster host gene	2.6526e-06
ENSG00000178177	LCORL	ligand dependent nuclear receptor corepressor like	2.6526e-06
ENSG00000118007	STAG1	STAG1 cohesin complex component	2.68093e-06
ENSG00000172216	CEBPB	CCAAT enhancer binding protein beta	2.69506e-06
ENSG00000183160	TMEM119	transmembrane protein 119	2.70918e-06
ENSG00000149451	ADAM33	ADAM metallopeptidase domain 33	2.73911e-06
ENSG00000136305	CIDEB	cell death inducing DFFA like effector b	2.82687e-06
ENSG00000182326	C1S	complement C1s	2.88636e-06
ENSG00000129116	PALLD	palladin, cytoskeletal associated protein	2.92622e-06
ENSG00000105383	CD33	CD33 molecule	2.98535e-06
ENSG00000075884	ARHGAP15	Rho GTPase activating protein 15	3.03856e-06
ENSG00000106404	CLDN15	claudin 15	3.05036e-06
ENSG00000124813	RUNX2	RUNX family transcription factor 2	3.0797e-06
ENSG00000136048	DRAM1	DNA damage regulated autophagy modulator 1	3.08947e-06
ENSG00000197081	IGF2R	insulin like growth factor 2 receptor	3.12839e-06
ENSG00000172466	ZNF24	zinc finger protein 24	3.1711e-06
ENSG00000134824	FADS2	fatty acid desaturase 2	3.21369e-06
ENSG00000173209	AHSA2P	activator of HSP90 ATPase homolog 2, pseudogene	3.22719e-06
ENSG00000114933	INO80D	INO80 complex subunit D	3.31198e-06
ENSG00000110876	SELPLG	selectin P ligand	3.31198e-06
ENSG00000213398	LCAT	lecithin-cholesterol acyltransferase	3.36127e-06
ENSG00000154258	ABCA9	ATP binding cassette subfamily A member 9	3.38578e-06
ENSG00000119638	NEK9	NIMA related kinase 9	3.38578e-06
ENSG00000186818	LILRB4	leukocyte immunoglobulin like receptor B4	3.39906e-06
ENSG00000100697	DICER1	dicer 1, ribonuclease III	3.4102e-06
ENSG00000163132	MSX1	msh homeobox 1	3.42131e-06
ENSG00000143842	SOX13	SRY-box transcription factor 13	3.43028e-06
ENSG00000173193	PARP14	poly(ADP-ribose) polymerase family member 14	3.43028e-06
ENSG00000138119	MYOF	myoferlin	3.47192e-06
ENSG00000181804	SLC9A9	solute carrier family 9 member A9	3.59182e-06
ENSG00000106948	AKNA	AT-hook transcription factor	3.62632e-06
ENSG00000115956	PLEK	pleckstrin	3.64996e-06
ENSG00000108848	LUC7L3	LUC7 like 3 pre-mRNA splicing factor	3.66062e-06
ENSG00000196154	S100A4	S100 calcium binding protein A4	3.68862e-06
ENSG00000110713	NUP98	nucleoporin 98 and 96 precursor	3.70147e-06
ENSG00000000971	CFH	complement factor H	3.72487e-06
ENSG00000113658	SMAD5	SMAD family member 5	3.72487e-06
ENSG00000163346	PBXIP1	PBX homeobox interacting protein 1	3.75046e-06
ENSG00000174720	LARP7	La ribonucleoprotein 7, transcriptional regulator	3.79103e-06
ENSG00000164877	MICALL2	MICAL like 2	3.83953e-06
ENSG00000139263	LRIG3	leucine rich repeats and immunoglobulin like domains 3	3.86485e-06
ENSG00000165792	METTL17	methyltransferase like 17	3.8901e-06
ENSG00000126777	KTN1	kinectin 1	3.8901e-06
ENSG00000068724	TTC7A	tetratricopeptide repeat domain 7A	3.95534e-06
ENSG00000157637	SLC38A10	solute carrier family 38 member 10	3.95534e-06
ENSG00000164691	TAGAP	T cell activation RhoGTPase activating protein	3.96787e-06
ENSG00000117226	GBP3	guanylate binding protein 3	4.07983e-06
ENSG00000100242	SUN2	Sad1 and UNC84 domain containing 2	4.11954e-06
ENSG00000182718	ANXA2	annexin A2	4.17151e-06
ENSG00000180448	ARHGAP45	Rho GTPase activating protein 45	4.18385e-06
ENSG00000220323	H2BC19P	H2B clustered histone 19, pseudogene	4.23557e-06
ENSG00000152936	LMNTD1	lamin tail domain containing 1	4.282e-06
ENSG00000168264	IRF2BP2	interferon regulatory factor 2 binding protein 2	4.282e-06
ENSG00000148700	ADD3	adducin 3	4.32114e-06
ENSG00000122257	RBBP6	RB binding protein 6, ubiquitin ligase	4.35241e-06
ENSG00000272842	ENSG00000272843	novel transcript, antisense to DENND4C	4.45681e-06
ENSG00000079335	CDC14A	cell division cycle 14A	4.45681e-06
ENSG00000153930	ANKFN1	ankyrin repeat and fibronectin type III domain containing 1	4.48082e-06
ENSG00000164406	LEAP2	liver enriched antimicrobial peptide 2	4.48082e-06
ENSG00000164403	SHROOM1	shroom family member 1	4.56058e-06
ENSG00000099204	ABLIM1	actin binding LIM protein 1	4.60816e-06
ENSG00000133639	BTG1	BTG anti-proliferation factor 1	4.60816e-06
ENSG00000172081	MOB3A	MOB kinase activator 3A	4.62002e-06
ENSG00000184005	ST6GALNAC3	ST6 N-acetylgalactosaminide alpha-2,6-sialyltransferase 3	4.63187e-06
ENSG00000134186	PRPF38B	pre-mRNA processing factor 38B	4.67007e-06
ENSG00000244754	N4BP2L2	NEDD4 binding protein 2 like 2	4.73724e-06
ENSG00000162144	CYB561A3	cytochrome b561 family member A3	4.74898e-06
ENSG00000196139	AKR1C3	aldo-keto reductase family 1 member C3	4.8858e-06
ENSG00000164761	TNFRSF11B	TNF receptor superfamily member 11b	4.90611e-06
ENSG00000105323	HNRNPUL1	heterogeneous nuclear ribonucleoprotein U like 1	4.96957e-06
ENSG00000187098	MITF	melanocyte inducing transcription factor	5.00114e-06
ENSG00000105851	PIK3CG	phosphatidylinositol-4,5-bisphosphate 3-kinase catalytic subunit gamma	5.00114e-06
ENSG00000147113	DIPK2B	divergent protein kinase domain 2B	5.0126e-06
ENSG00000044459	CNTLN	centlein	5.02404e-06
ENSG00000126561	STAT5A	signal transducer and activator of transcription 5A	5.04397e-06
ENSG00000107968	MAP3K8	mitogen-activated protein kinase kinase kinase 8	5.0697e-06
ENSG00000157657	ZNF618	zinc finger protein 618	5.1038e-06
ENSG00000042980	ADAM28	ADAM metallopeptidase domain 28	5.13779e-06
ENSG00000125952	MAX	MYC associated factor X	5.14909e-06
ENSG00000103335	PIEZO1	piezo type mechanosensitive ion channel component 1 (Er blood group)	5.16038e-06
ENSG00000164111	ANXA5	annexin A5	5.23084e-06
ENSG00000140455	USP3	ubiquitin specific peptidase 3	5.23084e-06
ENSG00000163531	NFASC	neurofascin	5.31812e-06
ENSG00000122986	HVCN1	hydrogen voltage gated channel 1	5.41915e-06
ENSG00000161911	TREML1	triggering receptor expressed on myeloid cells like 1	5.47425e-06
ENSG00000140749	IGSF6	immunoglobulin superfamily member 6	5.50716e-06
ENSG00000012223	LTF	lactotransferrin	5.50716e-06
ENSG00000086062	B4GALT1	beta-1,4-galactosyltransferase 1	5.54626e-06
ENSG00000198774	RASSF9	Ras association domain family member 9	5.56808e-06
ENSG00000182240	BACE2	beta-secretase 2	5.64282e-06
ENSG00000120280	TASL	TLR adaptor interacting with endolysosomal SLC15A4	5.64282e-06
ENSG00000127603	MACF1	microtubule actin crosslinking factor 1	5.70653e-06
ENSG00000112893	MAN2A1	mannosidase alpha class 2A member 1	5.76357e-06
ENSG00000163660	CCNL1	cyclin L1	5.76357e-06
ENSG00000173821	RNF213	ring finger protein 213	5.78501e-06
ENSG00000160410	SHKBP1	SH3KBP1 binding protein 1	5.78501e-06
ENSG00000135917	SLC19A3	solute carrier family 19 member 3	5.8064e-06
ENSG00000100393	EP300	E1A binding protein p300	5.8064e-06
ENSG00000010671	BTK	Bruton tyrosine kinase	5.88683e-06
ENSG00000105855	ITGB8	integrin subunit beta 8	5.92534e-06
ENSG00000197329	PELI1	pellino E3 ubiquitin protein ligase 1	5.9571e-06
ENSG00000169967	MAP3K2	mitogen-activated protein kinase kinase kinase 2	5.99927e-06
ENSG00000162496	DHRS3	dehydrogenase/reductase 3	5.99927e-06
ENSG00000104974	LILRA1	leukocyte immunoglobulin like receptor A1	6.08624e-06
ENSG00000131446	MGAT1	alpha-1,3-mannosyl-glycoprotein 2-beta-N-acetylglucosaminyltransferase	6.09327e-06
ENSG00000155926	SLA	Src like adaptor	6.09327e-06
ENSG00000102125	TAFAZZIN	tafazzin, phospholipid-lysophospholipid transacylase	6.12796e-06
ENSG00000185262	UBALD2	UBA like domain containing 2	6.14189e-06
ENSG00000143110	C1orf162	chromosome 1 open reading frame 162	6.21431e-06
ENSG00000138646	HERC5	HECT and RLD domain containing E3 ubiquitin protein ligase 5	6.30725e-06
ENSG00000033030	ZCCHC8	zinc finger CCHC-type containing 8	6.3588e-06
ENSG00000169508	GPR183	G protein-coupled receptor 183	6.39298e-06
ENSG00000116497	S100PBP	S100P binding protein	6.39298e-06
ENSG00000144468	RHBDD1	rhomboid domain containing 1	6.39961e-06
ENSG00000054179	ENTPD2	ectonucleoside triphosphate diphosphohydrolase 2	6.40979e-06
ENSG00000178602	OTOS	otospiralin	6.51598e-06
ENSG00000105287	PRKD2	protein kinase D2	6.53617e-06
ENSG00000092439	TRPM7	transient receptor potential cation channel subfamily M member 7	6.53617e-06
ENSG00000034677	RNF19A	ring finger protein 19A, RBR E3 ubiquitin protein ligase	6.61106e-06
ENSG00000145777	TSLP	thymic stromal lymphopoietin	6.66844e-06
ENSG00000173369	C1QB	complement C1q B chain	6.67841e-06
ENSG00000167716	WDR81	WD repeat domain 81	6.69833e-06
ENSG00000151726	ACSL1	acyl-CoA synthetase long chain family member 1	6.69833e-06
ENSG00000182541	LIMK2	LIM domain kinase 2	6.77888e-06
ENSG00000147421	HMBOX1	homeobox containing 1	6.7813e-06
ENSG00000154380	ENAH	ENAH actin regulator	6.81459e-06
ENSG00000112303	VNN2	vanin 2	6.81459e-06
ENSG00000272688	ENSG00000272689	novel transcript	6.83799e-06
ENSG00000151414	NEK7	NIMA related kinase 7	6.99724e-06
ENSG00000162909	CAPN2	calpain 2	7.00692e-06
ENSG00000101955	SRPX	sushi repeat containing protein X-linked	7.00895e-06
ENSG00000043462	LCP2	lymphocyte cytosolic protein 2	7.08211e-06
ENSG00000258890	CEP95	centrosomal protein 95	7.08786e-06
ENSG00000079134	THOC1	THO complex subunit 1	7.1109e-06
ENSG00000067955	CBFB	core-binding factor subunit beta	7.15689e-06
ENSG00000181555	SETD2	SET domain containing 2, histone lysine methyltransferase	7.17207e-06
ENSG00000126214	KLC1	kinesin light chain 1	7.20059e-06
ENSG00000182179	UBA7	ubiquitin like modifier activating enzyme 7	7.2502e-06
ENSG00000111679	PTPN6	protein tyrosine phosphatase non-receptor type 6	7.25965e-06
ENSG00000137161	CNPY3	canopy FGF signaling regulator 3	7.2691e-06
ENSG00000002933	TMEM176A	transmembrane protein 176A	7.27853e-06
ENSG00000135899	SP110	SP110 nuclear body protein	7.39075e-06
ENSG00000108639	SYNGR2	synaptogyrin 2	7.51841e-06
ENSG00000140968	IRF8	interferon regulatory factor 8	7.56343e-06
ENSG00000137491	SLCO2B1	solute carrier organic anion transporter family member 2B1	7.56343e-06
ENSG00000120693	SMAD9	SMAD family member 9	7.66641e-06
ENSG00000230979	ENSG00000230980	ribosomal protein L18a (RPL18A) pseudogene	7.66641e-06
ENSG00000159403	C1R	complement C1r	7.68877e-06
ENSG00000064961	HMG20B	high mobility group 20B	7.75159e-06
ENSG00000074219	TEAD2	TEA domain transcription factor 2	7.7961e-06
ENSG00000177426	TGIF1	TGFB induced factor homeobox 1	7.79754e-06
ENSG00000069974	RAB27A	RAB27A, member RAS oncogene family	7.80654e-06
ENSG00000101347	SAMHD1	SAM and HD domain containing deoxynucleoside triphosphate triphosphohydrolase 1	7.85077e-06
ENSG00000148908	RGS10	regulator of G protein signaling 10	7.91222e-06
ENSG00000123329	ARHGAP9	Rho GTPase activating protein 9	7.97403e-06
ENSG00000106952	TNFSF8	TNF superfamily member 8	7.99599e-06
ENSG00000135272	MDFIC	MyoD family inhibitor domain containing	8.07024e-06
ENSG00000163840	DTX3L	deltex E3 ubiquitin ligase 3L	8.14475e-06
ENSG00000169813	HNRNPF	heterogeneous nuclear ribonucleoprotein F	8.15349e-06
ENSG00000134748	PRPF38A	pre-mRNA processing factor 38A	8.17964e-06
ENSG00000107779	BMPR1A	bone morphogenetic protein receptor type 1A	8.34401e-06
ENSG00000145555	MYO10	myosin X	8.34401e-06
ENSG00000142102	PGGHG	protein-glucosylgalactosylhydroxylysine glucosidase	8.42148e-06
ENSG00000072736	NFATC3	nuclear factor of activated T cells 3	8.4773e-06
ENSG00000158869	FCER1G	Fc epsilon receptor Ig	8.50718e-06
ENSG00000065526	SPEN	spen family transcriptional repressor	8.66466e-06
ENSG00000143409	MINDY1	MINDY lysine 48 deubiquitinase 1	8.77499e-06
ENSG00000116754	SRSF11	serine and arginine rich splicing factor 11	8.78326e-06
ENSG00000148204	CRB2	crumbs cell polarity complex component 2	8.84187e-06
ENSG00000170638	TRABD	TraB domain containing	8.84187e-06
ENSG00000117523	PRRC2C	proline rich coiled-coil 2C	8.89665e-06
ENSG00000204227	RING1	ring finger protein 1	8.91761e-06
ENSG00000181090	EHMT1	euchromatic histone lysine methyltransferase 1	9.03138e-06
ENSG00000076067	RBMS2	RNA binding motif single stranded interacting protein 2	9.03948e-06
ENSG00000123104	ITPR2	inositol 1,4,5-trisphosphate receptor type 2	9.06031e-06
ENSG00000163635	ATXN7	ataxin 7	9.12737e-06
ENSG00000187079	TEAD1	TEA domain transcription factor 1	9.25632e-06
ENSG00000104915	STX10	syntaxin 10	9.26426e-06
ENSG00000124126	PREX1	phosphatidylinositol-3,4,5-trisphosphate dependent Rac exchange factor 1	9.30862e-06
ENSG00000164181	ELOVL7	ELOVL fatty acid elongase 7	9.35449e-06
ENSG00000183354	BRD10	bromodomain containing 10	9.40032e-06
ENSG00000179094	PER1	period circadian regulator 1	9.45207e-06
ENSG00000198464	ZNF480	zinc finger protein 480	9.45207e-06
ENSG00000118515	SGK1	serum/glucocorticoid regulated kinase 1	9.47248e-06
ENSG00000155363	MOV10	Mov10 RNA helicase	9.48026e-06
ENSG00000185499	MUC1	mucin 1, cell surface associated	9.50063e-06
ENSG00000148671	ADIRF	adipogenesis regulatory factor	9.57136e-06
ENSG00000014914	MTMR11	myotubularin related protein 11	9.72787e-06
ENSG00000139178	C1RL	complement C1r subcomponent like	9.81087e-06
ENSG00000119004	CYP20A1	cytochrome P450 family 20 subfamily A member 1	9.81844e-06
ENSG00000161638	ITGA5	integrin subunit alpha 5	9.82601e-06
ENSG00000020577	SAMD4A	sterile alpha motif domain containing 4A	9.8286e-06
ENSG00000102710	SUPT20H	SPT20 homolog, SAGA complex component	9.85378e-06
ENSG00000146247	PHIP	pleckstrin homology domain interacting protein	9.8988e-06
ENSG00000138794	CASP6	caspase 6	1.01584e-05
ENSG00000115267	IFIH1	interferon induced with helicase C domain 1	1.02281e-05
ENSG00000100300	TSPO	translocator protein	1.02822e-05
ENSG00000161714	PLCD3	phospholipase C delta 3	1.02822e-05
ENSG00000177105	RHOG	ras homolog family member G	1.03092e-05
ENSG00000148175	STOM	stomatin	1.03092e-05
ENSG00000106351	AGFG2	ArfGAP with FG repeats 2	1.04355e-05
ENSG00000010810	FYN	FYN proto-oncogene, Src family tyrosine kinase	1.04427e-05
ENSG00000205517	RGL3	ral guanine nucleotide dissociation stimulator like 3	1.04818e-05
ENSG00000164241	C5orf63	chromosome 5 open reading frame 63	1.06342e-05
ENSG00000213371	NAP1L1P3	nucleosome assembly protein 1 like 1 pseudogene 3	1.08422e-05
ENSG00000173889	PHC3	polyhomeotic homolog 3	1.09178e-05
ENSG00000181381	DDX60L	DExD/H-box 60 like	1.09809e-05
ENSG00000178852	EFCAB13	EF-hand calcium binding domain 13	1.1037e-05
ENSG00000136436	CALCOCO2	calcium binding and coiled-coil domain 2	1.11189e-05
ENSG00000166333	ILK	integrin linked kinase	1.11257e-05
ENSG00000140612	SEC11A	SEC11 homolog A, signal peptidase complex subunit	1.13112e-05
ENSG00000251493	FOXD1	forkhead box D1	1.14047e-05
ENSG00000198624	CCDC69	coiled-coil domain containing 69	1.14302e-05
ENSG00000105397	TYK2	tyrosine kinase 2	1.14433e-05
ENSG00000106066	CPVL	carboxypeptidase vitellogenic like	1.15868e-05
ENSG00000154309	DISP1	dispatched RND transporter family member 1	1.15868e-05
ENSG00000137507	LRRC32	leucine rich repeat containing 32	1.17953e-05
ENSG00000104067	TJP1	tight junction protein 1	1.1845e-05
ENSG00000162520	SYNC	syncoilin, intermediate filament protein	1.1864e-05
ENSG00000143321	HDGF	heparin binding growth factor	1.20705e-05
ENSG00000140044	JDP2	Jun dimerization protein 2	1.23131e-05
ENSG00000090924	PLEKHG2	pleckstrin homology and RhoGEF domain containing G2	1.23131e-05
ENSG00000072121	ZFYVE26	zinc finger FYVE-type containing 26	1.24217e-05
ENSG00000085276	MECOM	MDS1 and EVI1 complex locus	1.25301e-05
ENSG00000070214	SLC44A1	solute carrier family 44 member 1	1.27339e-05
ENSG00000135164	DMTF1	cyclin D binding myb like transcription factor 1	1.27339e-05
ENSG00000105372	RPS19	ribosomal protein S19	1.28043e-05
ENSG00000184574	LPAR5	lysophosphatidic acid receptor 5	1.28043e-05
ENSG00000185278	ZBTB37	zinc finger and BTB domain containing 37	1.28043e-05
ENSG00000162777	DENND2D	DENN domain containing 2D	1.29052e-05
ENSG00000060749	QSER1	glutamine and serine rich 1	1.30059e-05
ENSG00000042493	CAPG	capping actin protein, gelsolin like	1.31e-05
ENSG00000144802	NFKBIZ	NFKB inhibitor zeta	1.31e-05
ENSG00000143442	POGZ	pogo transposable element derived with ZNF domain	1.31e-05
ENSG00000179833	SERTAD2	SERTA domain containing 2	1.31873e-05
ENSG00000149131	SERPING1	serpin family G member 1	1.31873e-05
ENSG00000204219	TCEA3	transcription elongation factor A3	1.32743e-05
ENSG00000172716	SLFN11	schlafen family member 11	1.32743e-05
ENSG00000120616	EPC1	enhancer of polycomb homolog 1	1.32743e-05
ENSG00000105355	PLIN3	perilipin 3	1.338e-05
ENSG00000253520	ENSG00000253521	6-pyruvoyltetrahydropterin synthase (PTS) pseudogene	1.34726e-05
ENSG00000076685	NT5C2	5'-nucleotidase, cytosolic II	1.34726e-05
ENSG00000132481	TRIM47	tripartite motif containing 47	1.34726e-05
ENSG00000143418	CERS2	ceramide synthase 2	1.34726e-05
ENSG00000183580	FBXL7	F-box and leucine rich repeat protein 7	1.38008e-05
ENSG00000082175	PGR	progesterone receptor	1.38988e-05
ENSG00000189190	ZNF600	zinc finger protein 600	1.39966e-05
ENSG00000177425	PAWR	pro-apoptotic WT1 regulator	1.40942e-05
ENSG00000132470	ITGB4	integrin subunit beta 4	1.42951e-05
ENSG00000117115	PADI2	peptidyl arginine deiminase 2	1.42951e-05
ENSG00000164684	ZNF704	zinc finger protein 704	1.42951e-05
ENSG00000185291	IL3RA	interleukin 3 receptor subunit alpha	1.44055e-05
ENSG00000185811	IKZF1	IKAROS family zinc finger 1	1.44883e-05
ENSG00000005483	KMT2E	lysine methyltransferase 2E (inactive)	1.44883e-05
ENSG00000197375	SLC22A5	solute carrier family 22 member 5	1.44883e-05
ENSG00000184371	CSF1	colony stimulating factor 1	1.44883e-05
ENSG00000077713	SLC25A43	solute carrier family 25 member 43	1.45845e-05
ENSG00000196739	COL27A1	collagen type XXVII alpha 1 chain	1.46804e-05
ENSG00000114853	ZBTB47	zinc finger and BTB domain containing 47	1.46804e-05
ENSG00000221869	CEBPD	CCAAT enhancer binding protein delta	1.46804e-05
ENSG00000121281	ADCY7	adenylate cyclase 7	1.4783e-05
ENSG00000073849	ST6GAL1	ST6 beta-galactoside alpha-2,6-sialyltransferase 1	1.49736e-05
ENSG00000169249	ZRSR2	zinc finger CCCH-type, RNA binding motif and serine/arginine rich 2	1.49736e-05
ENSG00000158352	SHROOM4	shroom family member 4	1.49736e-05
ENSG00000188931	CFAP126	cilia and flagella associated protein 126	1.49736e-05
ENSG00000268001	CARD8-AS1	CARD8 antisense RNA 1	1.51772e-05
ENSG00000102218	RP2	RP2 activator of ARL3 GTPase	1.51772e-05
ENSG00000138600	SPPL2A	signal peptide peptidase like 2A	1.51772e-05
ENSG00000173530	TNFRSF10D	TNF receptor superfamily member 10d	1.52574e-05
ENSG00000124795	DEK	DEK proto-oncogene	1.52574e-05
ENSG00000168404	MLKL	mixed lineage kinase domain like pseudokinase	1.52574e-05
ENSG00000116478	HDAC1	histone deacetylase 1	1.52574e-05
ENSG00000012983	MAP4K5	mitogen-activated protein kinase kinase kinase kinase 5	1.55678e-05
ENSG00000092621	PHGDH	phosphoglycerate dehydrogenase	1.56758e-05
ENSG00000187474	FPR3	formyl peptide receptor 3	1.58841e-05
ENSG00000130309	COLGALT1	collagen beta(1-O)galactosyltransferase 1	1.63986e-05
ENSG00000103653	CSK	C-terminal Src kinase	1.65895e-05
ENSG00000141519	CCDC40	coiled-coil domain 40 molecular ruler complex subunit	1.66885e-05
ENSG00000172493	AFF1	ALF transcription elongation factor 1	1.67873e-05
ENSG00000155659	VSIG4	V-set and immunoglobulin domain containing 4	1.68859e-05
ENSG00000144028	SNRNP200	small nuclear ribonucleoprotein U5 subunit 200	1.69609e-05
ENSG00000103257	SLC7A5	solute carrier family 7 member 5	1.7157e-05
ENSG00000142173	COL6A2	collagen type VI alpha 2 chain	1.7157e-05
ENSG00000179604	CDC42EP4	CDC42 effector protein 4	1.72548e-05
ENSG00000133247	KMT5C	lysine methyltransferase 5C	1.73444e-05
ENSG00000163823	CCR1	C-C motif chemokine receptor 1	1.73444e-05
ENSG00000116747	RO60	Ro60, Y RNA binding protein	1.74179e-05
ENSG00000078061	ARAF	A-Raf proto-oncogene, serine/threonine kinase	1.74179e-05
ENSG00000067900	ROCK1	Rho associated coiled-coil containing protein kinase 1	1.74179e-05
ENSG00000143437	ARNT	aryl hydrocarbon receptor nuclear translocator	1.76361e-05
ENSG00000178209	PLEC	plectin	1.79261e-05
ENSG00000160285	LSS	lanosterol synthase	1.79261e-05
ENSG00000108604	SMARCD2	SWI/SNF related, matrix associated, actin dependent regulator of chromatin, subfamily d, member 2	1.80142e-05
ENSG00000204397	CARD16	caspase recruitment domain family member 16	1.81815e-05
ENSG00000204569	PPP1R10	protein phosphatase 1 regulatory subunit 10	1.81815e-05
ENSG00000125257	ABCC4	ATP binding cassette subfamily C member 4 (PEL blood group)	1.81815e-05
ENSG00000176463	SLCO3A1	solute carrier organic anion transporter family member 3A1	1.81815e-05
ENSG00000075292	ZNF638	zinc finger protein 638	1.81815e-05
ENSG00000084093	REST	RE1 silencing transcription factor	1.82771e-05
ENSG00000100154	TTC28	tetratricopeptide repeat domain 28	1.85547e-05
ENSG00000104972	LILRB1	leukocyte immunoglobulin like receptor B1	1.85547e-05
ENSG00000224861	YBX1P1	Y-box binding protein 1 pseudogene 1	1.85547e-05
ENSG00000212695	ENSG00000212696	ribosomal protein 18 (RPL18) pseudogene	1.85547e-05
ENSG00000111328	CDK2AP1	cyclin dependent kinase 2 associated protein 1	1.87697e-05
ENSG00000160801	PTH1R	parathyroid hormone 1 receptor	1.88644e-05
ENSG00000166535	A2ML1	alpha-2-macroglobulin like 1	1.88644e-05
ENSG00000162618	ADGRL4	adhesion G protein-coupled receptor L4	1.89333e-05
ENSG00000118785	SPP1	secreted phosphoprotein 1	1.89333e-05
ENSG00000105202	FBL	fibrillarin	1.89333e-05
ENSG00000164117	FBXO8	F-box protein 8	1.89333e-05
ENSG00000179348	GATA2	GATA binding protein 2	1.91303e-05
ENSG00000204138	PHACTR4	phosphatase and actin regulator 4	1.91303e-05
ENSG00000159140	SON	SON DNA and RNA binding protein	1.92328e-05
ENSG00000158169	FANCC	FA complementation group C	1.96334e-05
ENSG00000174579	MSL2	MSL complex subunit 2	1.98286e-05
ENSG00000154845	PPP4R1	protein phosphatase 4 regulatory subunit 1	2.00054e-05
ENSG00000032742	IFT88	intraflagellar transport 88	2.00054e-05
ENSG00000197771	MCMBP	minichromosome maintenance complex binding protein	2.00054e-05
ENSG00000158710	TAGLN2	transgelin 2	2.0098e-05
ENSG00000124151	NCOA3	nuclear receptor coactivator 3	2.03007e-05
ENSG00000114204	SERPINI2	serpin family I member 2	2.0494e-05
ENSG00000106799	TGFBR1	transforming growth factor beta receptor 1	2.0494e-05
ENSG00000274712	ENSG00000274713	bromodomain PHD finger transcription factor (BPTF) pseudogene	2.05767e-05
ENSG00000136205	TNS3	tensin 3	2.0769e-05
ENSG00000126653	NSRP1	nuclear speckle splicing regulatory protein 1	2.08604e-05
ENSG00000112531	QKI	QKI, KH domain containing RNA binding	2.08604e-05
ENSG00000137831	UACA	uveal autoantigen with coiled-coil domains and ankyrin repeats	2.09609e-05
ENSG00000103490	PYCARD	PYD and CARD domain containing	2.10426e-05
ENSG00000197879	MYO1C	myosin IC	2.10426e-05
ENSG00000101916	TLR8	toll like receptor 8	2.1443e-05
ENSG00000144560	VGLL4	vestigial like family member 4	2.15334e-05
ENSG00000140682	TGFB1I1	transforming growth factor beta 1 induced transcript 1	2.15334e-05
ENSG00000096717	SIRT1	sirtuin 1	2.16141e-05
ENSG00000143190	POU2F1	POU class 2 homeobox 1	2.16141e-05
ENSG00000153347	FAM81B	family with sequence similarity 81 member B	2.18035e-05
ENSG00000125753	VASP	vasodilator stimulated phosphoprotein	2.19029e-05
ENSG00000198682	PAPSS2	3'-phosphoadenosine 5'-phosphosulfate synthase 2	2.20022e-05
ENSG00000196924	FLNA	filamin A	2.20819e-05
ENSG00000120071	KANSL1	KAT8 regulatory NSL complex subunit 1	2.2181e-05
ENSG00000156869	FRRS1	ferric chelate reductase 1	2.23886e-05
ENSG00000173575	CHD2	chromodomain helicase DNA binding protein 2	2.25861e-05
ENSG00000183621	ZNF438	zinc finger protein 438	2.26649e-05
ENSG00000006831	ADIPOR2	adiponectin receptor 2	2.26649e-05
ENSG00000133112	TPT1	tumor protein, translationally-controlled 1	2.27633e-05
ENSG00000163785	RYK	receptor like tyrosine kinase	2.28617e-05
ENSG00000137070	IL11RA	interleukin 11 receptor subunit alpha	2.31564e-05
ENSG00000135862	LAMC1	laminin subunit gamma 1	2.3548e-05
ENSG00000213949	ITGA1	integrin subunit alpha 1	2.36457e-05
ENSG00000173372	C1QA	complement C1q A chain	2.37226e-05
ENSG00000132274	TRIM22	tripartite motif containing 22	2.38097e-05
ENSG00000102265	TIMP1	TIMP metallopeptidase inhibitor 1	2.38097e-05
ENSG00000107551	RASSF4	Ras association domain family member 4	2.3907e-05
ENSG00000115380	EFEMP1	EGF containing fibulin extracellular matrix protein 1	2.40043e-05
ENSG00000099875	MKNK2	MAPK interacting serine/threonine kinase 2	2.4091e-05
ENSG00000148737	TCF7L2	transcription factor 7 like 2	2.42849e-05
ENSG00000068697	LAPTM4A	lysosomal protein transmembrane 4 alpha	2.44574e-05
ENSG00000172201	ID4	inhibitor of DNA binding 4	2.45327e-05
ENSG00000162511	LAPTM5	lysosomal protein transmembrane 5	2.45327e-05
ENSG00000181544	FANCB	FA complementation group B	2.45327e-05
ENSG00000110066	KMT5B	lysine methyltransferase 5B	2.46079e-05
ENSG00000185201	IFITM2	interferon induced transmembrane protein 2	2.46079e-05
ENSG00000170348	TMED10	transmembrane p24 trafficking protein 10	2.46079e-05
ENSG00000051108	HERPUD1	homocysteine inducible ER protein with ubiquitin like domain 1	2.51845e-05
ENSG00000178695	KCTD12	potassium channel tetramerization domain containing 12	2.51845e-05
ENSG00000198732	SMOC1	SPARC related modular calcium binding 1	2.52586e-05
ENSG00000117713	ARID1A	AT-rich interaction domain 1A	2.52586e-05
ENSG00000197943	PLCG2	phospholipase C gamma 2	2.55453e-05
ENSG00000100439	ABHD4	abhydrolase domain containing 4, N-acyl phospholipase B	2.56407e-05
ENSG00000148400	NOTCH1	notch receptor 1	2.60215e-05
ENSG00000121895	TMEM156	transmembrane protein 156	2.60215e-05
ENSG00000170677	SOCS6	suppressor of cytokine signaling 6	2.6083e-05
ENSG00000110108	TMEM109	transmembrane protein 109	2.6083e-05
ENSG00000076108	BAZ2A	bromodomain adjacent to zinc finger domain 2A	2.62725e-05
ENSG00000109787	KLF3	KLF transcription factor 3	2.63446e-05
ENSG00000147459	DOCK5	dedicator of cytokinesis 5	2.63446e-05
ENSG00000162944	RFTN2	raftlin family member 2	2.64278e-05
ENSG00000138798	EGF	epidermal growth factor	2.68277e-05
ENSG00000134755	DSC2	desmocollin 2	2.70868e-05
ENSG00000104517	UBR5	ubiquitin protein ligase E3 component n-recognin 5	2.70868e-05
ENSG00000149489	ROM1	retinal outer segment membrane protein 1	2.77419e-05
ENSG00000082641	NFE2L1	NFE2 like bZIP transcription factor 1	2.77419e-05
ENSG00000136770	DNAJC1	DnaJ heat shock protein family (Hsp40) member C1	2.77419e-05
ENSG00000133065	SLC41A1	solute carrier family 41 member 1	2.79402e-05
ENSG00000173068	BNC2	basonuclin zinc finger protein 2	2.80333e-05
ENSG00000261371	PECAM1	platelet and endothelial cell adhesion molecule 1	2.8393e-05
ENSG00000125398	SOX9	SRY-box transcription factor 9	2.85784e-05
ENSG00000173926	MARCHF3	membrane associated ring-CH-type finger 3	2.87028e-05
ENSG00000174125	TLR1	toll like receptor 1	2.87028e-05
ENSG00000189058	APOD	apolipoprotein D	2.87028e-05
ENSG00000145779	TNFAIP8	TNF alpha induced protein 8	2.8795e-05
ENSG00000130755	GMFG	glia maturation factor gamma	2.8875e-05
ENSG00000026025	VIM	vimentin	2.91631e-05
ENSG00000134769	DTNA	dystrobrevin alpha	2.91631e-05
ENSG00000146373	RNF217	ring finger protein 217	2.95424e-05
ENSG00000174099	MSRB3	methionine sulfoxide reductase B3	2.9713e-05
ENSG00000124440	HIF3A	hypoxia inducible factor 3 subunit alpha	2.9713e-05
ENSG00000166710	B2M	beta-2-microglobulin	2.97919e-05
ENSG00000174944	P2RY14	purinergic receptor P2Y14	2.99618e-05
ENSG00000198625	MDM4	MDM4 regulator of p53	2.99618e-05
ENSG00000271605	MILR1	mast cell immunoglobulin like receptor 1	3.00529e-05
ENSG00000175215	CTDSP2	CTD small phosphatase 2	3.01439e-05
ENSG00000114738	MAPKAPK3	MAPK activated protein kinase 3	3.02348e-05
ENSG00000066056	TIE1	tyrosine kinase with immunoglobulin like and EGF like domains 1	3.05327e-05
ENSG00000055208	TAB2	TGF-beta activated kinase 1 (MAP3K7) binding protein 2	3.06234e-05
ENSG00000186625	KATNA1	katanin catalytic subunit A1	3.10369e-05
ENSG00000175029	CTBP2	C-terminal binding protein 2	3.12301e-05
ENSG00000072501	SMC1A	structural maintenance of chromosomes 1A	3.13071e-05
ENSG00000166483	WEE1	WEE1 G2 checkpoint kinase	3.13839e-05
ENSG00000185339	TCN2	transcobalamin 2	3.164e-05
ENSG00000269743	SLC25A53	solute carrier family 25 member 53	3.1819e-05
ENSG00000102886	GDPD3	glycerophosphodiester phosphodiesterase domain containing 3	3.23054e-05
ENSG00000129219	PLD2	phospholipase D2	3.23812e-05
ENSG00000221978	CCNL2	cyclin L2	3.23812e-05
ENSG00000154945	ANKRD40	ankyrin repeat domain 40	3.25457e-05
ENSG00000139679	LPAR6	lysophosphatidic acid receptor 6	3.25457e-05
ENSG00000127920	GNG11	G protein subunit gamma 11	3.29278e-05
ENSG00000179144	GIMAP7	GTPase, IMAP family member 7	3.30164e-05
ENSG00000172086	KRCC1	lysine rich coiled-coil 1	3.31935e-05
ENSG00000148498	PARD3	par-3 family cell polarity regulator	3.33839e-05
ENSG00000166889	PATL1	PAT1 homolog 1, processing body mRNA decay factor	3.38386e-05
ENSG00000064393	HIPK2	homeodomain interacting protein kinase 2	3.38386e-05
ENSG00000273749	CYFIP1	cytoplasmic FMR1 interacting protein 1	3.41022e-05
ENSG00000149289	ZC3H12C	zinc finger CCCH-type containing 12C	3.44103e-05
ENSG00000168672	LRATD2	LRAT domain containing 2	3.44103e-05
ENSG00000080839	RBL1	RB transcriptional corepressor like 1	3.47735e-05
ENSG00000135205	CCDC146	coiled-coil domain containing 146	3.5049e-05
ENSG00000168487	BMP1	bone morphogenetic protein 1	3.51359e-05
ENSG00000188488	SERPINA5	serpin family A member 5	3.52227e-05
ENSG00000169105	CHST14	carbohydrate sulfotransferase 14	3.53673e-05
ENSG00000185022	MAFF	MAF bZIP transcription factor F	3.54539e-05
ENSG00000110934	BIN2	bridging integrator 2	3.57277e-05
ENSG00000009790	TRAF3IP3	TRAF3 interacting protein 3	3.57994e-05
ENSG00000166997	CNPY4	canopy FGF signaling regulator 4	3.58857e-05
ENSG00000188559	RALGAPA2	Ral GTPase activating protein catalytic subunit alpha 2	3.62446e-05
ENSG00000160271	RALGDS	ral guanine nucleotide dissociation stimulator	3.64311e-05
ENSG00000173281	PPP1R3B	protein phosphatase 1 regulatory subunit 3B	3.65021e-05
ENSG00000104312	RIPK2	receptor interacting serine/threonine kinase 2	3.66883e-05
ENSG00000166925	TSC22D4	TSC22 domain family member 4	3.68594e-05
ENSG00000103061	SLC7A6OS	solute carrier family 7 member 6 opposite strand	3.68594e-05
ENSG00000124224	PPP4R1L	protein phosphatase 4 regulatory subunit 1 like (pseudogene)	3.71857e-05
ENSG00000149573	MPZL2	myelin protein zero like 2	3.71857e-05
ENSG00000106538	RARRES2	retinoic acid receptor responder 2	3.71857e-05
ENSG00000167280	ENGASE	endo-beta-N-acetylglucosaminidase	3.72557e-05
ENSG00000103187	COTL1	coactosin like F-actin binding protein 1	3.72557e-05
ENSG00000177125	ZBTB34	zinc finger and BTB domain containing 34	3.73106e-05
ENSG00000146067	FAM193B	family with sequence similarity 193 member B	3.73106e-05
ENSG00000174628	IQCK	IQ motif containing K	3.74803e-05
ENSG00000133321	PLAAT4	phospholipase A and acyltransferase 4	3.79188e-05
ENSG00000264522	OTUD7B	OTU deubiquitinase 7B	3.85241e-05
ENSG00000056998	GYG2	glycogenin 2	3.86081e-05
ENSG00000142864	SERBP1	SERPINE1 mRNA binding protein 1	3.88754e-05
ENSG00000178977	LINC00324	long intergenic non-protein coding RNA 324	3.89435e-05
ENSG00000168795	ZBTB5	zinc finger and BTB domain containing 5	3.89959e-05
ENSG00000078246	TULP3	TUB like protein 3	3.92778e-05
ENSG00000204252	HLA-DOA	major histocompatibility complex, class II, DO alpha	3.93612e-05
ENSG00000087086	FTL	ferritin light chain	3.94446e-05
ENSG00000272855	ENSG00000272856	novel transcript	3.95278e-05
ENSG00000160808	MYL3	myosin light chain 3	3.95952e-05
ENSG00000241684	ADAMTS9-AS2	ADAMTS9 antisense RNA 2	3.95952e-05
ENSG00000145901	TNIP1	TNFAIP3 interacting protein 1	3.97455e-05
ENSG00000181826	RELL1	RELT like 1	3.98284e-05
ENSG00000046651	OFD1	OFD1 centriole and centriolar satellite protein	3.99942e-05
ENSG00000023892	DEF6	DEF6 guanine nucleotide exchange factor	3.99942e-05
ENSG00000170458	CD14	CD14 molecule	4.02422e-05
ENSG00000129250	KIF1C	kinesin family member 1C	4.05058e-05
ENSG00000007384	RHBDF1	rhomboid 5 homolog 1	4.05058e-05
ENSG00000165457	FOLR2	folate receptor beta	4.07528e-05
ENSG00000156482	RPL30	ribosomal protein L30	4.09334e-05
ENSG00000170345	FOS	Fos proto-oncogene, AP-1 transcription factor subunit	4.11139e-05
ENSG00000107829	FBXW4	F-box and WD repeat domain containing 4	4.11795e-05
ENSG00000119280	C1orf198	chromosome 1 open reading frame 198	4.13596e-05
ENSG00000196584	XRCC2	X-ray repair cross complementing 2	4.1425e-05
ENSG00000175309	PHYKPL	5-phosphohydroxy-L-lysine phospho-lyase	4.17018e-05
ENSG00000118058	KMT2A	lysine methyltransferase 2A	4.19457e-05
ENSG00000187091	PLCD1	phospholipase C delta 1	4.20269e-05
ENSG00000167601	AXL	AXL receptor tyrosine kinase	4.22057e-05
ENSG00000172830	SSH3	slingshot protein phosphatase 3	4.23342e-05
ENSG00000047578	KATNIP	katanin interacting protein	4.23342e-05
ENSG00000168938	PPIC	peptidylprolyl isomerase C	4.26908e-05
ENSG00000275395	FCGBP	Fc gamma binding protein	4.27714e-05
ENSG00000165071	TMEM71	transmembrane protein 71	4.28351e-05
ENSG00000171885	AQP4	aquaporin 4	4.28351e-05
ENSG00000145850	TIMD4	T cell immunoglobulin and mucin domain containing 4	4.29622e-05
ENSG00000110719	TCIRG1	T cell immune regulator 1, ATPase H+ transporting V0 subunit a3	4.38825e-05
ENSG00000010327	STAB1	stabilin 1	4.42188e-05
ENSG00000145390	USP53	ubiquitin specific peptidase 53	4.42637e-05
ENSG00000146278	PNRC1	proline rich nuclear receptor coactivator 1	4.42637e-05
ENSG00000117151	CTBS	chitobiase	4.42637e-05
ENSG00000250899	ENSG00000250900	novel transcript	4.444e-05
ENSG00000162614	NEXN	nexilin F-actin binding protein	4.45194e-05
ENSG00000074964	ARHGEF10L	Rho guanine nucleotide exchange factor 10 like	4.48364e-05
ENSG00000000938	FGR	FGR proto-oncogene, Src family tyrosine kinase	4.48364e-05
ENSG00000175899	A2M	alpha-2-macroglobulin	4.4977e-05
ENSG00000053254	FOXN3	forkhead box N3	4.4977e-05
ENSG00000144476	ACKR3	atypical chemokine receptor 3	4.51172e-05
ENSG00000103479	RBL2	RB transcriptional corepressor like 2	4.51172e-05
ENSG00000143079	CTTNBP2NL	CTTNBP2 N-terminal like	4.51784e-05
ENSG00000204482	LST1	leukocyte specific transcript 1	4.51784e-05
ENSG00000126746	ZNF384	zinc finger protein 384	4.52572e-05
ENSG00000129347	KRI1	KRI1 homolog	4.54576e-05
ENSG00000124074	ENKD1	enkurin domain containing 1	4.54576e-05
ENSG00000253352	TUG1	taurine up-regulated 1	4.54576e-05
ENSG00000128591	FLNC	filamin C	4.54576e-05
ENSG00000156858	PRR14	proline rich 14	4.56144e-05
ENSG00000100297	MCM5	minichromosome maintenance complex component 5	4.58847e-05
ENSG00000213719	CLIC1	chloride intracellular channel 1	4.60231e-05
ENSG00000122122	SASH3	SAM and SH3 domain containing 3	4.60833e-05
ENSG00000198001	IRAK4	interleukin 1 receptor associated kinase 4	4.61612e-05
ENSG00000261490	ENSG00000261491	None	4.63767e-05
ENSG00000110756	HPS5	HPS5 biogenesis of lysosomal organelles complex 2 subunit 2	4.64544e-05
ENSG00000108773	KAT2A	lysine acetyltransferase 2A	4.68599e-05
ENSG00000258301	None	None	4.70327e-05
ENSG00000051523	CYBA	cytochrome b-245 alpha chain	4.72053e-05
ENSG00000123636	BAZ2B	bromodomain adjacent to zinc finger domain 2B	4.72824e-05
ENSG00000275379	H3C11	H3 clustered histone 11	4.7627e-05
ENSG00000100796	PPP4R3A	protein phosphatase 4 regulatory subunit 3A	4.77039e-05
ENSG00000185839	ENSG00000185840	adenylate kinase 2 (AK2) pseudogene	4.77807e-05
ENSG00000150681	RGS18	regulator of G protein signaling 18	4.80478e-05
ENSG00000101608	MYL12A	myosin light chain 12A	4.81825e-05
ENSG00000173801	JUP	junction plakoglobin	4.8259e-05
ENSG00000060237	WNK1	WNK lysine deficient protein kinase 1	4.83933e-05
ENSG00000237441	RGL2	ral guanine nucleotide dissociation stimulator like 2	4.84696e-05
ENSG00000116701	NCF2	neutrophil cytosolic factor 2	4.87168e-05
ENSG00000169896	ITGAM	integrin subunit alpha M	4.88689e-05
ENSG00000232699	BDH2P1	3-hydroxybutyrate dehydrogenase 2, pseudogene 1	4.89262e-05
ENSG00000144655	CSRNP1	cysteine and serine rich nuclear protein 1	4.99282e-05
ENSG00000136167	LCP1	lymphocyte cytosolic protein 1	5.04175e-05
ENSG00000164463	CREBRF	CREB3 regulatory factor	5.06617e-05
ENSG00000256235	SMIM3	small integral membrane protein 3	5.07365e-05
ENSG00000163191	S100A11	S100 calcium binding protein A11	5.14114e-05
ENSG00000150540	HNMT	histamine N-methyltransferase	5.15406e-05
ENSG00000137404	NRM	nurim	5.15758e-05
ENSG00000273356	LINC02019	long intergenic non-protein coding RNA 2019	5.20249e-05
ENSG00000184014	DENND5A	DENN domain containing 5A	5.23602e-05
ENSG00000133246	PRAM1	PML-RARA regulated adaptor molecule 1	5.28622e-05
ENSG00000128604	IRF5	interferon regulatory factor 5	5.29892e-05
ENSG00000248019	FAM13A-AS1	FAM13A antisense RNA 1	5.29892e-05
ENSG00000104450	SPAG1	sperm associated antigen 1	5.30627e-05
ENSG00000137193	PIM1	Pim-1 proto-oncogene, serine/threonine kinase	5.44023e-05
ENSG00000141469	SLC14A1	solute carrier family 14 member 1 (Kidd blood group)	5.49208e-05
ENSG00000234782	TPT1P9	TPT1 pseudogene 9	5.50865e-05
ENSG00000167615	LENG8	leukocyte receptor cluster member 8	5.53245e-05
ENSG00000186350	RXRA	retinoid X receptor alpha	5.53759e-05
ENSG00000146425	DYNLT1	dynein light chain Tctex-type 1	5.54482e-05
ENSG00000182263	FIGN	fidgetin, microtubule severing factor	5.56854e-05
ENSG00000164330	EBF1	EBF transcription factor 1	5.64666e-05
ENSG00000171824	EXOSC10	exosome component 10	5.64666e-05
ENSG00000256229	ZNF486	zinc finger protein 486	5.65381e-05
ENSG00000125378	BMP4	bone morphogenetic protein 4	5.69589e-05
ENSG00000122406	RPL5	ribosomal protein L5	5.84022e-05
ENSG00000244617	ASPRV1	aspartic peptidase retroviral like 1	5.85919e-05
ENSG00000140678	ITGAX	integrin subunit alpha X	5.98866e-05
ENSG00000143486	EIF2D	eukaryotic translation initiation factor 2D	6.00039e-05
ENSG00000142676	RPL11	ribosomal protein L11	6.01432e-05
ENSG00000105137	SYDE1	synapse defective Rho GTPase homolog 1	6.03047e-05
ENSG00000171115	GIMAP8	GTPase, IMAP family member 8	6.10867e-05
ENSG00000171316	CHD7	chromodomain helicase DNA binding protein 7	6.13403e-05
ENSG00000136997	MYC	MYC proto-oncogene, bHLH transcription factor	6.13403e-05
ENSG00000214353	VAC14-AS1	VAC14 antisense RNA 1	6.15925e-05
ENSG00000126070	AGO3	argonaute RISC catalytic component 3	6.24628e-05
ENSG00000054282	SDCCAG8	SHH signaling and ciliogenesis regulator SDCCAG8	6.2485e-05
ENSG00000147251	DOCK11	dedicator of cytokinesis 11	6.29641e-05
ENSG00000055609	KMT2C	lysine methyltransferase 2C	6.32149e-05
ENSG00000178878	APOLD1	apolipoprotein L domain containing 1	6.34656e-05
ENSG00000163762	TM4SF18	transmembrane 4 L six family member 18	6.3716e-05
ENSG00000124215	CDH26	cadherin 26	6.45137e-05
ENSG00000135269	TES	testin LIM domain protein	6.48309e-05
ENSG00000137936	BCAR3	BCAR3 adaptor protein, NSP family member	6.48743e-05
ENSG00000185432	TMT1A	thiol methyltransferase 1A	6.50326e-05
ENSG00000170891	CYTL1	cytokine like 1	6.54827e-05
ENSG00000140853	NLRC5	NLR family CARD domain containing 5	6.54827e-05
ENSG00000137601	NEK1	NIMA related kinase 1	6.62039e-05
ENSG00000165288	BRWD3	bromodomain and WD repeat domain containing 3	6.62704e-05
ENSG00000170776	AKAP13	A-kinase anchoring protein 13	6.65115e-05
ENSG00000155366	RHOC	ras homolog family member C	6.65115e-05
ENSG00000142552	RCN3	reticulocalbin 3	6.6644e-05
ENSG00000012779	ALOX5	arachidonate 5-lipoxygenase	6.68006e-05
ENSG00000251562	MALAT1	metastasis associated lung adenocarcinoma transcript 1	6.72945e-05
ENSG00000043355	ZIC2	Zic family member 2	6.75165e-05
ENSG00000109458	GAB1	GRB2 associated binding protein 1	6.75822e-05
ENSG00000113300	CNOT6	CCR4-NOT transcription complex subunit 6	6.76478e-05
ENSG00000220785	MTMR9LP	myotubularin related protein 9 like, pseudogene	6.79347e-05
ENSG00000070778	PTPN21	protein tyrosine phosphatase non-receptor type 21	6.89168e-05
ENSG00000136068	FLNB	filamin B	6.91116e-05
ENSG00000137752	CASP1	caspase 1	6.9511e-05
ENSG00000076716	GPC4	glypican 4	6.99098e-05
ENSG00000070190	DAPP1	dual adaptor of phosphotyrosine and 3-phosphoinositides 1	6.99098e-05
ENSG00000134294	SLC38A2	solute carrier family 38 member 2	6.99489e-05
ENSG00000072778	ACADVL	acyl-CoA dehydrogenase very long chain	6.99489e-05
ENSG00000163884	KLF15	KLF transcription factor 15	7.11925e-05
ENSG00000005893	LAMP2	lysosomal associated membrane protein 2	7.15889e-05
ENSG00000100364	KIAA0930	KIAA0930	7.24172e-05
ENSG00000009830	POMT2	protein O-mannosyltransferase 2	7.27853e-05
ENSG00000166444	DENND2B	DENN domain containing 2B	7.29376e-05
ENSG00000135837	CEP350	centrosomal protein 350	7.32418e-05
ENSG00000169385	RNASE2	ribonuclease A family member 2	7.34301e-05
ENSG00000152457	DCLRE1C	DNA cross-link repair 1C	7.34927e-05
ENSG00000139636	LMBR1L	limb development membrane protein 1 like	7.35289e-05
ENSG00000134802	SLC43A3	solute carrier family 43 member 3	7.35289e-05
ENSG00000148482	SLC39A12	solute carrier family 39 member 12	7.35914e-05
ENSG00000145220	LYAR	Ly1 antibody reactive	7.37429e-05
ENSG00000174799	CEP135	centrosomal protein 135	7.49156e-05
ENSG00000122862	SRGN	serglycin	7.50662e-05
ENSG00000142627	EPHA2	EPH receptor A2	7.53747e-05
ENSG00000166979	EVA1C	eva-1 homolog C	7.53747e-05
ENSG00000185896	LAMP1	lysosomal associated membrane protein 1	7.54363e-05
ENSG00000188404	SELL	selectin L	7.64298e-05
ENSG00000106565	TMEM176B	transmembrane protein 176B	7.64907e-05
ENSG00000164342	TLR3	toll like receptor 3	7.67676e-05
ENSG00000129680	MAP7D3	MAP7 domain containing 3	7.67676e-05
ENSG00000130052	STARD8	StAR related lipid transfer domain containing 8	7.69164e-05
ENSG00000143952	VPS54	VPS54 subunit of GARP complex	7.6977e-05
ENSG00000119686	FLVCR2	FLVCR choline and putative heme transporter 2	7.70376e-05
ENSG00000173391	OLR1	oxidized low density lipoprotein receptor 1	7.70981e-05
ENSG00000168792	ABHD15	abhydrolase domain containing 15	7.76308e-05
ENSG00000104903	LYL1	LYL1 basic helix-loop-helix family member	7.80422e-05
ENSG00000120885	CLU	clusterin	7.87484e-05
ENSG00000149564	ESAM	endothelial cell adhesion molecule	7.96908e-05
ENSG00000197182	MIRLET7BHG	MIRLET7B host gene	8.01306e-05
ENSG00000121310	ECHDC2	enoyl-CoA hydratase domain containing 2	8.02771e-05
ENSG00000185436	IFNLR1	interferon lambda receptor 1	8.08617e-05
ENSG00000188783	PRELP	proline and arginine rich end leucine rich repeat protein	8.18803e-05
ENSG00000125386	FAM193A	family with sequence similarity 193 member A	8.27508e-05
ENSG00000175538	KCNE3	potassium voltage-gated channel subfamily E regulatory subunit 3	8.41086e-05
ENSG00000004399	PLXND1	plexin D1	8.41086e-05
ENSG00000110057	UNC93B1	unc-93 homolog B1, TLR signaling regulator	8.41658e-05
ENSG00000169252	ADRB2	adrenoceptor beta 2	8.43096e-05
ENSG00000162542	TMCO4	transmembrane and coiled-coil domains 4	8.52301e-05
ENSG00000164889	SLC4A2	solute carrier family 4 member 2	8.52868e-05
ENSG00000081913	PHLPP1	PH domain and leucine rich repeat protein phosphatase 1	8.61479e-05
ENSG00000160789	LMNA	lamin A/C	8.62866e-05
ENSG00000165140	FBP1	fructose-bisphosphatase 1	8.62866e-05
ENSG00000115084	SLC35F5	solute carrier family 35 member F5	8.62866e-05
ENSG00000087077	TRIP6	thyroid hormone receptor interactor 6	8.62866e-05
ENSG00000100802	C14orf93	chromosome 14 open reading frame 93	8.71191e-05
ENSG00000180008	SOCS4	suppressor of cytokine signaling 4	8.78286e-05
ENSG00000085982	USP40	ubiquitin specific peptidase 40	8.78286e-05
ENSG00000232888	RPS11P5	ribosomal protein S11 pseudogene 5	8.78286e-05
ENSG00000149273	RPS3	ribosomal protein S3	8.85972e-05
ENSG00000087206	UIMC1	ubiquitin interaction motif containing 1	8.85972e-05
ENSG00000131748	STARD3	StAR related lipid transfer domain containing 3	8.85972e-05
ENSG00000123095	BHLHE41	basic helix-loop-helix family member e41	8.93022e-05
ENSG00000108370	RGS9	regulator of G protein signaling 9	8.93022e-05
ENSG00000273247	RAB33B-AS1	RAB33B antisense RNA 1	8.99735e-05
ENSG00000166439	RNF169	ring finger protein 169	8.99735e-05
ENSG00000160862	AZGP1	alpha-2-glycoprotein 1, zinc-binding	8.99735e-05
ENSG00000044115	CTNNA1	catenin alpha 1	8.99735e-05
ENSG00000196616	ADH1B	alcohol dehydrogenase 1B (class I), beta polypeptide	9.06734e-05
ENSG00000132561	MATN2	matrilin 2	9.06734e-05
ENSG00000066336	SPI1	Spi-1 proto-oncogene	9.06734e-05
ENSG00000154589	LY96	lymphocyte antigen 96	9.14656e-05
ENSG00000167261	DPEP2	dipeptidase 2	9.21612e-05
ENSG00000141736	ERBB2	erb-b2 receptor tyrosine kinase 2	9.21612e-05
ENSG00000225828	FAM229A	family with sequence similarity 229 member A	9.21612e-05
ENSG00000110422	HIPK3	homeodomain interacting protein kinase 3	9.37064e-05
ENSG00000105122	RASAL3	RAS protein activator like 3	9.37064e-05
ENSG00000141968	VAV1	vav guanine nucleotide exchange factor 1	9.37064e-05
ENSG00000189184	PCDH18	protocadherin 18	9.44282e-05
ENSG00000146070	PLA2G7	phospholipase A2 group VII	9.52135e-05
ENSG00000130775	THEMIS2	thymocyte selection associated family member 2	9.59318e-05
ENSG00000185722	ANKFY1	ankyrin repeat and FYVE domain containing 1	9.67475e-05
ENSG00000135744	AGT	angiotensinogen	9.75627e-05
ENSG00000204577	LILRB3	leukocyte immunoglobulin like receptor B3	9.82763e-05
ENSG00000187239	FNBP1	formin binding protein 1	9.8988e-05
ENSG00000161912	ADCY10P1	ADCY10 pseudogene 1	9.97318e-05
ENSG00000155621	C9orf85	chromosome 9 open reading frame 85	9.97318e-05
ENSG00000158813	EDA	ectodysplasin A	9.97318e-05
ENSG00000040531	CTNS	cystinosin, lysosomal cystine transporter	0.000101284
ENSG00000244509	APOBEC3C	apolipoprotein B mRNA editing enzyme catalytic subunit 3C	0.000101284
ENSG00000113657	DPYSL3	dihydropyrimidinase like 3	0.000102023
ENSG00000126883	NUP214	nucleoporin 214	0.000102023
ENSG00000110693	SOX6	SRY-box transcription factor 6	0.000102023
ENSG00000063046	EIF4B	eukaryotic translation initiation factor 4B	0.000102727
ENSG00000135338	LCA5	lebercilin LCA5	0.000103463
ENSG00000168884	TNIP2	TNFAIP3 interacting protein 2	0.000103986
ENSG00000137275	RIPK1	receptor interacting serine/threonine kinase 1	0.000103986
ENSG00000173327	MAP3K11	mitogen-activated protein kinase kinase kinase 11	0.000103986
ENSG00000134352	IL6ST	interleukin 6 cytokine family signal transducer	0.000103986
ENSG00000167851	CD300A	CD300a molecule	0.000103986
ENSG00000223959	AFG3L1P	AFG3 like matrix AAA peptidase subunit 1, pseudogene	0.000103986
ENSG00000109861	CTSC	cathepsin C	0.000104789
ENSG00000100852	ARHGAP5	Rho GTPase activating protein 5	0.000105413
ENSG00000100813	ACIN1	apoptotic chromatin condensation inducer 1	0.000105413
ENSG00000135404	CD63	CD63 molecule	0.000105413
ENSG00000173706	HEG1	heart development protein with EGF like domains 1	0.000106106
ENSG00000178764	ZHX2	zinc fingers and homeoboxes 2	0.000106106
ENSG00000171206	TRIM8	tripartite motif containing 8	0.000106834
ENSG00000137757	CASP5	caspase 5	0.000106834
ENSG00000223825	DAZAP2P1	DAZ associated protein 2 pseudogene 1	0.000106834
ENSG00000163629	PTPN13	protein tyrosine phosphatase non-receptor type 13	0.000107523
ENSG00000163545	NUAK2	NUAK family kinase 2	0.000107523
ENSG00000127084	FGD3	FYVE, RhoGEF and PH domain containing 3	0.00010908
ENSG00000008311	AASS	aminoadipate-semialdehyde synthase	0.00010908
ENSG00000142512	SIGLEC10	sialic acid binding Ig like lectin 10	0.000110596
ENSG00000059378	PARP12	poly(ADP-ribose) polymerase family member 12	0.000110596
ENSG00000127241	MASP1	MBL associated serine protease 1	0.000111278
ENSG00000165478	HEPACAM	hepatic and glial cell adhesion molecule	0.000111996
ENSG00000167191	GPRC5B	G protein-coupled receptor class C group 5 member B	0.000112712
ENSG00000112561	TFEB	transcription factor EB	0.000114217
ENSG00000166482	MFAP4	microfibril associated protein 4	0.000114968
ENSG00000132613	MTSS2	MTSS I-BAR domain containing 2	0.000115717
ENSG00000243660	ZNF487	zinc finger protein 487	0.000116388
ENSG00000174705	SH3PXD2B	SH3 and PX domains 2B	0.000116388
ENSG00000109066	TMEM104	transmembrane protein 104	0.000117136
ENSG00000179593	ALOX15B	arachidonate 15-lipoxygenase type B	0.000117136
ENSG00000125686	MED1	mediator complex subunit 1	0.000117843
ENSG00000102580	DNAJC3	DnaJ heat shock protein family (Hsp40) member C3	0.000117843
ENSG00000156171	DRAM2	DNA damage regulated autophagy modulator 2	0.000118509
ENSG00000137819	PAQR5	progestin and adipoQ receptor family member 5	0.000118509
ENSG00000142798	HSPG2	heparan sulfate proteoglycan 2	0.000118509
ENSG00000011114	BTBD7	BTB domain containing 7	0.000119253
ENSG00000160325	CACFD1	calcium channel flower domain containing 1	0.000119995
ENSG00000231768	LINC01354	long intergenic non-protein coding RNA 1354	0.000121277
ENSG00000184113	CLDN5	claudin 5	0.000121277
ENSG00000139567	ACVRL1	activin A receptor like type 1	0.000121277
ENSG00000136235	GPNMB	glycoprotein nmb	0.000121277
ENSG00000162367	TAL1	TAL bHLH transcription factor 1, erythroid differentiation factor	0.000121975
ENSG00000075539	FRYL	FRY like transcription coactivator	0.000121975
ENSG00000154655	L3MBTL4	L3MBTL histone methyl-lysine binding protein 4	0.000125043
ENSG00000100629	CEP128	centrosomal protein 128	0.000125043
ENSG00000214176	PLEKHM1P1	pleckstrin homology and RUN domain containing M1 pseudogene 1	0.000125043
ENSG00000005844	ITGAL	integrin subunit alpha L	0.000125818
ENSG00000110852	CLEC2B	C-type lectin domain family 2 member B	0.00012651
ENSG00000172296	SPTLC3	serine palmitoyltransferase long chain base subunit 3	0.00012651
ENSG00000165424	ZCCHC24	zinc finger CCHC-type containing 24	0.00012651
ENSG00000146535	GNA12	G protein subunit alpha 12	0.000127117
ENSG00000177697	CD151	CD151 molecule (Raph blood group)	0.000127805
ENSG00000199226	RNU6-50P	RNA, U6 small nuclear 50, pseudogene	0.000127805
ENSG00000123268	ATF1	activating transcription factor 1	0.000128577
ENSG00000091409	ITGA6	integrin subunit alpha 6	0.000129221
ENSG00000078114	NEBL	nebulette	0.000129991
ENSG00000166295	ANAPC16	anaphase promoting complex subunit 16	0.000130717
ENSG00000225399	ENSG00000225400	novel transcript	0.000130717
ENSG00000196209	SIRPB2	signal regulatory protein beta 2	0.000131357
ENSG00000251247	ZNF345	zinc finger protein 345	0.000132848
ENSG00000184863	RBM33	RNA binding motif protein 33	0.000132848
ENSG00000070731	ST6GALNAC2	ST6 N-acetylgalactosaminide alpha-2,6-sialyltransferase 2	0.000133571
ENSG00000166450	PRTG	protogenin	0.000134292
ENSG00000104859	CLASRP	CLK4 associating serine/arginine rich protein	0.000134292
ENSG00000154222	CC2D1B	coiled-coil and C2 domain containing 1B	0.000135013
ENSG00000163428	LRRC58	leucine rich repeat containing 58	0.000135777
ENSG00000152620	NADK2	NAD kinase 2, mitochondrial	0.000136407
ENSG00000142583	SLC2A5	solute carrier family 2 member 5	0.000137125
ENSG00000197857	ZNF44	zinc finger protein 44	0.000137125
ENSG00000070540	WIPI1	WD repeat domain, phosphoinositide interacting 1	0.000137797
ENSG00000214078	CPNE1	copine 1	0.000138512
ENSG00000182175	RGMA	repulsive guidance molecule BMP co-receptor a	0.000138512
ENSG00000135063	ENTREP1	endosomal transmembrane epsin interactor 1	0.00013985
ENSG00000180370	PAK2	p21 (RAC1) activated kinase 2	0.00013985
ENSG00000213859	KCTD11	potassium channel tetramerization domain containing 11	0.000140471
ENSG00000166508	MCM7	minichromosome maintenance complex component 7	0.000140471
ENSG00000177575	CD163	CD163 molecule	0.000141136
ENSG00000100365	NCF4	neutrophil cytosolic factor 4	0.000141136
ENSG00000213380	COG8	component of oligomeric golgi complex 8	0.000142509
ENSG00000115459	ELMOD3	ELMO domain containing 3	0.000142509
ENSG00000126016	AMOT	angiomotin	0.000143264
ENSG00000119632	IFI27L2	interferon alpha inducible protein 27 like 2	0.000143739
ENSG00000118855	MFSD1	major facilitator superfamily domain containing 1	0.000143739
ENSG00000124201	ZNFX1	zinc finger NFX1-type containing 1	0.000144397
ENSG00000157617	C2CD2	C2 calcium dependent domain containing 2	0.000145805
ENSG00000179344	HLA-DQB1	major histocompatibility complex, class II, DQ beta 1	0.000145805
ENSG00000185033	SEMA4B	semaphorin 4B	0.00014646
ENSG00000158711	ELK4	ETS transcription factor ELK4	0.00014646
ENSG00000104689	TNFRSF10A	TNF receptor superfamily member 10a	0.00014646
ENSG00000128602	SMO	smoothened, frizzled class receptor	0.000147162
ENSG00000229391	HLA-DRB6	major histocompatibility complex, class II, DR beta 6 (pseudogene)	0.000147862
ENSG00000068001	HYAL2	hyaluronidase 2	0.00014926
ENSG00000119729	RHOQ	ras homolog family member Q	0.00014926
ENSG00000279118	ENSG00000279119	tec	0.000150606
ENSG00000047644	WWC3	WWC family member 3	0.000150606
ENSG00000165959	CLMN	calmin	0.000150606
ENSG00000160741	CRTC2	CREB regulated transcription coactivator 2	0.000150606
ENSG00000076248	UNG	uracil DNA glycosylase	0.000151302
ENSG00000109906	ZBTB16	zinc finger and BTB domain containing 16	0.000151302
ENSG00000143119	CD53	CD53 molecule	0.00015274
ENSG00000123609	NMI	N-myc and STAT interactor	0.000153433
ENSG00000143603	KCNN3	potassium calcium-activated channel subfamily N member 3	0.000153978
ENSG00000168003	SLC3A2	solute carrier family 3 member 2	0.000153978
ENSG00000111907	TPD52L1	TPD52 like 1	0.000153978
ENSG00000105229	PIAS4	protein inhibitor of activated STAT 4	0.000155161
ENSG00000215068	ANXA2R-AS1	ANXA2R antisense RNA 1	0.000155161
ENSG00000167693	NXN	nucleoredoxin	0.000155899
ENSG00000107882	SUFU	SUFU negative regulator of hedgehog signaling	0.000156537
ENSG00000146872	TLK2	tousled like kinase 2	0.000157174
ENSG00000226608	FTLP3	ferritin light chain pseudogene 3	0.000157174
ENSG00000105552	BCAT2	branched chain amino acid transaminase 2	0.000157909
ENSG00000233639	PANTR1	POU3F3 adjacent non-coding transcript 1	0.000158645
ENSG00000178573	MAF	MAF bZIP transcription factor	0.000160848
ENSG00000139370	SLC15A4	solute carrier family 15 member 4	0.00016153
ENSG00000090382	LYZ	lysozyme	0.00016153
ENSG00000108830	RND2	Rho family GTPase 2	0.000162211
ENSG00000172530	BANP	BTG3 associated nuclear protein	0.000162892
ENSG00000146263	MMS22L	MMS22 like, DNA repair protein	0.000162892
ENSG00000137575	SDCBP	syndecan binding protein	0.000163571
ENSG00000133884	DPF2	double PHD fingers 2	0.000164198
ENSG00000267107	PCAT19	prostate cancer associated transcript 19	0.000164824
ENSG00000106034	CPED1	cadherin like and PC-esterase domain containing 1	0.0001655
ENSG00000158435	CNOT11	CCR4-NOT transcription complex subunit 11	0.0001655
ENSG00000147437	GNRH1	gonadotropin releasing hormone 1	0.000166851
ENSG00000105246	EBI3	Epstein-Barr virus induced 3	0.000166851
ENSG00000103202	NME4	NME/NM23 nucleoside diphosphate kinase 4	0.000168252
ENSG00000120519	SLC10A7	solute carrier family 10 member 7	0.000168765
ENSG00000065308	TRAM2	translocation associated membrane protein 2	0.000168765
ENSG00000215424	MCM3AP-AS1	MCM3AP antisense RNA 1	0.000168765
ENSG00000254087	LYN	LYN proto-oncogene, Src family tyrosine kinase	0.000168765
ENSG00000076555	ACACB	acetyl-CoA carboxylase beta	0.000169489
ENSG00000086475	SEPHS1	selenophosphate synthetase 1	0.000170937
ENSG00000128815	WDFY4	WDFY family member 4	0.000171552
ENSG00000260418	ENSG00000260419	novel transcript	0.000172167
ENSG00000101605	MYOM1	myomesin 1	0.000173609
ENSG00000115468	EFHD1	EF-hand domain family member D1	0.000174885
ENSG00000124216	SNAI1	snail family transcriptional repressor 1	0.000175604
ENSG00000198160	MIER1	MIER1 transcriptional regulator	0.00017704
ENSG00000083857	FAT1	FAT atypical cadherin 1	0.000178419
ENSG00000144445	KANSL1L	KAT8 regulatory NSL complex subunit 1 like	0.000178419
ENSG00000143891	GALM	galactose mutarotase	0.000179852
ENSG00000169660	HEXD	hexosaminidase D	0.000180511
ENSG00000077150	NFKB2	nuclear factor kappa B subunit 2	0.000181884
ENSG00000168214	RBPJ	recombination signal binding protein for immunoglobulin kappa J region	0.000181884
ENSG00000105643	ARRDC2	arrestin domain containing 2	0.000181884
ENSG00000173517	PEAK1	pseudopodium enriched atypical kinase 1	0.000182427
ENSG00000179583	CIITA	class II major histocompatibility complex transactivator	0.000182427
ENSG00000150457	LATS2	large tumor suppressor kinase 2	0.000182427
ENSG00000076513	ANKRD13A	ankyrin repeat domain 13A	0.000182427
ENSG00000168461	RAB31	RAB31, member RAS oncogene family	0.000183026
ENSG00000213406	ANXA2P1	annexin A2 pseudogene 1	0.000183738
ENSG00000168137	SETD5	SET domain containing 5	0.000185929
ENSG00000163960	UBXN7	UBX domain protein 7	0.000185929
ENSG00000065135	GNAI3	G protein subunit alpha i3	0.000187291
ENSG00000109323	MANBA	mannosidase beta	0.000187291
ENSG00000127528	KLF2	KLF transcription factor 2	0.000188768
ENSG00000248791	ENSG00000248792	pleckstrin homology domain containing, family A (phosphoinositide binding specific) member 1 (PLEKHA1) pseudogene	0.0001893
ENSG00000148180	GSN	gelsolin	0.0001893
ENSG00000174059	CD34	CD34 molecule	0.000190774
ENSG00000182853	VMO1	vitelline membrane outer layer 1 homolog	0.000191422
ENSG00000011198	ABHD5	abhydrolase domain containing 5, lysophosphatidic acid acyltransferase	0.000192009
ENSG00000095585	BLNK	B cell linker	0.000192009
ENSG00000008405	CRY1	cryptochrome circadian regulator 1	0.000192655
ENSG00000168026	TTC21A	tetratricopeptide repeat domain 21A	0.000192655
ENSG00000164136	IL15	interleukin 15	0.000194124
ENSG00000159658	EFCAB14	EF-hand calcium binding domain 14	0.000196938
ENSG00000119900	OGFRL1	opioid growth factor receptor like 1	0.00019764
ENSG00000111058	ACSS3	acyl-CoA synthetase short chain family member 3	0.000198281
ENSG00000143384	MCL1	MCL1 apoptosis regulator, BCL2 family member	0.000198281
ENSG00000139800	ZIC5	Zic family member 5	0.00019956
ENSG00000159216	RUNX1	RUNX family transcription factor 1	0.000200199
ENSG00000138617	PARP16	poly(ADP-ribose) polymerase family member 16	0.000200199
ENSG00000167491	GATAD2A	GATA zinc finger domain containing 2A	0.000201535
ENSG00000120896	SORBS3	sorbin and SH3 domain containing 3	0.000201535
ENSG00000164292	RHOBTB3	Rho related BTB domain containing 3	0.000204326
ENSG00000162191	UBXN1	UBX domain protein 1	0.000204897
ENSG00000156313	RPGR	retinitis pigmentosa GTPase regulator	0.000204897
ENSG00000167461	RAB8A	RAB8A, member RAS oncogene family	0.000206288
ENSG00000120457	KCNJ5	potassium inwardly rectifying channel subfamily J member 5	0.000207551
ENSG00000185860	CCDC190	coiled-coil domain containing 190	0.000208244
ENSG00000245848	CEBPA	CCAAT enhancer binding protein alpha	0.000208874
ENSG00000101336	HCK	HCK proto-oncogene, Src family tyrosine kinase	0.000208874
ENSG00000071626	DAZAP1	DAZ associated protein 1	0.000209374
ENSG00000180638	SLC47A2	solute carrier family 47 member 2	0.000210002
ENSG00000152492	CCDC50	coiled-coil domain containing 50	0.000211384
ENSG00000138639	ARHGAP24	Rho GTPase activating protein 24	0.000211384
ENSG00000106785	TRIM14	tripartite motif containing 14	0.000212074
ENSG00000155561	NUP205	nucleoporin 205	0.000214896
ENSG00000126803	HSPA2	heat shock protein family A (Hsp70) member 2	0.000215519
ENSG00000249437	NAIP	NLR family apoptosis inhibitory protein	0.000215519
ENSG00000172123	SLFN12	schlafen family member 12	0.000216564
ENSG00000198417	MT1F	metallothionein 1F	0.000216564
ENSG00000100055	CYTH4	cytohesin 4	0.000216564
ENSG00000130818	ZNF426	zinc finger protein 426	0.000218621
ENSG00000163083	INHBB	inhibin subunit beta B	0.000219306
ENSG00000153179	RASSF3	Ras association domain family member 3	0.000220607
ENSG00000047365	ARAP2	ArfGAP with RhoGAP domain, ankyrin repeat and PH domain 2	0.000220607
ENSG00000176142	TMEM39A	transmembrane protein 39A	0.000221973
ENSG00000162692	VCAM1	vascular cell adhesion molecule 1	0.000223338
ENSG00000066084	DIP2B	disco interacting protein 2 homolog B	0.000223338
ENSG00000003400	CASP10	caspase 10	0.000224632
ENSG00000135547	HEY2	hes related family bHLH transcription factor with YRPW motif 2	0.000224632
ENSG00000007933	FMO3	flavin containing dimethylaniline monoxygenase 3	0.000225109
ENSG00000198734	F5	coagulation factor V	0.000225109
ENSG00000197721	CR1L	complement C3b/C4b receptor 1 like	0.00022572
ENSG00000148411	NACC2	NACC family member 2	0.000226194
ENSG00000148655	LRMDA	leucine rich melanocyte differentiation associated	0.000226194
ENSG00000140548	ZNF710	zinc finger protein 710	0.000227344
ENSG00000179715	PCED1B	PC-esterase domain containing 1B	0.000227344
ENSG00000159086	PAXBP1	PAX3 and PAX7 binding protein 1	0.000227952
ENSG00000113504	SLC12A7	solute carrier family 12 member 7	0.000229373
ENSG00000204256	BRD2	bromodomain containing 2	0.000230655
ENSG00000244482	LILRA6	leukocyte immunoglobulin like receptor A6	0.00023119
ENSG00000023697	DERA	deoxyribose-phosphate aldolase	0.000231864
ENSG00000151322	NPAS3	neuronal PAS domain protein 3	0.000232398
ENSG00000128917	DLL4	delta like canonical Notch ligand 4	0.00023293
ENSG00000157107	FCHO2	FCH and mu domain containing endocytic adaptor 2	0.00023293
ENSG00000130449	ZSWIM6	zinc finger SWIM-type containing 6	0.000235015
ENSG00000138172	CALHM2	calcium homeostasis modulator family member 2	0.000236356
ENSG00000166888	STAT6	signal transducer and activator of transcription 6	0.000237026
ENSG00000179073	TAAR3P	trace amine associated receptor 3, pseudogene	0.000237696
ENSG00000114670	NEK11	NIMA related kinase 11	0.000238677
ENSG00000150048	CLEC1A	C-type lectin domain family 1 member A	0.000238677
ENSG00000136051	WASHC4	WASH complex subunit 4	0.000238677
ENSG00000120889	TNFRSF10B	TNF receptor superfamily member 10b	0.000239273
ENSG00000186298	PPP1CC	protein phosphatase 1 catalytic subunit gamma	0.000240391
ENSG00000180573	H2AC6	H2A clustered histone 6	0.000241794
ENSG00000234284	ZNF879	zinc finger protein 879	0.000242387
ENSG00000130811	EIF3G	eukaryotic translation initiation factor 3 subunit G	0.000246513
ENSG00000120729	MYOT	myotilin	0.000247838
ENSG00000104763	ASAH1	N-acylsphingosine amidohydrolase 1	0.000249673
ENSG00000177600	RPLP2	ribosomal protein lateral stalk subunit P2	0.000249673
ENSG00000117174	ZNHIT6	zinc finger HIT-type containing 6	0.000250333
ENSG00000021300	PLEKHB1	pleckstrin homology domain containing B1	0.000250844
ENSG00000166387	PPFIBP2	PPFIA binding protein 2	0.000251279
ENSG00000114127	XRN1	5'-3' exoribonuclease 1	0.000251279
ENSG00000067141	NEO1	neogenin 1	0.000251714
ENSG00000258593	ENSG00000258594	novel transcript, antisense to KIAA0284	0.000252297
ENSG00000129654	FOXJ1	forkhead box J1	0.000252804
ENSG00000149311	ATM	ATM serine/threonine kinase	0.00025404
ENSG00000108423	TUBD1	tubulin delta 1	0.000256003
ENSG00000165494	PCF11	PCF11 cleavage and polyadenylation factor subunit	0.000256003
ENSG00000260372	AQP4-AS1	AQP4 antisense RNA 1	0.000257887
ENSG00000127507	ADGRE2	adhesion G protein-coupled receptor E2	0.000257887
ENSG00000196214	ZNF766	zinc finger protein 766	0.000257887
ENSG00000163219	ARHGAP25	Rho GTPase activating protein 25	0.000257887
ENSG00000084774	CAD	carbamoyl-phosphate synthetase 2, aspartate transcarbamylase, and dihydroorotase	0.00025854
ENSG00000130669	PAK4	p21 (RAC1) activated kinase 4	0.000259116
ENSG00000130313	PGLS	6-phosphogluconolactonase	0.000259767
ENSG00000187634	SAMD11	sterile alpha motif domain containing 11	0.000260189
ENSG00000110799	VWF	von Willebrand factor	0.000260189
ENSG00000160111	CPAMD8	C3 and PZP like alpha-2-macroglobulin domain containing 8	0.000261984
ENSG00000188647	PTAR1	protein prenyltransferase alpha subunit repeat containing 1	0.000261984
ENSG00000137841	PLCB2	phospholipase C beta 2	0.000263281
ENSG00000131196	NFATC1	nuclear factor of activated T cells 1	0.000264654
ENSG00000173040	EVC2	EvC ciliary complex subunit 2	0.000266673
ENSG00000204642	HLA-F	major histocompatibility complex, class I, F	0.000266673
ENSG00000135373	EHF	ETS homologous factor	0.00026732
ENSG00000139083	ETV6	ETS variant transcription factor 6	0.000267809
ENSG00000157110	RBPMS	RNA binding protein, mRNA processing factor	0.000267809
ENSG00000153048	CARHSP1	calcium regulated heat stable protein 1	0.000268454
ENSG00000164050	PLXNB1	plexin B1	0.000270467
ENSG00000197622	CDC42SE1	CDC42 small effector 1	0.000270953
ENSG00000020633	RUNX3	RUNX family transcription factor 3	0.000270953
ENSG00000144199	FAHD2B	fumarylacetoacetate hydrolase domain containing 2B	0.000270953
ENSG00000185561	TLCD2	TLC domain containing 2	0.000272239
ENSG00000070018	LRP6	LDL receptor related protein 6	0.000272239
ENSG00000137713	PPP2R1B	protein phosphatase 2 scaffold subunit Abeta	0.000273523
ENSG00000239653	PSMD6-AS2	PSMD6 antisense RNA 2	0.000274806
ENSG00000146192	FGD2	FYVE, RhoGEF and PH domain containing 2	0.000275927
ENSG00000174197	MGA	MAX dimerization protein MGA	0.000275927
ENSG00000188375	H3-5	H3.5 histone	0.000275927
ENSG00000055211	GINM1	glycosylated integral membrane protein 1	0.000277207
ENSG00000120733	KDM3B	lysine demethylase 3B	0.000278566
ENSG00000012124	CD22	CD22 molecule	0.000279843
ENSG00000225470	JPX	JPX transcript, XIST activator	0.000280399
ENSG00000130147	SH3BP4	SH3 domain binding protein 4	0.000280399
ENSG00000138722	MMRN1	multimerin 1	0.000285018
ENSG00000104219	ZDHHC2	zinc finger DHHC-type palmitoyltransferase 2	0.000285018
ENSG00000134686	PHC2	polyhomeotic homolog 2	0.000285018
ENSG00000115307	AUP1	AUP1 lipid droplet regulating VLDL assembly factor	0.00028637
ENSG00000124491	F13A1	coagulation factor XIII A chain	0.000290508
ENSG00000221994	ZNF630	zinc finger protein 630	0.000291605
ENSG00000238003	RPL10P4	ribosomal protein L10 pseudogene 4	0.000291605
ENSG00000103449	SALL1	spalt like transcription factor 1	0.000292152
ENSG00000182162	P2RY8	P2Y receptor family member 8	0.000292152
ENSG00000198157	HMGN5	high mobility group nucleosome binding domain 5	0.000293414
ENSG00000005339	CREBBP	CREB binding protein	0.00029379
ENSG00000162736	NCSTN	nicastrin	0.000294335
ENSG00000152990	ADGRA3	adhesion G protein-coupled receptor A3	0.000294879
ENSG00000247092	SNHG10	small nucleolar RNA host gene 10	0.000294879
ENSG00000176225	RTTN	rotatin	0.000296764
ENSG00000151748	SAV1	salvador family WW domain containing protein 1	0.000299359
ENSG00000166130	IKBIP	IKBKB interacting protein	0.00030141
ENSG00000171634	BPTF	bromodomain PHD finger transcription factor	0.000301862
ENSG00000173083	HPSE	heparanase	0.000302487
ENSG00000170242	USP47	ubiquitin specific peptidase 47	0.000303112
ENSG00000165195	PIGA	phosphatidylinositol glycan anchor biosynthesis class A	0.00030436
ENSG00000129315	CCNT1	cyclin T1	0.000306317
ENSG00000135912	TTLL4	tubulin tyrosine ligase like 4	0.000306317
ENSG00000162032	SPSB3	splA/ryanodine receptor domain and SOCS box containing 3	0.000307473
ENSG00000165879	FRAT1	FRAT regulator of WNT signaling pathway 1	0.000307473
ENSG00000175567	UCP2	uncoupling protein 2	0.000308628
ENSG00000139946	PELI2	pellino E3 ubiquitin protein ligase family member 2	0.000309249
ENSG00000207180	RNU6-411P	RNA, U6 small nuclear 411, pseudogene	0.000310578
ENSG00000080200	CRYBG3	crystallin beta-gamma domain containing 3	0.000311639
ENSG00000083544	TDRD3	tudor domain containing 3	0.000312169
ENSG00000143622	RIT1	Ras like without CAAX 1	0.000312698
ENSG00000182944	EWSR1	EWS RNA binding protein 1	0.000313226
ENSG00000182185	RAD51B	RAD51 paralog B	0.000313665
ENSG00000184060	ADAP2	ArfGAP with dual PH domains 2	0.000313665
ENSG00000156273	BACH1	BTB domain and CNC homolog 1	0.000314628
ENSG00000147050	KDM6A	lysine demethylase 6A	0.000314628
ENSG00000218175	ENSG00000218176	ribosomal protein, large, P1 (RPLP1) pseudogene	0.000314628
ENSG00000104447	TRPS1	transcriptional repressor GATA binding 1	0.000317612
ENSG00000180447	GAS1	growth arrest specific 1	0.000317612
ENSG00000163576	EFHB	EF-hand domain family member B	0.000318226
ENSG00000162337	LRP5	LDL receptor related protein 5	0.000318839
ENSG00000073060	SCARB1	scavenger receptor class B member 1	0.000320768
ENSG00000060138	YBX3	Y-box binding protein 3	0.000322084
ENSG00000138496	PARP9	poly(ADP-ribose) polymerase family member 9	0.00032242
ENSG00000135473	PAN2	poly(A) specific ribonuclease subunit PAN2	0.00032242
ENSG00000171105	INSR	insulin receptor	0.00032294
ENSG00000105612	DNASE2	deoxyribonuclease 2, lysosomal	0.00032416
ENSG00000143178	TBX19	T-box transcription factor 19	0.000325286
ENSG00000196074	SYCP2	synaptonemal complex protein 2	0.000325526
ENSG00000137691	CFAP300	cilia and flagella associated protein 300	0.000325526
ENSG00000171223	JUNB	JunB proto-oncogene, AP-1 transcription factor subunit	0.000325526
ENSG00000100427	MLC1	modulator of VRAC current 1	0.000326649
ENSG00000251432	LINC02615	long intergenic non-protein coding RNA 2615	0.000330193
ENSG00000161904	LEMD2	LEM domain nuclear envelope protein 2	0.000330193
ENSG00000100941	PNN	pinin, desmosome associated protein	0.000330193
ENSG00000177410	ZFAS1	ZNFX1 antisense RNA 1	0.000331308
ENSG00000222248	RNA5SP201	RNA, 5S ribosomal pseudogene 201	0.000331819
ENSG00000049239	H6PD	hexose-6-phosphate dehydrogenase/glucose 1-dehydrogenase	0.000332235
ENSG00000132680	KHDC4	KH domain containing 4, pre-mRNA splicing factor	0.000332235
ENSG00000198719	DLL1	delta like canonical Notch ligand 1	0.000332235
ENSG00000271503	CCL5	C-C motif chemokine ligand 5	0.000333534
ENSG00000108854	SMURF2	SMAD specific E3 ubiquitin protein ligase 2	0.000334137
ENSG00000135842	NIBAN1	niban apoptosis regulator 1	0.000334645
ENSG00000131269	ABCB7	ATP binding cassette subfamily B member 7	0.000336543
ENSG00000197933	ZNF823	zinc finger protein 823	0.000337143
ENSG00000276045	ORAI1	ORAI calcium release-activated calcium modulator 1	0.000337743
ENSG00000153113	CAST	calpastatin	0.000340237
ENSG00000127483	HP1BP3	heterochromatin protein 1 binding protein 3	0.000342629
ENSG00000171657	GPR82	G protein-coupled receptor 82	0.000343227
ENSG00000006704	GTF2IRD1	GTF2I repeat domain containing 1	0.000345613
ENSG00000143379	SETDB1	SET domain bifurcated histone lysine methyltransferase 1	0.000346209
ENSG00000122863	CHST3	carbohydrate sulfotransferase 3	0.000347994
ENSG00000160191	PDE9A	phosphodiesterase 9A	0.000348588
ENSG00000158122	PRXL2C	peroxiredoxin like 2C	0.000349874
ENSG00000186522	SEPTIN10	septin 10	0.000350272
ENSG00000168710	AHCYL1	adenosylhomocysteinase like 1	0.000350272
ENSG00000175664	TEX26	testis expressed 26	0.000350767
ENSG00000015285	WAS	WASP actin nucleation promoting factor	0.000350767
ENSG00000102524	TNFSF13B	TNF superfamily member 13b	0.000352049
ENSG00000167107	ACSF2	acyl-CoA synthetase family member 2	0.000352543
ENSG00000125347	IRF1	interferon regulatory factor 1	0.000354316
ENSG00000123080	CDKN2C	cyclin dependent kinase inhibitor 2C	0.000356186
ENSG00000112773	TENT5A	terminal nucleotidyltransferase 5A	0.000360119
ENSG00000154124	OTULIN	OTU deubiquitinase with linear linkage specificity	0.000362269
ENSG00000104518	GSDMD	gasdermin D	0.000362269
ENSG00000104081	BMF	Bcl2 modifying factor	0.000362855
ENSG00000111181	SLC6A12	solute carrier family 6 member 12	0.000363926
ENSG00000100227	POLDIP3	DNA polymerase delta interacting protein 3	0.000363926
ENSG00000044446	PHKA2	phosphorylase kinase regulatory subunit alpha 2	0.000366368
ENSG00000163239	TDRD10	tudor domain containing 10	0.000368222
ENSG00000225855	RUSC1-AS1	RUSC1 antisense RNA 1	0.000368704
ENSG00000163453	IGFBP7	insulin like growth factor binding protein 7	0.000369665
ENSG00000171456	ASXL1	ASXL transcriptional regulator 1	0.000369665
ENSG00000123700	KCNJ2	potassium inwardly rectifying channel subfamily J member 2	0.000370145
ENSG00000172943	PHF8	PHD finger protein 8	0.000370145
ENSG00000168209	DDIT4	DNA damage inducible transcript 4	0.000371991
ENSG00000144535	DIS3L2	DIS3 like 3'-5' exoribonuclease 2	0.000371991
ENSG00000241170	RPL31P46	ribosomal protein L31 pseudogene 46	0.000372572
ENSG00000071564	TCF3	transcription factor 3	0.00037305
ENSG00000071054	MAP4K4	mitogen-activated protein kinase kinase kinase kinase 4	0.00037363
ENSG00000162804	SNED1	sushi, nidogen and EGF like domains 1	0.000374106
ENSG00000135838	NPL	N-acetylneuraminate pyruvate lyase	0.000374686
ENSG00000119688	ABCD4	ATP binding cassette subfamily D member 4	0.000376525
ENSG00000272906	ENSG00000272907	novel transcript, antisense to TOR1AIP1	0.000376525
ENSG00000130413	STK33	serine/threonine kinase 33	0.000376896
ENSG00000163946	TASOR	transcription activation suppressor	0.000380461
ENSG00000119943	PYROXD2	pyridine nucleotide-disulphide oxidoreductase domain 2	0.000381718
ENSG00000167207	NOD2	nucleotide binding oligomerization domain containing 2	0.000382763
ENSG00000260339	HEXA-AS1	HEXA antisense RNA 1	0.000382763
ENSG00000130340	SNX9	sorting nexin 9	0.000382763
ENSG00000224081	SLC44A3-AS1	SLC44A3 antisense RNA 1	0.000383911
ENSG00000133131	MORC4	MORC family CW-type zinc finger 4	0.000386417
ENSG00000175970	UNC119B	unc-119 lipid binding chaperone B	0.000387563
ENSG00000280809	LINC00836	long intergenic non-protein coding RNA 836	0.000388707
ENSG00000152818	UTRN	utrophin	0.000389172
ENSG00000102174	PHEX	phosphate regulating endopeptidase X-linked	0.000389637
ENSG00000161896	IP6K3	inositol hexakisphosphate kinase 3	0.000389637
ENSG00000261609	GAN	gigaxonin	0.000391241
ENSG00000157483	MYO1E	myosin IE	0.000391703
ENSG00000026297	RNASET2	ribonuclease T2	0.000392734
ENSG00000186566	GPATCH8	G-patch domain containing 8	0.000394655
ENSG00000165632	TAF3	TATA-box binding protein associated factor 3	0.000395222
ENSG00000116044	NFE2L2	NFE2 like bZIP transcription factor 2	0.000397382
ENSG00000267742	SINHCAFP2	SINHCAF pseudogene 2	0.00040021
ENSG00000230082	PRRT3-AS1	PRRT3 antisense RNA 1	0.000402012
ENSG00000136141	LRCH1	leucine rich repeats and calponin homology domain containing 1	0.000402012
ENSG00000176438	SYNE3	spectrin repeat containing nuclear envelope family member 3	0.000405049
ENSG00000144843	ADPRH	ADP-ribosylarginine hydrolase	0.000405049
ENSG00000121644	DESI2	desumoylating isopeptidase 2	0.000405501
ENSG00000162576	MXRA8	matrix remodeling associated 8	0.000406063
ENSG00000196531	NACA	nascent polypeptide associated complex subunit alpha	0.000406515
ENSG00000130202	NECTIN2	nectin cell adhesion molecule 2	0.000407076
ENSG00000137656	BUD13	BUD13 homolog	0.000408537
ENSG00000224208	ZCRB1P1	ZCRB1 pseudogene 1	0.000408986
ENSG00000154783	FGD5	FYVE, RhoGEF and PH domain containing 5	0.000408986
ENSG00000226742	HSBP1L1	heat shock factor binding protein 1 like 1	0.000410886
ENSG00000100504	PYGL	glycogen phosphorylase L	0.000412115
ENSG00000122483	CCDC18	coiled-coil domain containing 18	0.000412562
ENSG00000198964	SGMS1	sphingomyelin synthase 1	0.000413789
ENSG00000246560	UBE2D3-AS1	UBE2D3 antisense RNA 1	0.000415236
ENSG00000241852	C8orf58	chromosome 8 open reading frame 58	0.000416461
ENSG00000184787	UBE2G2	ubiquitin conjugating enzyme E2 G2	0.000416904
ENSG00000197249	SERPINA1	serpin family A member 1	0.000416904
ENSG00000250182	EEF1A1P13	eukaryotic translation elongation factor 1 alpha 1 pseudogene 13	0.00041935
ENSG00000186174	BCL9L	BCL9 like	0.000420572
ENSG00000100201	DDX17	DEAD-box helicase 17	0.000421126
ENSG00000090905	TNRC6A	trinucleotide repeat containing adaptor 6A	0.00042168
ENSG00000103550	KNOP1	lysine rich nucleolar protein 1	0.000422786
ENSG00000168763	CNNM3	cyclin and CBS domain divalent metal cation transport mediator 3	0.000423777
ENSG00000151012	SLC7A11	solute carrier family 7 member 11	0.000423777
ENSG00000166845	C18orf54	chromosome 18 open reading frame 54	0.000425547
ENSG00000104897	SF3A2	splicing factor 3a subunit 2	0.0004272
ENSG00000198502	HLA-DRB5	major histocompatibility complex, class II, DR beta 5	0.000432407
ENSG00000011243	AKAP8L	A-kinase anchoring protein 8 like	0.000434834
ENSG00000265972	TXNIP	thioredoxin interacting protein	0.000436047
ENSG00000196169	KIF19	kinesin family member 19	0.000436594
ENSG00000165322	ARHGAP12	Rho GTPase activating protein 12	0.000437571
ENSG00000152952	PLOD2	procollagen-lysine,2-oxoglutarate 5-dioxygenase 2	0.000438664
ENSG00000111321	LTBR	lymphotoxin beta receptor	0.000438664
ENSG00000171777	RASGRP4	RAS guanyl releasing protein 4	0.000439755
ENSG00000172766	NAA16	N-alpha-acetyltransferase 16, NatA auxiliary subunit	0.000439755
ENSG00000177731	FLII	FLII actin remodeling protein	0.000446149
ENSG00000120279	MYCT1	MYC target 1	0.000446692
ENSG00000134569	LRP4	LDL receptor related protein 4	0.000446996
ENSG00000106397	PLOD3	procollagen-lysine,2-oxoglutarate 5-dioxygenase 3	0.000446996
ENSG00000176087	SLC35A4	solute carrier family 35 member A4	0.00044808
ENSG00000099998	GGT5	gamma-glutamyltransferase 5	0.000449044
ENSG00000154864	PIEZO2	piezo type mechanosensitive ion channel component 2	0.000451988
ENSG00000170006	TMEM154	transmembrane protein 154	0.000452407
ENSG00000112276	BVES	blood vessel epicardial substance	0.000452947
ENSG00000186204	CYP4F12	cytochrome P450 family 4 subfamily F member 12	0.000459842
ENSG00000184481	FOXO4	forkhead box O4	0.000465283
ENSG00000067208	EVI5	ecotropic viral integration site 5	0.000465283
ENSG00000154734	ADAMTS1	ADAM metallopeptidase with thrombospondin type 1 motif 1	0.000467136
ENSG00000175857	GAPT	GRB2 binding adaptor protein, transmembrane	0.000471497
ENSG00000103260	METRN	meteorin, glial cell differentiation regulator	0.00047203
ENSG00000128340	RAC2	Rac family small GTPase 2	0.000473501
ENSG00000164039	BDH2	3-hydroxybutyrate dehydrogenase 2	0.000473501
ENSG00000018280	SLC11A1	solute carrier family 11 member 1	0.000475221
ENSG00000095303	PTGS1	prostaglandin-endoperoxide synthase 1	0.000475626
ENSG00000010292	NCAPD2	non-SMC condensin I complex subunit D2	0.000478656
ENSG00000134744	TUT4	terminal uridylyl transferase 4	0.000479186
ENSG00000114353	GNAI2	G protein subunit alpha i2	0.000479715
ENSG00000223330	RNU6-1052P	RNA, U6 small nuclear 1052, pseudogene	0.000480244
ENSG00000114423	CBLB	Cbl proto-oncogene B	0.000485235
ENSG00000137177	KIF13A	kinesin family member 13A	0.000485634
ENSG00000152766	ANKRD22	ankyrin repeat domain 22	0.000485634
ENSG00000159147	DONSON	DNA replication fork stabilization factor DONSON	0.000489832
ENSG00000113249	HAVCR1	hepatitis A virus cellular receptor 1	0.000493893
ENSG00000092820	EZR	ezrin	0.000494679
ENSG00000163939	PBRM1	polybromo 1	0.000496508
ENSG00000196843	ARID5A	AT-rich interaction domain 5A	0.000499643
ENSG00000105559	PLEKHA4	pleckstrin homology domain containing A4	0.000500684
ENSG00000185753	CXorf38	chromosome X open reading frame 38	0.000501725
ENSG00000245213	GALNT7-DT	GALNT7 divergent transcript	0.000502898
ENSG00000204472	AIF1	allograft inflammatory factor 1	0.000505626
ENSG00000227372	GFOD3P	Gfo/Idh/MocA-like oxidoreductase domain containing 3, pseudogene	0.000505626
ENSG00000196814	MVB12B	multivesicular body subunit 12B	0.000505626
ENSG00000125826	RBCK1	RANBP2-type and C3HC4-type zinc finger containing 1	0.000506144
ENSG00000125637	PSD4	pleckstrin and Sec7 domain containing 4	0.00050718
ENSG00000107554	DNMBP	dynamin binding protein	0.000508081
ENSG00000143819	EPHX1	epoxide hydrolase 1	0.000508081
ENSG00000183615	FAM167B	family with sequence similarity 167 member B	0.000513776
ENSG00000085719	CPNE3	copine 3	0.000513776
ENSG00000157827	FMNL2	formin like 2	0.000514156
ENSG00000100767	PAPLN	papilin, proteoglycan like sulfated glycoprotein	0.000514535
ENSG00000203952	CCDC160	coiled-coil domain containing 160	0.000519181
ENSG00000072864	NDE1	nudE neurodevelopment protein 1	0.000519181
ENSG00000004975	DVL2	dishevelled segment polarity protein 2	0.000523681
ENSG00000152939	MARVELD2	MARVEL domain containing 2	0.000530385
ENSG00000178104	PDE4DIP	phosphodiesterase 4D interacting protein	0.000530755
ENSG00000145423	SFRP2	secreted frizzled related protein 2	0.000531909
ENSG00000196569	LAMA2	laminin subunit alpha 2	0.000532416
ENSG00000101276	SLC52A3	solute carrier family 52 member 3	0.000534075
ENSG00000111834	RSPH4A	radial spoke head component 4A	0.000534442
ENSG00000101017	CD40	CD40 molecule	0.000534669
ENSG00000074695	LMAN1	lectin, mannose binding 1	0.00053582
ENSG00000178691	SUZ12	SUZ12 polycomb repressive complex 2 subunit	0.000536185
ENSG00000229847	EMX2OS	EMX2 opposite strand/antisense RNA	0.000537978
ENSG00000130517	PGPEP1	pyroglutamyl-peptidase I	0.000538342
ENSG00000256087	ZNF432	zinc finger protein 432	0.000539209
ENSG00000196233	LCOR	ligand dependent nuclear receptor corepressor	0.000539209
ENSG00000039560	RAI14	retinoic acid induced 14	0.000540075
ENSG00000249115	HAUS5	HAUS augmin like complex subunit 5	0.000540075
ENSG00000132819	RBM38	RNA binding motif protein 38	0.000540939
ENSG00000231991	ANXA2P2	annexin A2 pseudogene 2	0.000540939
ENSG00000175489	LRRC25	leucine rich repeat containing 25	0.000542083
ENSG00000223803	RPS20P14	ribosomal protein S20 pseudogene 14	0.000543227
ENSG00000197956	S100A6	S100 calcium binding protein A6	0.000545654
ENSG00000277224	H2BC7	H2B clustered histone 7	0.000548936
ENSG00000133943	DGLUCY	D-glutamate cyclase	0.000549933
ENSG00000165312	OTUD1	OTU deubiquitinase 1	0.000550289
ENSG00000120708	TGFBI	transforming growth factor beta induced	0.000550289
ENSG00000100292	HMOX1	heme oxygenase 1	0.000552709
ENSG00000051128	HOMER3	homer scaffold protein 3	0.000562577
ENSG00000175267	VWA3A	von Willebrand factor A domain containing 3A	0.000563565
ENSG00000120868	APAF1	apoptotic peptidase activating factor 1	0.000564697
ENSG00000272582	ENSG00000272583	novel transcript, antisense to C22orf23	0.000564898
ENSG00000123136	DDX39A	DExD-box helicase 39A	0.000566375
ENSG00000112200	ZNF451	zinc finger protein 451	0.000570545
ENSG00000135378	PRRG4	proline rich and Gla domain 4	0.000570889
ENSG00000134851	TMEM165	transmembrane protein 165	0.000572995
ENSG00000197614	MFAP5	microfibril associated protein 5	0.000574609
ENSG00000203814	H2BC18	H2B clustered histone 18	0.000574609
ENSG00000062370	ZNF112	zinc finger protein 112	0.000581983
ENSG00000145358	DDIT4L	DNA damage inducible transcript 4 like	0.000581983
ENSG00000171051	FPR1	formyl peptide receptor 1	0.00058374
ENSG00000183888	SRARP	steroid receptor associated and regulated protein	0.00058486
ENSG00000201309	Y_RNA	Y RNA	0.00058598
ENSG00000204946	ZNF783	zinc finger protein 783	0.000586314
ENSG00000128567	PODXL	podocalyxin like	0.000587916
ENSG00000225697	SLC26A6	solute carrier family 26 member 6	0.000589697
ENSG00000105939	ZC3HAV1	zinc finger CCCH-type containing, antiviral 1	0.000590028
ENSG00000198315	ZKSCAN8	zinc finger with KRAB and SCAN domains 8	0.000590028
ENSG00000062650	WAPL	WAPL cohesin release factor	0.000592258
ENSG00000162654	GBP4	guanylate binding protein 4	0.000597647
ENSG00000057704	TMCC3	transmembrane and coiled-coil domain family 3	0.00059987
ENSG00000121933	TMIGD3	transmembrane and immunoglobulin domain containing 3	0.000600195
ENSG00000148848	ADAM12	ADAM metallopeptidase domain 12	0.000601305
ENSG00000184357	H1-5	H1.5 linker histone, cluster member	0.000606526
ENSG00000144810	COL8A1	collagen type VIII alpha 1 chain	0.000606526
ENSG00000128284	APOL3	apolipoprotein L3	0.000617256
ENSG00000096093	EFHC1	EF-hand domain containing 1	0.000617572
ENSG00000124762	CDKN1A	cyclin dependent kinase inhibitor 1A	0.000617888
ENSG00000129422	MTUS1	microtubule associated scaffold protein 1	0.00061836
ENSG00000174348	PODN	podocan	0.000619462
ENSG00000057657	PRDM1	PR/SET domain 1	0.000621035
ENSG00000104957	YJU2B	YJU2 splicing factor homolog B	0.000622135
ENSG00000113712	CSNK1A1	casein kinase 1 alpha 1	0.000623863
ENSG00000145623	OSMR	oncostatin M receptor	0.00062653
ENSG00000138867	GUCD1	guanylyl cyclase domain containing 1	0.000633734
ENSG00000184785	SMIM10	small integral membrane protein 10	0.000633734
ENSG00000011258	MBTD1	mbt domain containing 1	0.000638551
ENSG00000114166	KAT2B	lysine acetyltransferase 2B	0.000638551
ENSG00000228109	MELTF-AS1	MELTF antisense RNA 1	0.000638551
ENSG00000249307	LINC01088	long intergenic non-protein coding RNA 1088	0.000638551
ENSG00000145375	AFG2A	AFG2 AAA ATPase homolog A	0.000638551
ENSG00000008294	SPAG9	sperm associated antigen 9	0.000643509
ENSG00000271933	ENSG00000271934	novel transcript, antisense to GHITM	0.000643509
ENSG00000172403	SYNPO2	synaptopodin 2	0.000643509
ENSG00000167785	ZNF558	zinc finger protein 558	0.000643509
ENSG00000184260	H2AC20	H2A clustered histone 20	0.000643509
ENSG00000136826	KLF4	KLF transcription factor 4	0.000649102
ENSG00000010219	DYRK4	dual specificity tyrosine phosphorylation regulated kinase 4	0.000649102
ENSG00000185088	RPS27L	ribosomal protein S27 like	0.000655178
ENSG00000121361	KCNJ8	potassium inwardly rectifying channel subfamily J member 8	0.000660918
ENSG00000121797	CCRL2	C-C motif chemokine receptor like 2	0.000660918
ENSG00000172164	SNTB1	syntrophin beta 1	0.000672033
ENSG00000235823	OLMALINC	oligodendrocyte maturation-associated long intergenic non-coding RNA	0.000672033
ENSG00000158805	ZNF276	zinc finger protein 276	0.000677574
ENSG00000070476	ZXDC	ZXD family zinc finger C	0.000677574
ENSG00000137221	TJAP1	tight junction associated protein 1	0.000677574
ENSG00000136518	ACTL6A	actin like 6A	0.000683447
ENSG00000180357	ZNF609	zinc finger protein 609	0.000683447
ENSG00000126785	RHOJ	ras homolog family member J	0.000688623
ENSG00000087589	CASS4	Cas scaffold protein family member 4	0.000688623
ENSG00000079150	FKBP7	FKBP prolyl isomerase 7	0.000699627
ENSG00000056558	TRAF1	TNF receptor associated factor 1	0.000699627
ENSG00000144908	ALDH1L1	aldehyde dehydrogenase 1 family member L1	0.000699627
ENSG00000198467	TPM2	tropomyosin 2	0.000704585
ENSG00000144837	PLA1A	phospholipase A1 member A	0.000704585
ENSG00000131044	TTLL9	tubulin tyrosine ligase like 9	0.000704585
ENSG00000089820	ARHGAP4	Rho GTPase activating protein 4	0.000704585
ENSG00000109771	LRP2BP	LRP2 binding protein	0.000710056
ENSG00000198399	ITSN2	intersectin 2	0.000710056
ENSG00000093072	ADA2	adenosine deaminase 2	0.000715695
ENSG00000115548	KDM3A	lysine demethylase 3A	0.000726224
ENSG00000168306	ACOX2	acyl-CoA oxidase 2	0.000726224
ENSG00000185585	OLFML2A	olfactomedin like 2A	0.000726224
ENSG00000198951	NAGA	alpha-N-acetylgalactosaminidase	0.000731832
ENSG00000185697	MYBL1	MYB proto-oncogene like 1	0.000731832
ENSG00000147324	MFHAS1	multifunctional ROCO family signaling regulator 1	0.000736883
ENSG00000189067	LITAF	lipopolysaccharide induced TNF factor	0.000736883
ENSG00000125124	BBS2	Bardet-Biedl syndrome 2	0.000736883
ENSG00000141338	ABCA8	ATP binding cassette subfamily A member 8	0.000736883
ENSG00000146376	ARHGAP18	Rho GTPase activating protein 18	0.000742103
ENSG00000119772	DNMT3A	DNA methyltransferase 3 alpha	0.000742103
ENSG00000158863	FHIP2B	FHF complex subunit HOOK interacting protein 2B	0.000742103
ENSG00000122679	RAMP3	receptor activity modifying protein 3	0.000742103
ENSG00000131042	LILRB2	leukocyte immunoglobulin like receptor B2	0.00074731
ENSG00000173120	KDM2A	lysine demethylase 2A	0.000752691
ENSG00000102158	MAGT1	magnesium transporter 1	0.000752691
ENSG00000171700	RGS19	regulator of G protein signaling 19	0.000752691
ENSG00000026950	BTN3A1	butyrophilin subfamily 3 member A1	0.000752691
ENSG00000171812	COL8A2	collagen type VIII alpha 2 chain	0.000758248
ENSG00000159592	GPBP1L1	GC-rich promoter binding protein 1 like 1	0.000758248
ENSG00000137776	SLTM	SAFB like transcription modulator	0.000758248
ENSG00000112118	MCM3	minichromosome maintenance complex component 3	0.000763796
ENSG00000128408	RIBC2	RIB43A domain with coiled-coils 2	0.000763796
ENSG00000153790	SPMIP4	sperm microtubule inner protein 4	0.000763796
ENSG00000112378	PERP	p53 apoptosis effector related to PMP22	0.000768768
ENSG00000158457	TSPAN33	tetraspanin 33	0.000768768
ENSG00000135111	TBX3	T-box transcription factor 3	0.000768768
ENSG00000183323	CCDC125	coiled-coil domain containing 125	0.000774106
ENSG00000146648	EGFR	epidermal growth factor receptor	0.000774106
ENSG00000201142	RNU1-151P	RNA, U1 small nuclear 151, pseudogene	0.000774106
ENSG00000161551	ZNF577	zinc finger protein 577	0.000778667
ENSG00000198075	SULT1C4	sulfotransferase family 1C member 4	0.000778667
ENSG00000139914	FITM1	fat storage inducing transmembrane protein 1	0.000778667
ENSG00000148730	EIF4EBP2	eukaryotic translation initiation factor 4E binding protein 2	0.000790056
ENSG00000150637	CD226	CD226 molecule	0.000790056
ENSG00000068028	RASSF1	Ras association domain family member 1	0.000790056
ENSG00000153721	CNKSR3	CNKSR family member 3	0.000795548
ENSG00000171388	APLN	apelin	0.000801031
ENSG00000140577	CRTC3	CREB regulated transcription coactivator 3	0.000801031
ENSG00000104814	MAP4K1	mitogen-activated protein kinase kinase kinase kinase 1	0.000801031
ENSG00000010626	LRRC23	leucine rich repeat containing 23	0.000806111
ENSG00000135736	CCDC102A	coiled-coil domain containing 102A	0.000806111
ENSG00000115183	TANC1	tetratricopeptide repeat, ankyrin repeat and coiled-coil containing 1	0.000806111
ENSG00000183549	ACSM5	acyl-CoA synthetase medium chain family member 5	0.000811179
ENSG00000236533	RPS12P4	ribosomal protein S12 pseudogene 4	0.000811179
ENSG00000065534	MYLK	myosin light chain kinase	0.000816833
ENSG00000261051	ENSG00000261052	novel transcript, overlapping to PLOD2	0.000821477
ENSG00000106144	CASP2	caspase 2	0.000821477
ENSG00000198034	RPS4X	ribosomal protein S4 X-linked	0.000821477
ENSG00000164692	COL1A2	collagen type I alpha 2 chain	0.000832948
ENSG00000008282	SYPL1	synaptophysin like 1	0.000832948
ENSG00000087269	NOP14	NOP14 nucleolar protein	0.000843785
ENSG00000137767	SQOR	sulfide quinone oxidoreductase	0.000843785
ENSG00000168874	ATOH8	atonal bHLH transcription factor 8	0.000849191
ENSG00000104419	NDRG1	N-myc downstream regulated 1	0.000849191
ENSG00000063587	ZNF275	zinc finger protein 275	0.000854382
ENSG00000139921	TMX1	thioredoxin related transmembrane protein 1	0.000854382
ENSG00000118197	DDX59	DEAD-box helicase 59	0.000854382
ENSG00000275713	H2BC9	H2B clustered histone 9	0.000859563
ENSG00000185955	SPACDR	sperm acrosome developmental regulator	0.000859563
ENSG00000204839	MROH6	maestro heat like repeat family member 6	0.000859563
ENSG00000106333	PCOLCE	procollagen C-endopeptidase enhancer	0.000859563
ENSG00000120370	GORAB	golgin, RAB6 interacting	0.000864524
ENSG00000168658	VWA3B	von Willebrand factor A domain containing 3B	0.000864524
ENSG00000180628	PCGF5	polycomb group ring finger 5	0.000864524
ENSG00000075826	SEC31B	SEC31 homolog B, COPII coat complex component	0.000875257
ENSG00000106829	TLE4	TLE family member 4, transcriptional corepressor	0.000875257
ENSG00000182118	FAM89A	family with sequence similarity 89 member A	0.000879973
ENSG00000077942	FBLN1	fibulin 1	0.000879973
ENSG00000149257	SERPINH1	serpin family H member 1	0.000884675
ENSG00000249532	MIR302CHG	miR-302/367 cluster host gene	0.000884675
ENSG00000152404	CWF19L2	CWF19 like cell cycle control factor 2	0.000890223
ENSG00000182606	TRAK1	trafficking kinesin protein 1	0.000895333
ENSG00000141458	NPC1	NPC intracellular cholesterol transporter 1	0.000900433
ENSG00000189362	NEMP2	nuclear envelope integral membrane protein 2	0.000900433
ENSG00000019144	PHLDB1	pleckstrin homology like domain family B member 1	0.000900433
ENSG00000176393	RNPEP	arginyl aminopeptidase	0.00090596
ENSG00000128585	MKLN1	muskelin 1	0.000911261
ENSG00000164741	DLC1	DLC1 Rho GTPase activating protein	0.000921621
ENSG00000197019	SERTAD1	SERTA domain containing 1	0.000921621
ENSG00000125691	RPL23	ribosomal protein L23	0.000921621
ENSG00000275700	AATF	apoptosis antagonizing transcription factor	0.000932392
ENSG00000154832	CXXC1	CXXC finger protein 1	0.000932392
ENSG00000104824	HNRNPL	heterogeneous nuclear ribonucleoprotein L	0.000936982
ENSG00000114541	FRMD4B	FERM domain containing 4B	0.000936982
ENSG00000178033	CALHM5	calcium homeostasis modulator family member 5	0.000936982
ENSG00000103241	FOXF1	forkhead box F1	0.000941559
ENSG00000169083	AR	androgen receptor	0.000941559
ENSG00000224616	RTCA-AS1	RTCA antisense RNA 1	0.000941559
ENSG00000124635	H2BC11	H2B clustered histone 11	0.000946574
ENSG00000113594	LIFR	LIF receptor subunit alpha	0.000946574
ENSG00000065911	MTHFD2	methylenetetrahydrofolate dehydrogenase (NADP+ dependent) 2, methenyltetrahydrofolate cyclohydrolase	0.000946574
ENSG00000172936	MYD88	MYD88 innate immune signal transduction adaptor	0.000951808
ENSG00000197961	ZNF121	zinc finger protein 121	0.000957262
ENSG00000000460	FIRRM	FIGNL1 interacting regulator of recombination and mitosis	0.000957262
ENSG00000204389	HSPA1A	heat shock protein family A (Hsp70) member 1A	0.000961793
ENSG00000087076	HSD17B14	hydroxysteroid 17-beta dehydrogenase 14	0.000961793
ENSG00000158769	F11R	F11 receptor	0.000961793
ENSG00000118508	RAB32	RAB32, member RAS oncogene family	0.000961793
ENSG00000139437	TCHP	trichoplein keratin filament binding	0.000961793
ENSG00000175785	PRIMA1	proline rich membrane anchor 1	0.000961793
ENSG00000141441	GAREM1	GRB2 associated regulator of MAPK1 subtype 1	0.000966542
ENSG00000100968	NFATC4	nuclear factor of activated T cells 4	0.000966542
ENSG00000135926	TMBIM1	transmembrane BAX inhibitor motif containing 1	0.000966542
ENSG00000261096	ENSG00000261097	novel transcript	0.00097151
ENSG00000119630	PGF	placental growth factor	0.000976933
ENSG00000258227	CLEC5A	C-type lectin domain containing 5A	0.000981884
ENSG00000214855	APOC1P1	apolipoprotein C1 pseudogene 1	0.000981884
ENSG00000122482	ZNF644	zinc finger protein 644	0.000986357
ENSG00000021355	SERPINB1	serpin family B member 1	0.000986357
ENSG00000010278	CD9	CD9 molecule	0.000986357
ENSG00000259020	None	prothymosin, alpha (PTMA) pseudogene	0.000986357
ENSG00000048405	ZNF800	zinc finger protein 800	0.00099739

## Sheet: UnderExpressed
Ensembl Gene ID	Gene Name	Gene Description	AdjP
ENSG00000137547	MRPL15	mitochondrial ribosomal protein L15	1.14331e-14
ENSG00000109158	GABRA4	gamma-aminobutyric acid type A receptor subunit alpha4	2.14062e-14
ENSG00000151025	GPR158	G protein-coupled receptor 158	1.07237e-13
ENSG00000086300	SNX10	sorting nexin 10	1.15816e-13
ENSG00000177889	UBE2N	ubiquitin conjugating enzyme E2 N	1.15816e-13
ENSG00000112796	ENPP5	ectonucleotide pyrophosphatase/phosphodiesterase family member 5	2.73042e-13
ENSG00000118733	OLFM3	olfactomedin 3	4.41911e-13
ENSG00000151743	AMN1	antagonist of mitotic exit network 1 homolog	4.70193e-13
ENSG00000125814	NAPB	NSF attachment protein beta	4.78442e-13
ENSG00000019505	SYT13	synaptotagmin 13	7.64907e-13
ENSG00000165704	HPRT1	hypoxanthine phosphoribosyltransferase 1	7.64907e-13
ENSG00000114279	FGF12	fibroblast growth factor 12	9.08025e-13
ENSG00000104381	GDAP1	ganglioside induced differentiation associated protein 1	9.08025e-13
ENSG00000265354	TIMM23	translocase of inner mitochondrial membrane 23	1.38001e-12
ENSG00000166111	SVOP	SV2 related protein	1.38001e-12
ENSG00000122873	CISD1	CDGSH iron sulfur domain 1	1.38001e-12
ENSG00000077152	UBE2T	ubiquitin conjugating enzyme E2 T	1.38001e-12
ENSG00000147676	MAL2	mal, T cell differentiation protein 2	1.6498e-12
ENSG00000109738	GLRB	glycine receptor beta	1.65414e-12
ENSG00000174514	MFSD4A	major facilitator superfamily domain containing 4A	2.96964e-12
ENSG00000184368	MAP7D2	MAP7 domain containing 2	3.46458e-12
ENSG00000145428	RNF175	ring finger protein 175	3.46458e-12
ENSG00000132872	SYT4	synaptotagmin 4	3.50583e-12
ENSG00000186462	NAP1L2	nucleosome assembly protein 1 like 2	3.59326e-12
ENSG00000157214	STEAP2	STEAP2 metalloreductase	3.77868e-12
ENSG00000184831	APOO	apolipoprotein O	4.90816e-12
ENSG00000213190	MLLT11	MLLT11 transcription factor 7 cofactor	4.90816e-12
ENSG00000198836	OPA1	OPA1 mitochondrial dynamin like GTPase	4.90816e-12
ENSG00000014641	MDH1	malate dehydrogenase 1	5.01326e-12
ENSG00000165678	GHITM	growth hormone inducible transmembrane protein	5.44434e-12
ENSG00000152932	RAB3C	RAB3C, member RAS oncogene family	5.44434e-12
ENSG00000177432	NAP1L5	nucleosome assembly protein 1 like 5	5.44434e-12
ENSG00000133318	RTN3	reticulon 3	5.44434e-12
ENSG00000065609	SNAP91	synaptosome associated protein 91	6.11318e-12
ENSG00000152495	CAMK4	calcium/calmodulin dependent protein kinase IV	6.77286e-12
ENSG00000182013	PNMA8A	PNMA family member 8A	6.78956e-12
ENSG00000164885	CDK5	cyclin dependent kinase 5	7.05289e-12
ENSG00000197885	NKIRAS1	NFKB inhibitor interacting Ras like 1	8.19008e-12
ENSG00000079841	RIMS1	regulating synaptic membrane exocytosis 1	1.063e-11
ENSG00000174482	LINGO2	leucine rich repeat and Ig domain containing 2	1.09437e-11
ENSG00000118473	SGIP1	SH3GL interacting endocytic adaptor 1	1.15837e-11
ENSG00000068615	REEP1	receptor accessory protein 1	1.18064e-11
ENSG00000198513	ATL1	atlastin GTPase 1	1.2323e-11
ENSG00000127824	TUBA4A	tubulin alpha 4a	1.2423e-11
ENSG00000198673	TAFA2	TAFA chemokine like family member 2	1.35633e-11
ENSG00000085433	WDR47	WD repeat domain 47	1.35633e-11
ENSG00000096092	TMEM14A	transmembrane protein 14A	1.40544e-11
ENSG00000196072	BLOC1S2	biogenesis of lysosomal organelles complex 1 subunit 2	1.50315e-11
ENSG00000174132	FAM174A	family with sequence similarity 174 member A	1.6603e-11
ENSG00000113327	GABRG2	gamma-aminobutyric acid type A receptor subunit gamma2	1.67926e-11
ENSG00000114544	SLC41A3	solute carrier family 41 member 3	1.88859e-11
ENSG00000186310	NAP1L3	nucleosome assembly protein 1 like 3	1.90846e-11
ENSG00000013293	SLC7A14	solute carrier family 7 member 14	1.90846e-11
ENSG00000153130	SCOC	short coiled-coil protein	2.17774e-11
ENSG00000148925	BTBD10	BTB domain containing 10	2.23129e-11
ENSG00000004779	NDUFAB1	NADH:ubiquinone oxidoreductase subunit AB1	2.38689e-11
ENSG00000104435	STMN2	stathmin 2	2.90004e-11
ENSG00000137821	LRRC49	leucine rich repeat containing 49	3.03817e-11
ENSG00000197535	MYO5A	myosin VA	3.14324e-11
ENSG00000069509	FUNDC1	FUN14 domain containing 1	3.24622e-11
ENSG00000114948	ADAM23	ADAM metallopeptidase domain 23	3.26242e-11
ENSG00000186479	RGS7BP	regulator of G protein signaling 7 binding protein	3.26242e-11
ENSG00000148798	INA	internexin neuronal intermediate filament protein alpha	3.47145e-11
ENSG00000078668	VDAC3	voltage dependent anion channel 3	3.6612e-11
ENSG00000083720	OXCT1	3-oxoacid CoA-transferase 1	3.67861e-11
ENSG00000154975	CA10	carbonic anhydrase 10	3.89353e-11
ENSG00000100744	GSKIP	GSK3B interacting protein	4.03767e-11
ENSG00000184515	BEX5	brain expressed X-linked 5	4.08165e-11
ENSG00000174173	TRMT10C	tRNA methyltransferase 10C, mitochondrial RNase P subunit	4.44177e-11
ENSG00000151729	SLC25A4	solute carrier family 25 member 4	4.47952e-11
ENSG00000116141	MARK1	microtubule affinity regulating kinase 1	4.58278e-11
ENSG00000198934	MAGEE1	MAGE family member E1	4.85886e-11
ENSG00000165943	MOAP1	modulator of apoptosis 1	4.85995e-11
ENSG00000173465	ZNRD2	zinc ribbon domain containing 2	5.18509e-11
ENSG00000040933	INPP4A	inositol polyphosphate-4-phosphatase type I A	5.64001e-11
ENSG00000143158	MPC2	mitochondrial pyruvate carrier 2	5.64001e-11
ENSG00000101977	MCF2	MCF.2 cell line derived transforming sequence	5.84929e-11
ENSG00000182901	RGS7	regulator of G protein signaling 7	6.48921e-11
ENSG00000133169	BEX1	brain expressed X-linked 1	6.49949e-11
ENSG00000105402	NAPA	NSF attachment protein alpha	7.16898e-11
ENSG00000075945	KIFAP3	kinesin associated protein 3	7.16898e-11
ENSG00000166206	GABRB3	gamma-aminobutyric acid type A receptor subunit beta3	7.16898e-11
ENSG00000110675	ELMOD1	ELMO domain containing 1	7.16898e-11
ENSG00000130558	OLFM1	olfactomedin 1	7.22412e-11
ENSG00000111726	CMAS	cytidine monophosphate N-acetylneuraminic acid synthetase	7.22412e-11
ENSG00000110955	ATP5F1B	ATP synthase F1 subunit beta	7.32511e-11
ENSG00000144834	TAGLN3	transgelin 3	7.73644e-11
ENSG00000165434	PGM2L1	phosphoglucomutase 2 like 1	7.73644e-11
ENSG00000131437	KIF3A	kinesin family member 3A	7.73644e-11
ENSG00000078018	MAP2	microtubule associated protein 2	7.85241e-11
ENSG00000170027	YWHAG	tyrosine 3-monooxygenase/tryptophan 5-monooxygenase activation protein gamma	8.249e-11
ENSG00000179915	NRXN1	neurexin 1	8.26456e-11
ENSG00000166922	SCG5	secretogranin V	8.39548e-11
ENSG00000180044	C3orf80	chromosome 3 open reading frame 80	8.52158e-11
ENSG00000021645	NRXN3	neurexin 3	8.52158e-11
ENSG00000132639	SNAP25	synaptosome associated protein 25	8.52158e-11
ENSG00000159082	SYNJ1	synaptojanin 1	8.52158e-11
ENSG00000163053	SLC16A14	solute carrier family 16 member 14	8.52158e-11
ENSG00000149269	PAK1	p21 (RAC1) activated kinase 1	8.52158e-11
ENSG00000114573	ATP6V1A	ATPase H+ transporting V1 subunit A	8.67203e-11
ENSG00000146267	FAXC	failed axon connections homolog, metaxin like GST domain containing	8.67203e-11
ENSG00000163618	CADPS	calcium dependent secretion activator	8.8883e-11
ENSG00000128245	YWHAH	tyrosine 3-monooxygenase/tryptophan 5-monooxygenase activation protein eta	1.0717e-10
ENSG00000184156	KCNQ3	potassium voltage-gated channel subfamily Q member 3	1.10379e-10
ENSG00000204856	FAM216A	family with sequence similarity 216 member A	1.14382e-10
ENSG00000196950	SLC39A10	solute carrier family 39 member 10	1.16195e-10
ENSG00000184983	NDUFA6	NADH:ubiquinone oxidoreductase subunit A6	1.19083e-10
ENSG00000174145	NWD2	NACHT and WD repeat domain containing 2	1.19083e-10
ENSG00000164112	SMIM43	small integral membrane protein 43	1.19487e-10
ENSG00000115419	GLS	glutaminase	1.28284e-10
ENSG00000147642	SYBU	syntabulin	1.3367e-10
ENSG00000164830	OXR1	oxidation resistance 1	1.36646e-10
ENSG00000183454	GRIN2A	glutamate ionotropic receptor NMDA type subunit 2A	1.37088e-10
ENSG00000169139	UBE2V2	ubiquitin conjugating enzyme E2 V2	1.43886e-10
ENSG00000131966	ACTR10	actin related protein 10	1.49353e-10
ENSG00000104112	SCG3	secretogranin III	1.63019e-10
ENSG00000118402	ELOVL4	ELOVL fatty acid elongase 4	1.6773e-10
ENSG00000185008	ROBO2	roundabout guidance receptor 2	1.71714e-10
ENSG00000129636	ITFG1	integrin alpha FG-GAP repeat containing 1	1.71714e-10
ENSG00000136143	SUCLA2	succinate-CoA ligase ADP-forming subunit beta	1.71714e-10
ENSG00000189159	JPT1	Jupiter microtubule associated homolog 1	1.85603e-10
ENSG00000213619	NDUFS3	NADH:ubiquinone oxidoreductase core subunit S3	2.07609e-10
ENSG00000188674	C2orf80	chromosome 2 open reading frame 80	2.07875e-10
ENSG00000118276	B4GALT6	beta-1,4-galactosyltransferase 6	2.08396e-10
ENSG00000124140	SLC12A5	solute carrier family 12 member 5	2.13504e-10
ENSG00000137100	DCTN3	dynactin subunit 3	2.42649e-10
ENSG00000170846	MRFAP1L2	Morf4 family associated protein 1 like 2	2.4268e-10
ENSG00000065923	SLC9A7	solute carrier family 9 member A7	2.42711e-10
ENSG00000153233	PTPRR	protein tyrosine phosphatase receptor type R	2.45894e-10
ENSG00000107758	PPP3CB	protein phosphatase 3 catalytic subunit beta	2.55301e-10
ENSG00000123119	NECAB1	N-terminal EF-hand calcium binding protein 1	2.65801e-10
ENSG00000151229	SLC2A13	solute carrier family 2 member 13	2.65801e-10
ENSG00000173208	ABCD2	ATP binding cassette subfamily D member 2	2.65801e-10
ENSG00000111218	PRMT8	protein arginine methyltransferase 8	2.67207e-10
ENSG00000155744	HYCC2	hyccin PI4KA lipid kinase complex subunit 2	2.69967e-10
ENSG00000102466	FGF14	fibroblast growth factor 14	2.83863e-10
ENSG00000172260	NEGR1	neuronal growth regulator 1	2.83863e-10
ENSG00000159199	ATP5MC1	ATP synthase membrane subunit c locus 1	2.89439e-10
ENSG00000135119	RNFT2	ring finger protein, transmembrane 2	3.01515e-10
ENSG00000169933	FRMPD4	FERM and PDZ domain containing 4	3.01515e-10
ENSG00000176903	PNMA1	PNMA family member 1	3.21004e-10
ENSG00000168539	CHRM1	cholinergic receptor muscarinic 1	3.41677e-10
ENSG00000156411	ATP5MJ	ATP synthase membrane subunit j	3.48961e-10
ENSG00000073969	NSF	N-ethylmaleimide sensitive factor, vesicle fusing ATPase	3.77426e-10
ENSG00000178965	ERICH3	glutamate rich 3	3.86928e-10
ENSG00000130520	LSM4	LSM4 homolog, U6 small nuclear RNA and mRNA degradation associated	3.86928e-10
ENSG00000185090	MANEAL	mannosidase endo-alpha like	3.89264e-10
ENSG00000128656	CHN1	chimerin 1	3.89264e-10
ENSG00000050748	MAPK9	mitogen-activated protein kinase 9	3.95687e-10
ENSG00000175874	CREG2	cellular repressor of E1A stimulated genes 2	4.11141e-10
ENSG00000131779	PEX11B	peroxisomal biogenesis factor 11 beta	4.2405e-10
ENSG00000163536	SERPINI1	serpin family I member 1	4.26759e-10
ENSG00000146007	ZMAT2	zinc finger matrin-type 2	4.26759e-10
ENSG00000137766	UNC13C	unc-13 homolog C	4.26759e-10
ENSG00000138757	G3BP2	G3BP stress granule assembly factor 2	4.27106e-10
ENSG00000103415	HMOX2	heme oxygenase 2	4.36492e-10
ENSG00000125851	PCSK2	proprotein convertase subtilisin/kexin type 2	4.36785e-10
ENSG00000121769	FABP3	fatty acid binding protein 3	4.54512e-10
ENSG00000177511	ST8SIA3	ST8 alpha-N-acetyl-neuraminide alpha-2,8-sialyltransferase 3	4.75435e-10
ENSG00000124194	GDAP1L1	ganglioside induced differentiation associated protein 1 like 1	4.85235e-10
ENSG00000106537	TSPAN13	tetraspanin 13	5.22705e-10
ENSG00000170500	LONRF2	LON peptidase N-terminal domain and ring finger 2	5.35785e-10
ENSG00000155097	ATP6V1C1	ATPase H+ transporting V1 subunit C1	5.37978e-10
ENSG00000103034	NDRG4	NDRG family member 4	5.461e-10
ENSG00000061918	GUCY1B1	guanylate cyclase 1 soluble subunit beta 1	5.53916e-10
ENSG00000153558	FBXL2	F-box and leucine rich repeat protein 2	5.53916e-10
ENSG00000136521	NDUFB5	NADH:ubiquinone oxidoreductase subunit B5	5.53916e-10
ENSG00000180875	GREM2	gremlin 2, DAN family BMP antagonist	5.53916e-10
ENSG00000198919	DZIP3	DAZ interacting zinc finger protein 3	5.82418e-10
ENSG00000164187	LMBRD2	LMBR1 domain containing 2	6.08364e-10
ENSG00000162636	EEIG2	EEIG family member 2	6.42054e-10
ENSG00000105696	TMEM59L	transmembrane protein 59 like	6.4819e-10
ENSG00000154518	ATP5MC3	ATP synthase membrane subunit c locus 3	6.7574e-10
ENSG00000166159	LRTM2	leucine rich repeats and transmembrane domains 2	6.89781e-10
ENSG00000104327	CALB1	calbindin 1	7.4352e-10
ENSG00000087470	DNM1L	dynamin 1 like	7.47934e-10
ENSG00000277586	NEFL	neurofilament light chain	7.85305e-10
ENSG00000144120	TMEM177	transmembrane protein 177	8.0592e-10
ENSG00000107295	SH3GL2	SH3 domain containing GRB2 like 2, endophilin A1	8.50949e-10
ENSG00000156298	TSPAN7	tetraspanin 7	8.52158e-10
ENSG00000120053	GOT1	glutamic-oxaloacetic transaminase 1	8.62395e-10
ENSG00000112992	NNT	nicotinamide nucleotide transhydrogenase	8.66145e-10
ENSG00000005486	RHBDD2	rhomboid domain containing 2	8.92584e-10
ENSG00000077080	ACTL6B	actin like 6B	8.94457e-10
ENSG00000172020	GAP43	growth associated protein 43	8.94457e-10
ENSG00000141030	COPS3	COP9 signalosome subunit 3	9.22008e-10
ENSG00000147416	ATP6V1B2	ATPase H+ transporting V1 subunit B2	9.23333e-10
ENSG00000157152	SYN2	synapsin II	9.23612e-10
ENSG00000129990	SYT5	synaptotagmin 5	9.28012e-10
ENSG00000154174	TOMM70	translocase of outer mitochondrial membrane 70	9.41618e-10
ENSG00000138663	COPS4	COP9 signalosome subunit 4	9.67475e-10
ENSG00000172247	C1QTNF4	C1q and TNF related 4	9.8988e-10
ENSG00000107105	ELAVL2	ELAV like RNA binding protein 2	9.92898e-10
ENSG00000184076	UQCR10	ubiquinol-cytochrome c reductase, complex III subunit X	1.08887e-09
ENSG00000183527	PSMG1	proteasome assembly chaperone 1	1.17843e-09
ENSG00000100554	ATP6V1D	ATPase H+ transporting V1 subunit D	1.17843e-09
ENSG00000123472	ATPAF1	ATP synthase mitochondrial F1 complex assembly factor 1	1.18355e-09
ENSG00000164129	NPY5R	neuropeptide Y receptor Y5	1.22279e-09
ENSG00000127445	PIN1	peptidylprolyl cis/trans isomerase, NIMA-interacting 1	1.22291e-09
ENSG00000091972	CD200	CD200 molecule	1.2899e-09
ENSG00000136928	GABBR2	gamma-aminobutyric acid type B receptor subunit 2	1.29446e-09
ENSG00000117598	PLPPR5	phospholipid phosphatase related 5	1.36959e-09
ENSG00000070159	PTPN3	protein tyrosine phosphatase non-receptor type 3	1.41143e-09
ENSG00000082458	DLG3	discs large MAGUK scaffold protein 3	1.41545e-09
ENSG00000138207	RBP4	retinol binding protein 4	1.41945e-09
ENSG00000177875	CCDC184	coiled-coil domain containing 184	1.45133e-09
ENSG00000156959	LHFPL4	LHFPL tetraspan subfamily member 4	1.45516e-09
ENSG00000141367	CLTC	clathrin heavy chain	1.45896e-09
ENSG00000072201	LNX1	ligand of numb-protein X 1	1.51587e-09
ENSG00000153956	CACNA2D1	calcium voltage-gated channel auxiliary subunit alpha2delta 1	1.53196e-09
ENSG00000131089	ARHGEF9	Cdc42 guanine nucleotide exchange factor 9	1.54443e-09
ENSG00000123983	ACSL3	acyl-CoA synthetase long chain family member 3	1.57481e-09
ENSG00000137267	TUBB2A	tubulin beta 2A class IIa	1.59024e-09
ENSG00000214517	PPME1	protein phosphatase methylesterase 1	1.59024e-09
ENSG00000158560	DYNC1I1	dynein cytoplasmic 1 intermediate chain 1	1.60545e-09
ENSG00000050030	NEXMIF	neurite extension and migration factor	1.61739e-09
ENSG00000198689	SLC9A6	solute carrier family 9 member A6	1.63806e-09
ENSG00000128654	MTX2	metaxin 2	1.69644e-09
ENSG00000079785	DDX1	DEAD-box helicase 1	1.7046e-09
ENSG00000105887	MTPN	myotrophin	1.7046e-09
ENSG00000169288	MRPL1	mitochondrial ribosomal protein L1	1.70995e-09
ENSG00000185518	SV2B	synaptic vesicle glycoprotein 2B	1.70995e-09
ENSG00000154277	UCHL1	ubiquitin C-terminal hydrolase L1	1.72116e-09
ENSG00000140945	CDH13	cadherin 13	1.72376e-09
ENSG00000101210	EEF1A2	eukaryotic translation elongation factor 1 alpha 2	1.7967e-09
ENSG00000196368	NUDT11	nudix hydrolase 11	1.80359e-09
ENSG00000123178	SPRYD7	SPRY domain containing 7	1.80586e-09
ENSG00000179542	SLITRK4	SLIT and NTRK like family member 4	1.84144e-09
ENSG00000120265	PCMT1	protein-L-isoaspartate (D-aspartate) O-methyltransferase	1.84357e-09
ENSG00000116675	DNAJC6	DnaJ heat shock protein family (Hsp40) member C6	1.84568e-09
ENSG00000156475	PPP2R2B	protein phosphatase 2 regulatory subunit Bbeta	1.89727e-09
ENSG00000013016	EHD3	EH domain containing 3	1.90741e-09
ENSG00000180543	TSPYL5	TSPY like 5	1.93743e-09
ENSG00000156642	NPTN	neuroplastin	1.93743e-09
ENSG00000187601	MAGEH1	MAGE family member H1	1.93743e-09
ENSG00000091157	WDR7	WD repeat domain 7	1.94268e-09
ENSG00000165868	HSPA12A	heat shock protein family A (Hsp70) member 12A	1.94268e-09
ENSG00000128203	ASPHD2	aspartate beta-hydroxylase domain containing 2	1.95244e-09
ENSG00000102078	SLC25A14	solute carrier family 25 member 14	1.96214e-09
ENSG00000119421	NDUFA8	NADH:ubiquinone oxidoreductase subunit A8	2.00522e-09
ENSG00000108528	SLC25A11	solute carrier family 25 member 11	2.01466e-09
ENSG00000086289	EPDR1	ependymin related 1	2.01613e-09
ENSG00000165832	TRUB1	TruB pseudouridine synthase family member 1	2.05832e-09
ENSG00000172915	NBEA	neurobeachin	2.13012e-09
ENSG00000047249	ATP6V1H	ATPase H+ transporting V1 subunit H	2.22645e-09
ENSG00000178947	SMIM10L2A	small integral membrane protein 10 like 2A	2.27488e-09
ENSG00000182621	PLCB1	phospholipase C beta 1	2.29848e-09
ENSG00000108395	TRIM37	tripartite motif containing 37	2.33722e-09
ENSG00000186297	GABRA5	gamma-aminobutyric acid type A receptor subunit alpha5	2.35287e-09
ENSG00000133026	MYH10	myosin heavy chain 10	2.42205e-09
ENSG00000091140	DLD	dihydrolipoamide dehydrogenase	2.51969e-09
ENSG00000161267	BDH1	3-hydroxybutyrate dehydrogenase 1	2.7348e-09
ENSG00000184220	CMSS1	cms1 ribosomal small subunit homolog	2.85145e-09
ENSG00000132932	ATP8A2	ATPase phospholipid transporting 8A2	2.85655e-09
ENSG00000110427	KIAA1549L	KIAA1549 like	2.88958e-09
ENSG00000138629	UBL7	ubiquitin like 7	2.92465e-09
ENSG00000198954	KIFBP	kinesin family binding protein	2.93511e-09
ENSG00000140280	LYSMD2	LysM domain containing 2	2.93511e-09
ENSG00000109180	OCIAD1	OCIA domain containing 1	3.01985e-09
ENSG00000137996	RTCA	RNA 3'-terminal phosphate cyclase	3.08265e-09
ENSG00000174446	SNAPC5	small nuclear RNA activating complex polypeptide 5	3.08626e-09
ENSG00000165629	ATP5F1C	ATP synthase F1 subunit gamma	3.18176e-09
ENSG00000170579	DLGAP1	DLG associated protein 1	3.3535e-09
ENSG00000163798	SLC4A1AP	solute carrier family 4 member 1 adaptor protein	3.35802e-09
ENSG00000154162	CDH12	cadherin 12	3.36252e-09
ENSG00000104722	NEFM	neurofilament medium chain	3.46875e-09
ENSG00000133083	DCLK1	doublecortin like kinase 1	3.63365e-09
ENSG00000144406	UNC80	unc-80 homolog, NALCN channel complex subunit	3.63365e-09
ENSG00000067715	SYT1	synaptotagmin 1	3.63365e-09
ENSG00000057757	PITHD1	PITH domain containing 1	3.63365e-09
ENSG00000103769	RAB11A	RAB11A, member RAS oncogene family	3.68486e-09
ENSG00000115252	PDE1A	phosphodiesterase 1A	3.69853e-09
ENSG00000132305	IMMT	inner membrane mitochondrial protein	3.69853e-09
ENSG00000131100	ATP6V1E1	ATPase H+ transporting V1 subunit E1	3.70868e-09
ENSG00000102181	CD99L2	CD99 molecule like 2	3.71205e-09
ENSG00000197106	SLC6A17	solute carrier family 6 member 17	3.72882e-09
ENSG00000139970	RTN1	reticulon 1	3.74549e-09
ENSG00000187730	GABRD	gamma-aminobutyric acid type A receptor subunit delta	3.79543e-09
ENSG00000154582	ELOC	elongin C	3.80825e-09
ENSG00000097021	ACOT7	acyl-CoA thioesterase 7	3.851e-09
ENSG00000171476	HOPX	HOP homeobox	3.91992e-09
ENSG00000165028	NIPSNAP3B	nipsnap homolog 3B	4.20961e-09
ENSG00000102409	BEX4	brain expressed X-linked 4	4.25074e-09
ENSG00000145335	SNCA	synuclein alpha	4.27863e-09
ENSG00000104093	DMXL2	Dmx like 2	4.37931e-09
ENSG00000133134	BEX2	brain expressed X-linked 2	4.37931e-09
ENSG00000124785	NRN1	neuritin 1	4.41957e-09
ENSG00000186472	PCLO	piccolo presynaptic cytomatrix protein	4.44028e-09
ENSG00000134056	KGD4	alpha-ketoglutarate dehydrogenase subunit 4	4.51231e-09
ENSG00000102003	SYP	synaptophysin	4.63525e-09
ENSG00000105143	SLC1A6	solute carrier family 1 member 6	4.892e-09
ENSG00000149575	SCN2B	sodium voltage-gated channel beta subunit 2	4.91123e-09
ENSG00000165973	NELL1	neural EGFL like 1	4.91133e-09
ENSG00000116459	ATP5PB	ATP synthase peripheral stalk-membrane subunit b	4.98737e-09
ENSG00000154917	RAB6B	RAB6B, member RAS oncogene family	5.15039e-09
ENSG00000185760	KCNQ5	potassium voltage-gated channel subfamily Q member 5	5.15039e-09
ENSG00000145362	ANK2	ankyrin 2	5.37736e-09
ENSG00000117152	RGS4	regulator of G protein signaling 4	5.41225e-09
ENSG00000095002	MSH2	mutS homolog 2	5.55733e-09
ENSG00000138095	LRPPRC	leucine rich pentatricopeptide repeat containing	5.57112e-09
ENSG00000069345	DNAJA2	DnaJ heat shock protein family (Hsp40) member A2	5.57112e-09
ENSG00000107518	ATRNL1	attractin like 1	5.60287e-09
ENSG00000198729	PPP1R14C	protein phosphatase 1 regulatory inhibitor subunit 14C	5.60287e-09
ENSG00000171617	ENC1	ectodermal-neural cortex 1	5.72425e-09
ENSG00000152214	RIT2	Ras like without CAAX 2	5.72425e-09
ENSG00000181754	AMIGO1	adhesion molecule with Ig like domain 1	5.72425e-09
ENSG00000022355	GABRA1	gamma-aminobutyric acid type A receptor subunit alpha1	5.77031e-09
ENSG00000183978	COA3	cytochrome c oxidase assembly factor 3	5.84603e-09
ENSG00000149970	CNKSR2	connector enhancer of kinase suppressor of Ras 2	6.12726e-09
ENSG00000074317	SNCB	synuclein beta	6.2906e-09
ENSG00000125863	MKKS	MKKS centrosomal shuttling protein	6.39396e-09
ENSG00000177182	CLVS1	clavesin 1	6.49683e-09
ENSG00000166257	SCN3B	sodium voltage-gated channel beta subunit 3	6.52474e-09
ENSG00000033122	LRRC7	leucine rich repeat containing 7	6.68521e-09
ENSG00000114405	CEP15	centrosomal protein 15	6.77041e-09
ENSG00000149313	AASDHPPT	aminoadipate-semialdehyde dehydrogenase-phosphopantetheinyl transferase	6.92916e-09
ENSG00000147669	POLR2K	RNA polymerase II, I and III subunit K	6.99623e-09
ENSG00000187672	ERC2	ELKS/RAB6-interacting/CAST family member 2	6.99623e-09
ENSG00000166913	YWHAB	tyrosine 3-monooxygenase/tryptophan 5-monooxygenase activation protein beta	7.03761e-09
ENSG00000108094	CUL2	cullin 2	7.0869e-09
ENSG00000069329	VPS35	VPS35 retromer complex component	7.0869e-09
ENSG00000150768	DLAT	dihydrolipoamide S-acetyltransferase	7.0869e-09
ENSG00000182220	ATP6AP2	ATPase H+ transporting accessory protein 2	7.33877e-09
ENSG00000111652	COPS7A	COP9 signalosome subunit 7A	7.4015e-09
ENSG00000119125	GDA	guanine deaminase	7.40727e-09
ENSG00000173611	SCAI	suppressor of cancer cell invasion	7.40727e-09
ENSG00000130638	ATXN10	ataxin 10	7.4465e-09
ENSG00000152822	GRM1	glutamate metabotropic receptor 1	7.72996e-09
ENSG00000214050	FBXO16	F-box protein 16	8.13828e-09
ENSG00000128564	VGF	VGF nerve growth factor inducible	8.17535e-09
ENSG00000156515	HK1	hexokinase 1	8.21226e-09
ENSG00000131507	NDFIP1	Nedd4 family interacting protein 1	8.249e-09
ENSG00000174684	B4GAT1	beta-1,4-glucuronyltransferase 1	8.50507e-09
ENSG00000197444	OGDHL	oxoglutarate dehydrogenase L	8.59575e-09
ENSG00000010256	UQCRC1	ubiquinol-cytochrome c reductase core protein 1	8.7917e-09
ENSG00000206579	XKR4	XK related 4	8.7917e-09
ENSG00000081307	UBA5	ubiquitin like modifier activating enzyme 5	8.88076e-09
ENSG00000070718	AP3M2	adaptor related protein complex 3 subunit mu 2	8.9154e-09
ENSG00000104490	NCALD	neurocalcin delta	9.17947e-09
ENSG00000176490	DIRAS1	DIRAS family GTPase 1	9.17947e-09
ENSG00000164209	SLC25A46	solute carrier family 25 member 46	9.26673e-09
ENSG00000123545	NDUFAF4	NADH:ubiquinone oxidoreductase complex assembly factor 4	9.46052e-09
ENSG00000159164	SV2A	synaptic vesicle glycoprotein 2A	9.73914e-09
ENSG00000158109	TPRG1L	tumor protein p63 regulated 1 like	9.87756e-09
ENSG00000112305	SMAP1	small ArfGAP 1	9.9411e-09
ENSG00000074211	PPP2R2C	protein phosphatase 2 regulatory subunit Bgamma	9.97267e-09
ENSG00000067606	PRKCZ	protein kinase C zeta	9.98287e-09
ENSG00000008086	CDKL5	cyclin dependent kinase like 5	9.98287e-09
ENSG00000108384	RAD51C	RAD51 paralog C	1.01499e-08
ENSG00000047621	FERRY3	FERRY endosomal RAB5 effector complex subunit 3	1.02329e-08
ENSG00000172348	RCAN2	regulator of calcineurin 2	1.02635e-08
ENSG00000078053	AMPH	amphiphysin	1.03026e-08
ENSG00000133627	ACTR3B	actin related protein 3B	1.03026e-08
ENSG00000023516	AKAP11	A-kinase anchoring protein 11	1.03328e-08
ENSG00000166669	ATF7IP2	activating transcription factor 7 interacting protein 2	1.07014e-08
ENSG00000110786	PTPN5	protein tyrosine phosphatase non-receptor type 5	1.09133e-08
ENSG00000132341	RAN	RAN, member RAS oncogene family	1.09987e-08
ENSG00000161203	AP2M1	adaptor related protein complex 2 subunit mu 1	1.11285e-08
ENSG00000117118	SDHB	succinate dehydrogenase complex iron sulfur subunit B	1.12071e-08
ENSG00000091483	FH	fumarate hydratase	1.18202e-08
ENSG00000114023	FAM162A	family with sequence similarity 162 member A	1.21476e-08
ENSG00000007168	PAFAH1B1	platelet activating factor acetylhydrolase 1b regulatory subunit 1	1.22232e-08
ENSG00000157064	NMNAT2	nicotinamide nucleotide adenylyltransferase 2	1.22985e-08
ENSG00000136930	PSMB7	proteasome 20S subunit beta 7	1.22988e-08
ENSG00000101489	CELF4	CUGBP Elav-like family member 4	1.23487e-08
ENSG00000113966	ARL6	ADP ribosylation factor like GTPase 6	1.24725e-08
ENSG00000184867	ARMCX2	armadillo repeat containing X-linked 2	1.26933e-08
ENSG00000145934	TENM2	teneurin transmembrane protein 2	1.26933e-08
ENSG00000152556	PFKM	phosphofructokinase, muscle	1.2888e-08
ENSG00000155970	MICU3	mitochondrial calcium uptake family member 3	1.30555e-08
ENSG00000183662	TAFA1	TAFA chemokine like family member 1	1.30555e-08
ENSG00000099341	PSMD8	proteasome 26S subunit, non-ATPase 8	1.33216e-08
ENSG00000169032	MAP2K1	mitogen-activated protein kinase kinase 1	1.33663e-08
ENSG00000065665	SEC61A2	SEC61 translocon subunit alpha 2	1.35818e-08
ENSG00000188229	TUBB4B	tubulin beta 4B class IVb	1.38179e-08
ENSG00000136854	STXBP1	syntaxin binding protein 1	1.38179e-08
ENSG00000100320	RBFOX2	RNA binding fox-1 homolog 2	1.38391e-08
ENSG00000172995	ARPP21	cAMP regulated phosphoprotein 21	1.38602e-08
ENSG00000111674	ENO2	enolase 2	1.39292e-08
ENSG00000100138	SNU13	small nuclear ribonucleoprotein 13	1.41411e-08
ENSG00000182674	KCNB2	potassium voltage-gated channel subfamily B member 2	1.45069e-08
ENSG00000088812	ATRN	attractin	1.49896e-08
ENSG00000240694	PNMA2	PNMA family member 2	1.51675e-08
ENSG00000156687	UNC5D	unc-5 netrin receptor D	1.52794e-08
ENSG00000169891	REPS2	RALBP1 associated Eps domain containing 2	1.5578e-08
ENSG00000124507	PACSIN1	protein kinase C and casein kinase substrate in neurons 1	1.56887e-08
ENSG00000065154	OAT	ornithine aminotransferase	1.58921e-08
ENSG00000101247	NDUFAF5	NADH:ubiquinone oxidoreductase complex assembly factor 5	1.63432e-08
ENSG00000184408	KCND2	potassium voltage-gated channel subfamily D member 2	1.63432e-08
ENSG00000135070	ISCA1	iron-sulfur cluster assembly 1	1.64053e-08
ENSG00000129625	REEP5	receptor accessory protein 5	1.64672e-08
ENSG00000152954	NRSN1	neurensin 1	1.64826e-08
ENSG00000164794	KCNV1	potassium voltage-gated channel modifier subfamily V member 1	1.67433e-08
ENSG00000139200	PIANP	PILR alpha associated neural protein	1.6773e-08
ENSG00000197457	STMN3	stathmin 3	1.73503e-08
ENSG00000163995	ABLIM2	actin binding LIM protein family member 2	1.74095e-08
ENSG00000115840	SLC25A12	solute carrier family 25 member 12	1.7423e-08
ENSG00000119865	CNRIP1	cannabinoid receptor interacting protein 1	1.74818e-08
ENSG00000186369	SERTAD4BP	SERTA domain containing 4B, pseudogene	1.76311e-08
ENSG00000110148	CCKBR	cholecystokinin B receptor	1.76441e-08
ENSG00000151690	MFSD6	major facilitator superfamily domain containing 6	1.76571e-08
ENSG00000157542	KCNJ6	potassium inwardly rectifying channel subfamily J member 6	1.767e-08
ENSG00000009844	VTA1	vesicle trafficking 1	1.76829e-08
ENSG00000087095	NLK	nemo like kinase	1.79652e-08
ENSG00000134108	ARL8B	ADP ribosylation factor like GTPase 8B	1.83477e-08
ENSG00000179841	AKAP5	A-kinase anchoring protein 5	1.85379e-08
ENSG00000278535	DHRS11	dehydrogenase/reductase 11	1.95766e-08
ENSG00000107282	APBA1	amyloid beta precursor protein binding family A member 1	1.95766e-08
ENSG00000089169	RPH3A	rabphilin 3A	1.98064e-08
ENSG00000006116	CACNG3	calcium voltage-gated channel auxiliary subunit gamma 3	1.99643e-08
ENSG00000101079	NDRG3	NDRG family member 3	2.00166e-08
ENSG00000126950	TMEM35A	transmembrane protein 35A	2.02873e-08
ENSG00000174437	ATP2A2	ATPase sarcoplasmic/endoplasmic reticulum Ca2+ transporting 2	2.02952e-08
ENSG00000134343	ANO3	anoctamin 3	2.05283e-08
ENSG00000179222	MAGED1	MAGE family member D1	2.06225e-08
ENSG00000160014	CALM3	calmodulin 3	2.07597e-08
ENSG00000168993	CPLX1	complexin 1	2.0983e-08
ENSG00000138698	RAP1GDS1	Rap1 GTPase-GDP dissociation stimulator 1	2.20309e-08
ENSG00000198612	COPS8	COP9 signalosome subunit 8	2.21647e-08
ENSG00000172209	GPR22	G protein-coupled receptor 22	2.21692e-08
ENSG00000144583	MARCHF4	membrane associated ring-CH-type finger 4	2.23452e-08
ENSG00000181215	C4orf50	chromosome 4 open reading frame 50	2.25206e-08
ENSG00000103316	CRYM	crystallin mu	2.31228e-08
ENSG00000111669	TPI1	triosephosphate isomerase 1	2.32536e-08
ENSG00000068912	ERLEC1	endoplasmic reticulum lectin 1	2.34266e-08
ENSG00000112186	CAP2	cyclase associated actin cytoskeleton regulatory protein 2	2.36894e-08
ENSG00000138138	ATAD1	ATPase family AAA domain containing 1	2.36894e-08
ENSG00000054803	CBLN4	cerebellin 4 precursor	2.36894e-08
ENSG00000127252	PLAAT1	phospholipase A and acyltransferase 1	2.37335e-08
ENSG00000155858	LSM11	LSM11, U7 small nuclear RNA associated	2.40315e-08
ENSG00000143727	ACP1	acid phosphatase 1	2.54982e-08
ENSG00000131495	NDUFA2	NADH:ubiquinone oxidoreductase subunit A2	2.58719e-08
ENSG00000177181	RIMKLA	ribosomal modification protein rimK like family member A	2.61195e-08
ENSG00000070961	ATP2B1	ATPase plasma membrane Ca2+ transporting 1	2.62393e-08
ENSG00000108061	SHOC2	SHOC2 leucine rich repeat scaffold protein	2.62393e-08
ENSG00000164588	HCN1	hyperpolarization activated cyclic nucleotide gated potassium channel 1	2.63996e-08
ENSG00000108176	DNAJC12	DnaJ heat shock protein family (Hsp40) member C12	2.70824e-08
ENSG00000204789	ZNF204P	zinc finger protein 204, pseudogene	2.74785e-08
ENSG00000117155	SSX2IP	SSX family member 2 interacting protein	2.76728e-08
ENSG00000149582	TMEM25	transmembrane protein 25	2.76728e-08
ENSG00000141404	GNAL	G protein subunit alpha L	2.77085e-08
ENSG00000140740	UQCRC2	ubiquinol-cytochrome c reductase core protein 2	2.81436e-08
ENSG00000178796	RIIAD1	regulatory subunit of type II PKA R-subunit domain containing 1	2.81436e-08
ENSG00000186377	CYP4X1	cytochrome P450 family 4 subfamily X member 1	2.81729e-08
ENSG00000065548	ZC3H15	zinc finger CCCH-type containing 15	2.81729e-08
ENSG00000136950	ARPC5L	actin related protein 2/3 complex subunit 5 like	2.84892e-08
ENSG00000169255	B3GALNT1	beta-1,3-N-acetylgalactosaminyltransferase 1 (Globoside blood group)	2.86776e-08
ENSG00000065559	MAP2K4	mitogen-activated protein kinase kinase 4	2.95522e-08
ENSG00000150672	DLG2	discs large MAGUK scaffold protein 2	3.02641e-08
ENSG00000066382	MPPED2	metallophosphoesterase domain containing 2	3.0335e-08
ENSG00000069966	GNB5	G protein subunit beta 5	3.14709e-08
ENSG00000070831	CDC42	cell division cycle 42	3.18176e-08
ENSG00000060709	RIMBP2	RIMS binding protein 2	3.22425e-08
ENSG00000155052	CNTNAP5	contactin associated protein family member 5	3.23493e-08
ENSG00000008382	MPND	MPN domain containing	3.23767e-08
ENSG00000172954	LCLAT1	lysocardiolipin acyltransferase 1	3.2655e-08
ENSG00000184178	SCFD2	sec1 family domain containing 2	3.31924e-08
ENSG00000139973	SYT16	synaptotagmin 16	3.33088e-08
ENSG00000141668	CBLN2	cerebellin 2 precursor	3.33088e-08
ENSG00000112367	FIG4	FIG4 phosphoinositide 5-phosphatase	3.4154e-08
ENSG00000185774	KCNIP4	potassium voltage-gated channel interacting protein 4	3.43579e-08
ENSG00000127561	SYNGR3	synaptogyrin 3	3.43579e-08
ENSG00000253368	TRNP1	TMF1 regulated nuclear protein 1	3.47544e-08
ENSG00000164347	GFM2	GTP dependent ribosome recycling factor mitochondrial 2	3.47544e-08
ENSG00000139112	GABARAPL1	GABA type A receptor associated protein like 1	3.47618e-08
ENSG00000134590	RTL8C	retrotransposon Gag like 8C	3.47618e-08
ENSG00000185274	GALNT17	polypeptide N-acetylgalactosaminyltransferase 17	3.52317e-08
ENSG00000087448	KLHL42	kelch like family member 42	3.532e-08
ENSG00000109436	TBC1D9	TBC1 domain family member 9	3.532e-08
ENSG00000184277	TM2D3	TM2 domain containing 3	3.532e-08
ENSG00000072832	CRMP1	collapsin response mediator protein 1	3.5402e-08
ENSG00000013392	RWDD2A	RWD domain containing 2A	3.55595e-08
ENSG00000113387	SUB1	SUB1 regulator of transcription	3.60025e-08
ENSG00000095203	EPB41L4B	erythrocyte membrane protein band 4.1 like 4B	3.76094e-08
ENSG00000078140	UBE2K	ubiquitin conjugating enzyme E2 K	3.82454e-08
ENSG00000089199	CHGB	chromogranin B	3.82454e-08
ENSG00000133135	RNF128	ring finger protein 128	3.85619e-08
ENSG00000106976	DNM1	dynamin 1	4.1245e-08
ENSG00000182134	TDRKH	tudor and KH domain containing	4.1245e-08
ENSG00000198961	PJA2	praja ring finger ubiquitin ligase 2	4.19252e-08
ENSG00000150394	CDH8	cadherin 8	4.20441e-08
ENSG00000187446	CHP1	calcineurin like EF-hand protein 1	4.20441e-08
ENSG00000133101	CCNA1	cyclin A1	4.20441e-08
ENSG00000085365	SCAMP1	secretory carrier membrane protein 1	4.23498e-08
ENSG00000101958	GLRA2	glycine receptor alpha 2	4.25913e-08
ENSG00000144320	LNPK	lunapark, ER junction formation factor	4.25913e-08
ENSG00000163032	VSNL1	visinin like 1	4.2705e-08
ENSG00000023734	STRAP	serine/threonine kinase receptor associated protein	4.2705e-08
ENSG00000197860	SGTB	small glutamine rich tetratricopeptide repeat co-chaperone beta	4.29433e-08
ENSG00000125868	DSTN	destrin, actin depolymerizing factor	4.31802e-08
ENSG00000134709	HOOK1	hook microtubule tethering protein 1	4.34158e-08
ENSG00000107771	CCSER2	coiled-coil serine rich protein 2	4.37137e-08
ENSG00000160097	FNDC5	fibronectin type III domain containing 5	4.40107e-08
ENSG00000138078	PREPL	prolyl endopeptidase like	4.49618e-08
ENSG00000184672	RALYL	RALY RNA binding protein like	4.51902e-08
ENSG00000159915	ZNF233	zinc finger protein 233	4.51902e-08
ENSG00000105270	CLIP3	CAP-Gly domain containing linker protein 3	4.57748e-08
ENSG00000272031	ANKRD34A	ankyrin repeat domain 34A	4.57748e-08
ENSG00000134072	CAMK1	calcium/calmodulin dependent protein kinase I	4.70692e-08
ENSG00000184900	SUMO3	small ubiquitin like modifier 3	4.70692e-08
ENSG00000103353	UBFD1	ubiquitin family domain containing 1	4.80006e-08
ENSG00000060140	STYK1	serine/threonine/tyrosine kinase 1	4.82868e-08
ENSG00000114383	TUSC2	tumor suppressor 2, mitochondrial calcium regulator	4.85027e-08
ENSG00000101473	ACOT8	acyl-CoA thioesterase 8	4.90005e-08
ENSG00000144331	ZNF385B	zinc finger protein 385B	4.90005e-08
ENSG00000134121	CHL1	cell adhesion molecule L1 like	4.92128e-08
ENSG00000032389	EIPR1	EARP complex and GARP complex interacting protein 1	5.0054e-08
ENSG00000138018	SELENOI	selenoprotein I	5.0054e-08
ENSG00000167778	SPRYD3	SPRY domain containing 3	5.08166e-08
ENSG00000162951	LRRTM1	leucine rich repeat transmembrane neuronal 1	5.10817e-08
ENSG00000101460	MAP1LC3A	microtubule associated protein 1 light chain 3 alpha	5.10817e-08
ENSG00000266472	MRPS21	mitochondrial ribosomal protein S21	5.10817e-08
ENSG00000040608	RTN4R	reticulon 4 receptor	5.10817e-08
ENSG00000131174	COX7B	cytochrome c oxidase subunit 7B	5.24417e-08
ENSG00000168959	GRM5	glutamate metabotropic receptor 5	5.24417e-08
ENSG00000122550	KLHL7	kelch like family member 7	5.26386e-08
ENSG00000130643	CALY	calcyon neuron specific vesicular protein	5.35162e-08
ENSG00000144306	SCRN3	secernin 3	5.47289e-08
ENSG00000196872	CRACDL	CRACD like	5.49933e-08
ENSG00000169169	CPT1C	carnitine palmitoyltransferase 1C	5.64583e-08
ENSG00000170091	NSG2	neuronal vesicle trafficking associated 2	5.67189e-08
ENSG00000172031	EPHX4	epoxide hydrolase 4	5.69788e-08
ENSG00000154079	SDHAF4	succinate dehydrogenase complex assembly factor 4	5.73406e-08
ENSG00000067842	ATP2B3	ATPase plasma membrane Ca2+ transporting 3	5.73406e-08
ENSG00000131828	PDHA1	pyruvate dehydrogenase E1 subunit alpha 1	5.73406e-08
ENSG00000143198	MGST3	microsomal glutathione S-transferase 3	5.75201e-08
ENSG00000023330	ALAS1	5'-aminolevulinate synthase 1	5.75201e-08
ENSG00000182400	TRAPPC6B	trafficking protein particle complex subunit 6B	5.81104e-08
ENSG00000072858	SIDT1	SID1 transmembrane family member 1	5.8287e-08
ENSG00000119862	LGALSL	galectin like	5.8287e-08
ENSG00000100294	MCAT	malonyl-CoA-acyl carrier protein transacylase	5.88739e-08
ENSG00000186487	MYT1L	myelin transcription factor 1 like	5.97914e-08
ENSG00000163683	SMIM14	small integral membrane protein 14	6.10382e-08
ENSG00000113319	RASGRF2	Ras protein specific guanine nucleotide releasing factor 2	6.12878e-08
ENSG00000184203	PPP1R2	protein phosphatase 1 regulatory inhibitor subunit 2	6.15367e-08
ENSG00000163704	PRRT3	proline rich transmembrane protein 3	6.24457e-08
ENSG00000042753	AP2S1	adaptor related protein complex 2 subunit sigma 1	6.30224e-08
ENSG00000123360	PDE1B	phosphodiesterase 1B	6.35975e-08
ENSG00000078328	RBFOX1	RNA binding fox-1 homolog 1	6.51583e-08
ENSG00000176871	WSB2	WD repeat and SOCS box containing 2	6.57291e-08
ENSG00000175606	TMEM70	transmembrane protein 70	6.59701e-08
ENSG00000173409	ARV1	ARV1 homolog, fatty acid homeostasis modulator	6.65383e-08
ENSG00000204217	BMPR2	bone morphogenetic protein receptor type 2	6.79073e-08
ENSG00000084764	MAPRE3	microtubule associated protein RP/EB family member 3	6.81439e-08
ENSG00000162426	SLC45A1	solute carrier family 45 member 1	6.92656e-08
ENSG00000088538	DOCK3	dedicator of cytokinesis 3	6.96414e-08
ENSG00000175161	CADM2	cell adhesion molecule 2	6.96414e-08
ENSG00000151917	BEND6	BEN domain containing 6	6.96414e-08
ENSG00000110931	CAMKK2	calcium/calmodulin dependent protein kinase kinase 2	7.06596e-08
ENSG00000197872	CYRIA	CYFIP related Rac1 interactor A	7.06596e-08
ENSG00000134375	TIMM17A	translocase of inner mitochondrial membrane 17A	7.07977e-08
ENSG00000119013	NDUFB3	NADH:ubiquinone oxidoreductase subunit B3	7.10271e-08
ENSG00000155093	PTPRN2	protein tyrosine phosphatase receptor type N2	7.18048e-08
ENSG00000135324	MRAP2	melanocortin 2 receptor accessory protein 2	7.18048e-08
ENSG00000128872	TMOD2	tropomodulin 2	7.38573e-08
ENSG00000166681	BEX3	brain expressed X-linked 3	7.40813e-08
ENSG00000151948	GLT1D1	glycosyltransferase 1 domain containing 1	7.43048e-08
ENSG00000104388	RAB2A	RAB2A, member RAS oncogene family	7.47499e-08
ENSG00000163634	THOC7	THO complex subunit 7	7.49717e-08
ENSG00000135778	NTPCR	nucleoside-triphosphatase, cancer-related	7.76314e-08
ENSG00000168781	PPIP5K1	diphosphoinositol pentakisphosphate kinase 1	7.79657e-08
ENSG00000101152	DNAJC5	DnaJ heat shock protein family (Hsp40) member C5	7.87118e-08
ENSG00000136531	SCN2A	sodium voltage-gated channel alpha subunit 2	7.96671e-08
ENSG00000146701	MDH2	malate dehydrogenase 2	7.96671e-08
ENSG00000082213	C5orf22	chromosome 5 open reading frame 22	8.08193e-08
ENSG00000157087	ATP2B2	ATPase plasma membrane Ca2+ transporting 2	8.103e-08
ENSG00000170464	DNAJC18	DnaJ heat shock protein family (Hsp40) member C18	8.36342e-08
ENSG00000188419	CHM	CHM Rab escort protein	8.36342e-08
ENSG00000167114	SLC27A4	solute carrier family 27 member 4	8.38406e-08
ENSG00000167654	ATCAY	ATCAY kinesin light chain interacting caytaxin	8.49709e-08
ENSG00000180611	MB21D2	Mab-21 domain containing 2	8.83601e-08
ENSG00000082397	EPB41L3	erythrocyte membrane protein band 4.1 like 3	8.85585e-08
ENSG00000183775	KCTD16	potassium channel tetramerization domain containing 16	8.87564e-08
ENSG00000178741	COX5A	cytochrome c oxidase subunit 5A	8.95694e-08
ENSG00000139874	SSTR1	somatostatin receptor 1	9.00729e-08
ENSG00000171202	TMEM126A	transmembrane protein 126A	9.14964e-08
ENSG00000162639	HENMT1	HEN methyltransferase 1	9.29924e-08
ENSG00000126583	PRKCG	protein kinase C gamma	9.34887e-08
ENSG00000174456	C12orf76	chromosome 12 open reading frame 76	9.69283e-08
ENSG00000143499	SMYD2	SET and MYND domain containing 2	9.91089e-08
ENSG00000165061	ZMAT4	zinc finger matrin-type 4	1.00732e-07
ENSG00000187801	ZFP69B	ZFP69 zinc finger protein B	1.0091e-07
ENSG00000166847	DCTN5	dynactin subunit 5	1.01988e-07
ENSG00000170899	GSTA4	glutathione S-transferase alpha 4	1.03362e-07
ENSG00000115762	PLEKHB2	pleckstrin homology domain containing B2	1.04182e-07
ENSG00000099365	STX1B	syntaxin 1B	1.04355e-07
ENSG00000041353	RAB27B	RAB27B, member RAS oncogene family	1.05294e-07
ENSG00000124659	TBCC	tubulin folding cofactor C	1.06228e-07
ENSG00000176788	BASP1	brain abundant membrane attached signal protein 1	1.0627e-07
ENSG00000145545	SRD5A1	steroid 5 alpha-reductase 1	1.0627e-07
ENSG00000179115	FARSA	phenylalanyl-tRNA synthetase subunit alpha	1.10641e-07
ENSG00000102144	PGK1	phosphoglycerate kinase 1	1.11259e-07
ENSG00000153814	JAZF1	JAZF zinc finger 1	1.17284e-07
ENSG00000144339	TMEFF2	transmembrane protein with EGF like and two follistatin like domains 2	1.18317e-07
ENSG00000125356	NDUFA1	NADH:ubiquinone oxidoreductase subunit A1	1.19206e-07
ENSG00000160716	CHRNB2	cholinergic receptor nicotinic beta 2 subunit	1.20682e-07
ENSG00000182870	GALNT9	polypeptide N-acetylgalactosaminyltransferase 9	1.23011e-07
ENSG00000112290	WASF1	WASP family member 1	1.24167e-07
ENSG00000028839	TBPL1	TATA-box binding protein like 1	1.24452e-07
ENSG00000103723	AP3B2	adaptor related protein complex 3 subunit beta 2	1.24452e-07
ENSG00000171951	SCG2	secretogranin II	1.26167e-07
ENSG00000158828	PINK1	PTEN induced kinase 1	1.29586e-07
ENSG00000102471	NDFIP2	Nedd4 family interacting protein 2	1.29722e-07
ENSG00000106688	SLC1A1	solute carrier family 1 member 1	1.30427e-07
ENSG00000085415	SEH1L	SEH1 like nucleoporin	1.317e-07
ENSG00000170786	SDR16C5	short chain dehydrogenase/reductase family 16C member 5	1.32381e-07
ENSG00000136463	TACO1	translational activator of cytochrome c oxidase I	1.32381e-07
ENSG00000204052	LRRC73	leucine rich repeat containing 73	1.33079e-07
ENSG00000101654	RNMT	RNA guanine-7 methyltransferase	1.33905e-07
ENSG00000133606	MKRN1	makorin ring finger protein 1	1.37138e-07
ENSG00000162989	KCNJ3	potassium inwardly rectifying channel subfamily J member 3	1.37264e-07
ENSG00000165995	CACNB2	calcium voltage-gated channel auxiliary subunit beta 2	1.37389e-07
ENSG00000117395	EBNA1BP2	EBNA1 binding protein 2	1.37515e-07
ENSG00000091664	SLC17A6	solute carrier family 17 member 6	1.38886e-07
ENSG00000132434	LANCL2	LanC like glutathione S-transferase 2	1.42092e-07
ENSG00000104643	MTMR9	myotubularin related protein 9	1.4233e-07
ENSG00000152503	TRIM36	tripartite motif containing 36	1.4233e-07
ENSG00000008277	ADAM22	ADAM metallopeptidase domain 22	1.42449e-07
ENSG00000156735	BAG4	BAG cochaperone 4	1.438e-07
ENSG00000144619	CNTN4	contactin 4	1.48204e-07
ENSG00000131143	COX4I1	cytochrome c oxidase subunit 4I1	1.49259e-07
ENSG00000165985	C1QL3	complement C1q like 3	1.49259e-07
ENSG00000185127	C6orf120	chromosome 6 open reading frame 120	1.502e-07
ENSG00000142875	PRKACB	protein kinase cAMP-activated catalytic subunit beta	1.61478e-07
ENSG00000156076	WIF1	WNT inhibitory factor 1	1.67097e-07
ENSG00000166342	NETO1	neuropilin and tolloid like 1	1.68742e-07
ENSG00000164163	ABCE1	ATP binding cassette subfamily E member 1	1.70839e-07
ENSG00000075340	ADD2	adducin 2	1.72845e-07
ENSG00000125629	INSIG2	insulin induced gene 2	1.77194e-07
ENSG00000136003	ISCU	iron-sulfur cluster assembly enzyme	1.77272e-07
ENSG00000164506	STXBP5	syntaxin binding protein 5	1.77895e-07
ENSG00000240771	ARHGEF25	Rho guanine nucleotide exchange factor 25	1.8077e-07
ENSG00000058091	CDK14	cyclin dependent kinase 14	1.83633e-07
ENSG00000185737	NRG3	neuregulin 3	1.84517e-07
ENSG00000116752	BCAS2	BCAS2 pre-mRNA processing factor	1.85399e-07
ENSG00000176410	DNAJC30	DnaJ heat shock protein family (Hsp40) member C30	1.87085e-07
ENSG00000172500	FIBP	FGF1 intracellular binding protein	1.89906e-07
ENSG00000101746	NOL4	nucleolar protein 4	1.89906e-07
ENSG00000165379	LRFN5	leucine rich repeat and fibronectin type III domain containing 5	1.94709e-07
ENSG00000122584	NXPH1	neurexophilin 1	1.94822e-07
ENSG00000186687	LYRM7	LYR motif containing 7	1.95413e-07
ENSG00000075391	RASAL2	RAS protein activator like 2	1.95736e-07
ENSG00000183715	OPCML	opioid binding protein/cell adhesion molecule like	1.97498e-07
ENSG00000138430	OLA1	Obg like ATPase 1	1.97498e-07
ENSG00000101438	SLC32A1	solute carrier family 32 member 1	2.07991e-07
ENSG00000118246	FASTKD2	FAST kinase domains 2	2.10151e-07
ENSG00000111237	VPS29	VPS29 retromer complex component	2.16536e-07
ENSG00000130540	SULT4A1	sulfotransferase family 4A member 1	2.18418e-07
ENSG00000185742	C11orf87	chromosome 11 open reading frame 87	2.18713e-07
ENSG00000106399	RPA3	replication protein A3	2.20852e-07
ENSG00000203877	RIPPLY2	ripply transcriptional repressor 2	2.22749e-07
ENSG00000109670	FBXW7	F-box and WD repeat domain containing 7	2.27568e-07
ENSG00000169744	LDB2	LIM domain binding 2	2.31076e-07
ENSG00000060982	BCAT1	branched chain amino acid transaminase 1	2.31076e-07
ENSG00000117069	ST6GALNAC5	ST6 N-acetylgalactosaminide alpha-2,6-sialyltransferase 5	2.31076e-07
ENSG00000196277	GRM7	glutamate metabotropic receptor 7	2.34746e-07
ENSG00000111530	CAND1	cullin associated and neddylation dissociated 1	2.35278e-07
ENSG00000189410	SH2D5	SH2 domain containing 5	2.39437e-07
ENSG00000139364	TMEM132B	transmembrane protein 132B	2.42293e-07
ENSG00000126267	COX6B1	cytochrome c oxidase subunit 6B1	2.42815e-07
ENSG00000151320	AKAP6	A-kinase anchoring protein 6	2.43599e-07
ENSG00000077522	ACTN2	actinin alpha 2	2.43861e-07
ENSG00000152234	ATP5F1A	ATP synthase F1 subunit alpha	2.45412e-07
ENSG00000165264	NDUFB6	NADH:ubiquinone oxidoreductase subunit B6	2.50034e-07
ENSG00000221946	FXYD7	FXYD domain containing ion transport regulator 7	2.50034e-07
ENSG00000100030	MAPK1	mitogen-activated protein kinase 1	2.55651e-07
ENSG00000102385	DRP2	dystrophin related protein 2	2.5741e-07
ENSG00000163624	CDS1	CDP-diacylglycerol synthase 1	2.59691e-07
ENSG00000182636	NDN	necdin, MAGE family member	2.61698e-07
ENSG00000115540	MOB4	MOB family member 4, phocein	2.61698e-07
ENSG00000250479	CHCHD10	coiled-coil-helix-coiled-coil-helix domain containing 10	2.63428e-07
ENSG00000105723	GSK3A	glycogen synthase kinase 3 alpha	2.63428e-07
ENSG00000109832	DDX25	DEAD-box helicase 25	2.65146e-07
ENSG00000167088	SNRPD1	small nuclear ribonucleoprotein D1 polypeptide	2.65146e-07
ENSG00000132313	MRPL35	mitochondrial ribosomal protein L35	2.65146e-07
ENSG00000075303	SLC25A40	solute carrier family 25 member 40	2.69921e-07
ENSG00000143155	TIPRL	TOR signaling pathway regulator	2.75523e-07
ENSG00000134775	FHOD3	formin homology 2 domain containing 3	2.75523e-07
ENSG00000162378	ZYG11B	zyg-11 family member B, cell cycle regulator	2.75523e-07
ENSG00000168824	NSG1	neuronal vesicle trafficking associated 1	2.80249e-07
ENSG00000139220	PPFIA2	PTPRF interacting protein alpha 2	2.82181e-07
ENSG00000142686	C1orf216	chromosome 1 open reading frame 216	2.85447e-07
ENSG00000124688	MAD2L1BP	MAD2L1 binding protein	2.85447e-07
ENSG00000033627	ATP6V0A1	ATPase H+ transporting V0 subunit a1	2.92015e-07
ENSG00000113595	TRIM23	tripartite motif containing 23	2.92015e-07
ENSG00000132423	COQ3	coenzyme Q3, methyltransferase	2.95781e-07
ENSG00000184905	TCEAL2	transcription elongation factor A like 2	3.00113e-07
ENSG00000198216	CACNA1E	calcium voltage-gated channel subunit alpha1 E	3.02272e-07
ENSG00000182916	TCEAL7	transcription elongation factor A like 7	3.23426e-07
ENSG00000166006	KCNC2	potassium voltage-gated channel subfamily C member 2	3.25232e-07
ENSG00000106484	MEST	mesoderm specific transcript	3.27031e-07
ENSG00000165152	PGAP4	post-GPI attachment to proteins GalNAc transferase 4	3.27031e-07
ENSG00000163399	ATP1A1	ATPase Na+/K+ transporting subunit alpha 1	3.28177e-07
ENSG00000253719	ATXN7L3B	ataxin 7 like 3B	3.28177e-07
ENSG00000104723	TUSC3	tumor suppressor candidate 3	3.28177e-07
ENSG00000144635	DYNC1LI1	dynein cytoplasmic 1 light intermediate chain 1	3.2996e-07
ENSG00000067191	CACNB1	calcium voltage-gated channel auxiliary subunit beta 1	3.39e-07
ENSG00000144357	UBR3	ubiquitin protein ligase E3 component n-recognin 3	3.42836e-07
ENSG00000166226	CCT2	chaperonin containing TCP1 subunit 2	3.42836e-07
ENSG00000129355	CDKN2D	cyclin dependent kinase inhibitor 2D	3.44578e-07
ENSG00000242173	ARHGDIG	Rho GDP dissociation inhibitor gamma	3.46651e-07
ENSG00000189241	TSPYL1	TSPY like 1	3.52501e-07
ENSG00000101421	CHMP4B	charged multivesicular body protein 4B	3.54212e-07
ENSG00000094841	UPRT	uracil phosphoribosyltransferase homolog	3.58652e-07
ENSG00000112981	NME5	NME/NM23 family member 5	3.62384e-07
ENSG00000105223	PLD3	phospholipase D family member 3	3.66799e-07
ENSG00000144959	NCEH1	neutral cholesterol ester hydrolase 1	3.68118e-07
ENSG00000090316	MAEA	macrophage erythroblast attacher, E3 ubiquitin ligase	3.68118e-07
ENSG00000198356	GET3	guided entry of tail-anchored proteins factor 3, ATPase	3.70137e-07
ENSG00000196876	SCN8A	sodium voltage-gated channel alpha subunit 8	3.72153e-07
ENSG00000169213	RAB3B	RAB3B, member RAS oncogene family	3.78539e-07
ENSG00000156471	PTDSS1	phosphatidylserine synthase 1	3.84168e-07
ENSG00000063854	HAGH	hydroxyacylglutathione hydrolase	3.88142e-07
ENSG00000188690	UROS	uroporphyrinogen III synthase	3.89754e-07
ENSG00000162188	GNG3	G protein subunit gamma 3	3.94075e-07
ENSG00000166848	TERF2IP	TERF2 interacting protein	4.01934e-07
ENSG00000168291	PDHB	pyruvate dehydrogenase E1 subunit beta	4.01934e-07
ENSG00000006530	AGK	acylglycerol kinase	4.05841e-07
ENSG00000138759	FRAS1	Fraser extracellular matrix complex subunit 1	4.09734e-07
ENSG00000183826	BTBD9	BTB domain containing 9	4.09734e-07
ENSG00000106105	GARS1	glycyl-tRNA synthetase 1	4.11288e-07
ENSG00000131943	C19orf12	chromosome 19 open reading frame 12	4.11288e-07
ENSG00000171703	TCEA2	transcription elongation factor A2	4.12837e-07
ENSG00000164715	LMTK2	lemur tyrosine kinase 2	4.12837e-07
ENSG00000154822	PLCL2	phospholipase C like 2	4.14767e-07
ENSG00000175395	ZNF25	zinc finger protein 25	4.18227e-07
ENSG00000260230	FRRS1L	ferric chelate reductase 1 like	4.20145e-07
ENSG00000189043	NDUFA4	NDUFA4 mitochondrial complex associated	4.34682e-07
ENSG00000178502	KLHL11	kelch like family member 11	4.41013e-07
ENSG00000165916	PSMC3	proteasome 26S subunit, ATPase 3	4.41013e-07
ENSG00000151952	TMEM132D	transmembrane protein 132D	4.41013e-07
ENSG00000164061	BSN	bassoon presynaptic cytomatrix protein	4.41013e-07
ENSG00000143740	SNAP47	synaptosome associated protein 47	4.42073e-07
ENSG00000171160	MORN4	MORN repeat containing 4	4.4622e-07
ENSG00000121073	SLC35B1	solute carrier family 35 member B1	4.49945e-07
ENSG00000110429	FBXO3	F-box protein 3	4.64288e-07
ENSG00000167037	SGSM1	small G protein signaling modulator 1	4.67943e-07
ENSG00000116221	MRPL37	mitochondrial ribosomal protein L37	4.67943e-07
ENSG00000198354	DCAF12L2	DDB1 and CUL4 associated factor 12 like 2	4.73831e-07
ENSG00000122203	KIAA1191	KIAA1191	4.81939e-07
ENSG00000129596	CDO1	cysteine dioxygenase type 1	4.83305e-07
ENSG00000236764	COX7A2P2	cytochrome c oxidase subunit 7A2 pseudogene 2	4.86899e-07
ENSG00000148481	MINDY3	MINDY lysine 48 deubiquitinase 3	4.92267e-07
ENSG00000115514	TXNDC9	thioredoxin domain containing 9	4.95829e-07
ENSG00000101132	PFDN4	prefoldin subunit 4	4.98931e-07
ENSG00000163875	MEAF6	MYST/Esa1 associated factor 6	4.98931e-07
ENSG00000175426	PCSK1	proprotein convertase subtilisin/kexin type 1	4.98931e-07
ENSG00000189369	GSPT2	G1 to S phase transition 2	5.02916e-07
ENSG00000111110	PPM1H	protein phosphatase, Mg2+/Mn2+ dependent 1H	5.03778e-07
ENSG00000100916	BRMS1L	BRMS1 like transcriptional repressor	5.03778e-07
ENSG00000129682	FGF13	fibroblast growth factor 13	5.05536e-07
ENSG00000144645	OSBPL10	oxysterol binding protein like 10	5.10792e-07
ENSG00000132664	POLR3F	RNA polymerase III subunit F	5.10792e-07
ENSG00000146938	NLGN4X	neuroligin 4 X-linked	5.12538e-07
ENSG00000078902	TOLLIP	toll interacting protein	5.12914e-07
ENSG00000184992	BRI3BP	BRI3 binding protein	5.22947e-07
ENSG00000152128	TMEM163	transmembrane protein 163	5.24671e-07
ENSG00000006128	TAC1	tachykinin precursor 1	5.37127e-07
ENSG00000205629	LCMT1	leucine carboxyl methyltransferase 1	5.37127e-07
ENSG00000085377	PREP	prolyl endopeptidase	5.48248e-07
ENSG00000124120	TTPAL	alpha tocopherol transfer protein like	5.53295e-07
ENSG00000138190	EXOC6	exocyst complex component 6	5.56646e-07
ENSG00000174938	SEZ6L2	seizure related 6 homolog like 2	5.57831e-07
ENSG00000119318	RAD23B	RAD23 homolog B, nucleotide excision repair protein	5.57831e-07
ENSG00000119383	PTPA	protein phosphatase 2 phosphatase activator	5.61649e-07
ENSG00000185352	HS6ST3	heparan sulfate 6-O-sulfotransferase 3	5.65461e-07
ENSG00000065833	ME1	malic enzyme 1	5.67119e-07
ENSG00000177646	ACAD9	acyl-CoA dehydrogenase family member 9	5.6828e-07
ENSG00000169750	RAC3	Rac family small GTPase 3	5.6828e-07
ENSG00000196262	PPIA	peptidylprolyl isomerase A	5.79276e-07
ENSG00000162377	COA7	cytochrome c oxidase assembly factor 7	5.86281e-07
ENSG00000121989	ACVR2A	activin A receptor type 2A	5.92743e-07
ENSG00000156395	SORCS3	sortilin related VPS10 domain containing receptor 3	5.9807e-07
ENSG00000186469	GNG2	G protein subunit gamma 2	6.09709e-07
ENSG00000145882	PCYOX1L	prenylcysteine oxidase 1 like	6.11842e-07
ENSG00000103056	SMPD3	sphingomyelin phosphodiesterase 3	6.11842e-07
ENSG00000175175	PPM1E	protein phosphatase, Mg2+/Mn2+ dependent 1E	6.11842e-07
ENSG00000156253	RWDD2B	RWD domain containing 2B	6.17106e-07
ENSG00000163577	EIF5A2	eukaryotic translation initiation factor 5A2	6.17106e-07
ENSG00000123091	RNF11	ring finger protein 11	6.17106e-07
ENSG00000204619	PPP1R11	protein phosphatase 1 regulatory inhibitor subunit 11	6.17635e-07
ENSG00000126945	HNRNPH2	heterogeneous nuclear ribonucleoprotein H2	6.17635e-07
ENSG00000179388	EGR3	early growth response 3	6.17635e-07
ENSG00000226415	TPI1P1	triosephosphate isomerase 1 pseudogene 1	6.17635e-07
ENSG00000173320	STOX2	storkhead box 2	6.20751e-07
ENSG00000116106	EPHA4	EPH receptor A4	6.25405e-07
ENSG00000146072	TNFRSF21	TNF receptor superfamily member 21	6.30563e-07
ENSG00000162728	KCNJ9	potassium inwardly rectifying channel subfamily J member 9	6.42886e-07
ENSG00000107643	MAPK8	mitogen-activated protein kinase 8	6.58274e-07
ENSG00000103269	RHBDL1	rhomboid like 1	6.63343e-07
ENSG00000114956	DGUOK	deoxyguanosine kinase	6.64845e-07
ENSG00000040341	STAU2	staufen double-stranded RNA binding protein 2	6.66344e-07
ENSG00000166411	IDH3A	isocitrate dehydrogenase (NAD(+)) 3 catalytic subunit alpha	6.67841e-07
ENSG00000136643	RPS6KC1	ribosomal protein S6 kinase C1	6.7343e-07
ENSG00000164919	COX6C	cytochrome c oxidase subunit 6C	6.81054e-07
ENSG00000166167	BTRC	beta-transducin repeat containing E3 ubiquitin protein ligase	6.81972e-07
ENSG00000155961	RAB39B	RAB39B, member RAS oncogene family	6.9161e-07
ENSG00000188573	FBLL1	fibrillarin like 1	6.93079e-07
ENSG00000087085	ACHE	acetylcholinesterase (Yt blood group)	6.94545e-07
ENSG00000139505	MTMR6	myotubularin related protein 6	7.0008e-07
ENSG00000106524	ANKMY2	ankyrin repeat and MYND domain containing 2	7.06477e-07
ENSG00000163590	PPM1L	protein phosphatase, Mg2+/Mn2+ dependent 1L	7.25588e-07
ENSG00000197043	ANXA6	annexin A6	7.27019e-07
ENSG00000112695	COX7A2	cytochrome c oxidase subunit 7A2	7.42612e-07
ENSG00000204116	CHIC1	cysteine rich hydrophobic domain 1	7.4342e-07
ENSG00000126947	ARMCX1	armadillo repeat containing X-linked 1	7.4342e-07
ENSG00000115233	PSMD14	proteasome 26S subunit, non-ATPase 14	7.5431e-07
ENSG00000128482	RNF112	ring finger protein 112	7.59123e-07
ENSG00000010017	RANBP9	RAN binding protein 9	7.59123e-07
ENSG00000173114	LRRN3	leucine rich repeat neuronal 3	7.78107e-07
ENSG00000005810	MYCBP2	MYC binding protein 2	7.83488e-07
ENSG00000114923	SLC4A3	solute carrier family 4 member 3	7.93583e-07
ENSG00000064763	FAR2	fatty acyl-CoA reductase 2	7.96937e-07
ENSG00000237737	DCTN1-AS1	DCTN1 antisense RNA 1	7.99641e-07
ENSG00000119401	TRIM32	tripartite motif containing 32	7.99641e-07
ENSG00000138686	BBS7	Bardet-Biedl syndrome 7	8.0099e-07
ENSG00000164815	ORC5	origin recognition complex subunit 5	8.09649e-07
ENSG00000139998	RAB15	RAB15, member RAS oncogene family	8.1167e-07
ENSG00000144057	ST6GAL2	ST6 beta-galactoside alpha-2,6-sialyltransferase 2	8.16314e-07
ENSG00000111344	RASAL1	RAS protein activator like 1	8.22922e-07
ENSG00000105784	RUNDC3B	RUN domain containing 3B	8.22922e-07
ENSG00000171208	NETO2	neuropilin and tolloid like 2	8.25558e-07
ENSG00000164332	UBLCP1	ubiquitin like domain containing CTD phosphatase 1	8.34767e-07
ENSG00000215712	TMEM242	transmembrane protein 242	8.38046e-07
ENSG00000135002	RFK	riboflavin kinase	8.49817e-07
ENSG00000142197	DOP1B	DOP1 leucine zipper like protein B	8.66145e-07
ENSG00000162545	CAMK2N1	calcium/calmodulin dependent protein kinase II inhibitor 1	8.67421e-07
ENSG00000187122	SLIT1	slit guidance ligand 1	8.70655e-07
ENSG00000105649	RAB3A	RAB3A, member RAS oncogene family	8.75151e-07
ENSG00000116793	PHTF1	putative homeodomain transcription factor 1	8.77678e-07
ENSG00000139405	RITA1	RBPJ interacting and tubulin associated 1	8.78938e-07
ENSG00000072954	TMEM38A	transmembrane protein 38A	8.87855e-07
ENSG00000006432	MAP3K9	mitogen-activated protein kinase kinase kinase 9	8.87855e-07
ENSG00000011677	GABRA3	gamma-aminobutyric acid type A receptor subunit alpha3	8.87855e-07
ENSG00000072958	AP1M1	adaptor related protein complex 1 subunit mu 1	8.91591e-07
ENSG00000145242	EPHA5	EPH receptor A5	8.96012e-07
ENSG00000099910	KLHL22	kelch like family member 22	9.09389e-07
ENSG00000176055	MBLAC2	metallo-beta-lactamase domain containing 2	9.35957e-07
ENSG00000162975	KCNF1	potassium voltage-gated channel modifier subfamily F member 1	9.47962e-07
ENSG00000150627	WDR17	WD repeat domain 17	9.52251e-07
ENSG00000167792	NDUFV1	NADH:ubiquinone oxidoreductase core subunit V1	9.67278e-07
ENSG00000182255	KCNA4	potassium voltage-gated channel subfamily A member 4	9.7917e-07
ENSG00000157219	HTR5A	5-hydroxytryptamine receptor 5A	9.81478e-07
ENSG00000169884	WNT10B	Wnt family member 10B	9.8263e-07
ENSG00000088179	PTPN4	protein tyrosine phosphatase non-receptor type 4	9.84927e-07
ENSG00000128285	MCHR1	melanin concentrating hormone receptor 1	9.84927e-07
ENSG00000122733	PHF24	PHD finger protein 24	9.87976e-07
ENSG00000130559	CAMSAP1	calmodulin regulated spectrin associated protein 1	9.96728e-07
ENSG00000130764	LRRC47	leucine rich repeat containing 47	1.00659e-06
ENSG00000109519	GRPEL1	GrpE like 1, mitochondrial	1.00695e-06
ENSG00000179091	CYC1	cytochrome c1	1.00695e-06
ENSG00000178896	EXOSC4	exosome component 4	1.00919e-06
ENSG00000169567	HINT1	histidine triad nucleotide binding protein 1	1.01024e-06
ENSG00000004961	HCCS	holocytochrome c synthase	1.01135e-06
ENSG00000116857	TMEM9	transmembrane protein 9	1.01169e-06
ENSG00000161981	SNRNP25	small nuclear ribonucleoprotein U11/U12 subunit 25	1.01169e-06
ENSG00000166780	BMERB1	bMERB domain containing 1	1.01656e-06
ENSG00000143786	CNIH3	cornichon family AMPA receptor auxiliary protein 3	1.04425e-06
ENSG00000184117	NIPSNAP1	nipsnap homolog 1	1.04908e-06
ENSG00000161682	FAM171A2	family with sequence similarity 171 member A2	1.05016e-06
ENSG00000151490	PTPRO	protein tyrosine phosphatase receptor type O	1.05497e-06
ENSG00000151500	THYN1	thymocyte nuclear protein 1	1.08187e-06
ENSG00000164326	CARTPT	CART prepropeptide	1.08954e-06
ENSG00000182247	UBE2E2	ubiquitin conjugating enzyme E2 E2	1.08954e-06
ENSG00000178235	SLITRK1	SLIT and NTRK like family member 1	1.09058e-06
ENSG00000175497	DPP10	dipeptidyl peptidase like 10	1.11491e-06
ENSG00000162409	PRKAA2	protein kinase AMP-activated catalytic subunit alpha 2	1.11779e-06
ENSG00000125166	GOT2	glutamic-oxaloacetic transaminase 2	1.12065e-06
ENSG00000171450	CDK5R2	cyclin dependent kinase 5 regulatory subunit 2	1.12352e-06
ENSG00000174917	MICOS13	mitochondrial contact site and cristae organizing system subunit 13	1.13378e-06
ENSG00000157005	SST	somatostatin	1.13847e-06
ENSG00000106723	SPIN1	spindlin 1	1.15621e-06
ENSG00000040731	CDH10	cadherin 10	1.15621e-06
ENSG00000108389	MTMR4	myotubularin related protein 4	1.18866e-06
ENSG00000101363	MANBAL	mannosidase beta like	1.21445e-06
ENSG00000178301	AQP11	aquaporin 11	1.21539e-06
ENSG00000105197	TIMM50	translocase of inner mitochondrial membrane 50	1.21815e-06
ENSG00000105983	LMBR1	limb development membrane protein 1	1.2209e-06
ENSG00000179456	ZBTB18	zinc finger and BTB domain containing 18	1.23187e-06
ENSG00000204681	GABBR1	gamma-aminobutyric acid type B receptor subunit 1	1.24372e-06
ENSG00000101003	GINS1	GINS complex subunit 1	1.27281e-06
ENSG00000180488	MIGA1	mitoguardin 1	1.30276e-06
ENSG00000125827	TMX4	thioredoxin related transmembrane protein 4	1.30544e-06
ENSG00000237515	SHISA9	shisa family member 9	1.3289e-06
ENSG00000183023	SLC8A1	solute carrier family 8 member A1	1.33518e-06
ENSG00000174028	FAM3C2P	family with sequence similarity 3 member C2, pseudogene	1.3477e-06
ENSG00000106367	AP1S1	adaptor related protein complex 1 subunit sigma 1	1.34852e-06
ENSG00000166448	TMEM130	transmembrane protein 130	1.37423e-06
ENSG00000188021	UBQLN2	ubiquilin 2	1.37423e-06
ENSG00000108946	PRKAR1A	protein kinase cAMP-dependent type I regulatory subunit alpha	1.37503e-06
ENSG00000150625	GPM6A	glycoprotein M6A	1.39617e-06
ENSG00000013561	RNF14	ring finger protein 14	1.43225e-06
ENSG00000073670	ADAM11	ADAM metallopeptidase domain 11	1.44699e-06
ENSG00000164978	NUDT2	nudix hydrolase 2	1.45843e-06
ENSG00000196353	CPNE4	copine 4	1.47236e-06
ENSG00000196305	IARS1	isoleucyl-tRNA synthetase 1	1.51635e-06
ENSG00000099960	SLC7A4	solute carrier family 7 member 4	1.52589e-06
ENSG00000174238	PITPNA	phosphatidylinositol transfer protein alpha	1.52834e-06
ENSG00000213023	SYT3	synaptotagmin 3	1.53962e-06
ENSG00000143473	KCNH1	potassium voltage-gated channel subfamily H member 1	1.54912e-06
ENSG00000135454	B4GALNT1	beta-1,4-N-acetyl-galactosaminyltransferase 1	1.5639e-06
ENSG00000154548	SRSF12	serine and arginine rich splicing factor 12	1.57289e-06
ENSG00000136267	DGKB	diacylglycerol kinase beta	1.57353e-06
ENSG00000008056	SYN1	synapsin I	1.57417e-06
ENSG00000251595	ABCA11P	ATP binding cassette subfamily A member 11, pseudogene	1.58247e-06
ENSG00000152578	GRIA4	glutamate ionotropic receptor AMPA type subunit 4	1.58311e-06
ENSG00000146352	CLVS2	clavesin 2	1.59138e-06
ENSG00000137727	ARHGAP20	Rho GTPase activating protein 20	1.60488e-06
ENSG00000151834	GABRA2	gamma-aminobutyric acid type A receptor subunit alpha2	1.60611e-06
ENSG00000250067	YJEFN3	YjeF N-terminal domain containing 3	1.6219e-06
ENSG00000089123	TASP1	taspase 1	1.62598e-06
ENSG00000136810	TXN	thioredoxin	1.70016e-06
ENSG00000186889	TMEM17	transmembrane protein 17	1.70992e-06
ENSG00000165572	KBTBD6	kelch repeat and BTB domain containing 6	1.71219e-06
ENSG00000173726	TOMM20	translocase of outer mitochondrial membrane 20	1.71272e-06
ENSG00000115641	FHL2	four and a half LIM domains 2	1.72573e-06
ENSG00000091129	NRCAM	neuronal cell adhesion molecule	1.72573e-06
ENSG00000166501	PRKCB	protein kinase C beta	1.7578e-06
ENSG00000162694	EXTL2	exostosin like glycosyltransferase 2	1.7578e-06
ENSG00000205981	DNAJC19	DnaJ heat shock protein family (Hsp40) member C19	1.78853e-06
ENSG00000133019	CHRM3	cholinergic receptor muscarinic 3	1.78853e-06
ENSG00000196961	AP2A1	adaptor related protein complex 2 subunit alpha 1	1.85088e-06
ENSG00000167004	PDIA3	protein disulfide isomerase family A member 3	1.85088e-06
ENSG00000181852	RNF41	ring finger protein 41	1.88255e-06
ENSG00000241973	PI4KA	phosphatidylinositol 4-kinase alpha	1.89573e-06
ENSG00000115685	PPP1R7	protein phosphatase 1 regulatory subunit 7	1.91018e-06
ENSG00000152092	ASTN1	astrotactin 1	1.92325e-06
ENSG00000178397	FAM220A	family with sequence similarity 220 member A	1.92325e-06
ENSG00000004766	VPS50	VPS50 subunit of EARP/GARPII complex	1.92325e-06
ENSG00000127995	CASD1	CAS1 domain containing 1	1.93761e-06
ENSG00000122705	CLTA	clathrin light chain A	1.93761e-06
ENSG00000116299	ELAPOR1	endosome-lysosome associated apoptosis and autophagy regulator 1	1.96755e-06
ENSG00000108947	EFNB3	ephrin B3	1.98315e-06
ENSG00000198794	SCAMP5	secretory carrier membrane protein 5	2.01429e-06
ENSG00000163001	CFAP36	cilia and flagella associated protein 36	2.01429e-06
ENSG00000166685	COG1	component of oligomeric golgi complex 1	2.02429e-06
ENSG00000136750	GAD2	glutamate decarboxylase 2	2.03838e-06
ENSG00000144711	IQSEC1	IQ motif and Sec7 domain ArfGEF 1	2.03838e-06
ENSG00000120963	ZNF706	zinc finger protein 706	2.05104e-06
ENSG00000173141	MRPL57	mitochondrial ribosomal protein L57	2.05104e-06
ENSG00000204147	ASAH2B	N-acylsphingosine amidohydrolase 2B	2.05104e-06
ENSG00000171224	FAM241B	family with sequence similarity 241 member B	2.06365e-06
ENSG00000003987	MTMR7	myotubularin related protein 7	2.06365e-06
ENSG00000177301	KCNA2	potassium voltage-gated channel subfamily A member 2	2.07902e-06
ENSG00000174460	ZCCHC12	zinc finger CCHC-type containing 12	2.10542e-06
ENSG00000270170	NCBP2AS2	NCBP2 antisense 2 (head to head)	2.16058e-06
ENSG00000100934	SEC23A	SEC23 homolog A, COPII coat complex component	2.16058e-06
ENSG00000184613	NELL2	neural EGFL like 2	2.18648e-06
ENSG00000061794	MRPS35	mitochondrial ribosomal protein S35	2.1957e-06
ENSG00000135750	KCNK1	potassium two pore domain channel subfamily K member 1	2.1957e-06
ENSG00000169758	TMEM266	transmembrane protein 266	2.1957e-06
ENSG00000101846	STS	steroid sulfatase	2.1957e-06
ENSG00000132359	RAP1GAP2	RAP1 GTPase activating protein 2	2.1957e-06
ENSG00000133958	UNC79	unc-79 homolog, NALCN channel complex subunit	2.21073e-06
ENSG00000105778	AVL9	AVL9 cell migration associated	2.23925e-06
ENSG00000116903	EXOC8	exocyst complex component 8	2.27804e-06
ENSG00000146151	HMGCLL1	3-hydroxy-3-methylglutaryl-CoA lyase like 1	2.27804e-06
ENSG00000084444	FAM234B	family with sequence similarity 234 member B	2.30623e-06
ENSG00000008735	MAPK8IP2	mitogen-activated protein kinase 8 interacting protein 2	2.30623e-06
ENSG00000286214	COPG2IT1	COPG2 imprinted transcript 1	2.32817e-06
ENSG00000130748	TMEM160	transmembrane protein 160	2.32817e-06
ENSG00000141433	ADCYAP1	adenylate cyclase activating polypeptide 1	2.32817e-06
ENSG00000176204	LRRTM4	leucine rich repeat transmembrane neuronal 4	2.39015e-06
ENSG00000100412	ACO2	aconitase 2	2.40483e-06
ENSG00000113100	CDH9	cadherin 9	2.4179e-06
ENSG00000015153	YAF2	YY1 associated factor 2	2.4179e-06
ENSG00000119723	COQ6	coenzyme Q6, monooxygenase	2.43094e-06
ENSG00000116199	FAM20B	FAM20B glycosaminoglycan xylosylkinase	2.43094e-06
ENSG00000067992	PDK3	pyruvate dehydrogenase kinase 3	2.44235e-06
ENSG00000149809	TM7SF2	transmembrane 7 superfamily member 2	2.45692e-06
ENSG00000126768	TIMM17B	translocase of inner mitochondrial membrane 17B	2.50521e-06
ENSG00000167281	RBFOX3	RNA binding fox-1 homolog 3	2.518e-06
ENSG00000114062	UBE3A	ubiquitin protein ligase E3A	2.56446e-06
ENSG00000134265	NAPG	NSF attachment protein gamma	2.57881e-06
ENSG00000197345	MRPL21	mitochondrial ribosomal protein L21	2.60747e-06
ENSG00000105255	FSD1	fibronectin type III and SPRY domain containing 1	2.63096e-06
ENSG00000153253	SCN3A	sodium voltage-gated channel alpha subunit 3	2.63096e-06
ENSG00000146476	ARMT1	acidic residue methyltransferase 1	2.63096e-06
ENSG00000135439	AGAP2	ArfGAP with GTPase domain, ankyrin repeat and PH domain 2	2.63096e-06
ENSG00000109919	MTCH2	mitochondrial carrier 2	2.6452e-06
ENSG00000143164	DCAF6	DDB1 and CUL4 associated factor 6	2.6526e-06
ENSG00000159720	ATP6V0D1	ATPase H+ transporting V0 subunit d1	2.6526e-06
ENSG00000158008	EXTL1	exostosin like glycosyltransferase 1	2.6526e-06
ENSG00000126249	PDCD2L	programmed cell death 2 like	2.68093e-06
ENSG00000082212	ME2	malic enzyme 2	2.75142e-06
ENSG00000103494	RPGRIP1L	RPGRIP1 like	2.75142e-06
ENSG00000099308	MAST3	microtubule associated serine/threonine kinase 3	2.82687e-06
ENSG00000119705	SLIRP	SRA stem-loop interacting RNA binding protein	2.84085e-06
ENSG00000167535	CACNB3	calcium voltage-gated channel auxiliary subunit beta 3	2.90029e-06
ENSG00000005194	CIAPIN1	cytokine induced apoptosis inhibitor 1	2.91419e-06
ENSG00000197147	LRRC8B	leucine rich repeat containing 8 VRAC subunit B	2.92622e-06
ENSG00000072133	RPS6KA6	ribosomal protein S6 kinase A6	2.94008e-06
ENSG00000068308	OTUD5	OTU deubiquitinase 5	3.01295e-06
ENSG00000130956	HABP4	hyaluronan binding protein 4	3.01295e-06
ENSG00000139174	PRICKLE1	prickle planar cell polarity protein 1	3.02672e-06
ENSG00000178385	PLEKHM3	pleckstrin homology domain containing M3	3.03856e-06
ENSG00000169783	LINGO1	leucine rich repeat and Ig domain containing 1	3.05036e-06
ENSG00000163328	GPR155	G protein-coupled receptor 155	3.08947e-06
ENSG00000151090	THRB	thyroid hormone receptor beta	3.08947e-06
ENSG00000180185	FAHD1	fumarylacetoacetate hydrolase domain containing 1	3.10312e-06
ENSG00000112379	ARFGEF3	ARFGEF family member 3	3.11675e-06
ENSG00000126733	DACH2	dachshund family transcription factor 2	3.12839e-06
ENSG00000145912	NHP2	NHP2 ribonucleoprotein	3.14198e-06
ENSG00000157502	PWWP3B	PWWP domain containing 3B	3.21369e-06
ENSG00000145817	YIPF5	Yip1 domain family member 5	3.27169e-06
ENSG00000136279	DBNL	drebrin like	3.28514e-06
ENSG00000121871	SLITRK3	SLIT and NTRK like family member 3	3.32123e-06
ENSG00000245526	MIR9-2HG	MIR9-2 host gene	3.32123e-06
ENSG00000166073	GPR176	G protein-coupled receptor 176	3.32123e-06
ENSG00000084731	KIF3C	kinesin family member 3C	3.33459e-06
ENSG00000010818	HIVEP2	HIVEP zinc finger 2	3.34794e-06
ENSG00000123352	SPATS2	spermatogenesis associated serine rich 2	3.38578e-06
ENSG00000131462	TUBG1	tubulin gamma 1	3.4102e-06
ENSG00000115828	QPCT	glutaminyl-peptide cyclotransferase	3.42131e-06
ENSG00000119782	FKBP1B	FKBP prolyl isomerase 1B	3.43028e-06
ENSG00000008869	HEATR5B	HEAT repeat containing 5B	3.45876e-06
ENSG00000109270	LAMTOR3	late endosomal/lysosomal adaptor, MAPK and MTOR activator 3	3.51563e-06
ENSG00000067221	STOML1	stomatin like 1	3.52874e-06
ENSG00000187189	TSPYL4	TSPY like 4	3.53964e-06
ENSG00000273611	ZNHIT3	zinc finger HIT-type containing 3	3.53964e-06
ENSG00000120049	KCNIP2	potassium voltage-gated channel interacting protein 2	3.55052e-06
ENSG00000198910	L1CAM	L1 cell adhesion molecule	3.55052e-06
ENSG00000054356	PTPRN	protein tyrosine phosphatase receptor type N	3.5788e-06
ENSG00000167699	GLOD4	glyoxalase domain containing 4	3.60039e-06
ENSG00000107864	CPEB3	cytoplasmic polyadenylation element binding protein 3	3.60039e-06
ENSG00000144290	SLC4A10	solute carrier family 4 member 10	3.60039e-06
ENSG00000101349	PAK5	p21 (RAC1) activated kinase 5	3.61337e-06
ENSG00000130830	MPP1	MAGUK p55 scaffold protein 1	3.63704e-06
ENSG00000188859	FAM78B	family with sequence similarity 78 member B	3.63704e-06
ENSG00000050426	LETMD1	LETM1 domain containing 1	3.66062e-06
ENSG00000181610	MRPS23	mitochondrial ribosomal protein S23	3.72487e-06
ENSG00000088832	FKBP1A	FKBP prolyl isomerase 1A	3.73767e-06
ENSG00000115137	DNAJC27	DnaJ heat shock protein family (Hsp40) member C27	3.77828e-06
ENSG00000138069	RAB1A	RAB1A, member RAS oncogene family	3.80376e-06
ENSG00000004059	ARF5	ADP ribosylation factor 5	3.81648e-06
ENSG00000196990	FAM163B	family with sequence similarity 163 member B	3.82918e-06
ENSG00000196290	NIF3L1	NGG1 interacting factor 3 like 1	3.83953e-06
ENSG00000165672	PRDX3	peroxiredoxin 3	3.8522e-06
ENSG00000006625	GGCT	gamma-glutamylcyclotransferase	3.9027e-06
ENSG00000132975	GPR12	G protein-coupled receptor 12	3.93023e-06
ENSG00000118160	SLC8A2	solute carrier family 8 member A2	4.00779e-06
ENSG00000162981	LRATD1	LRAT domain containing 1	4.00779e-06
ENSG00000112578	BYSL	bystin like	4.09226e-06
ENSG00000166946	CCNDBP1	cyclin D1 binding protein 1	4.16166e-06
ENSG00000100167	SEPTIN3	septin 3	4.17151e-06
ENSG00000196972	SMIM10L2B	small integral membrane protein 10 like 2B	4.19617e-06
ENSG00000141198	TOM1L1	target of myb1 like 1 membrane trafficking protein	4.23557e-06
ENSG00000151789	ZNF385D	zinc finger protein 385D	4.26264e-06
ENSG00000127616	SMARCA4	SWI/SNF related, matrix associated, actin dependent regulator of chromatin, subfamily a, member 4	4.282e-06
ENSG00000105613	MAST1	microtubule associated serine/threonine kinase 1	4.282e-06
ENSG00000133424	LARGE1	LARGE xylosyl- and glucuronyltransferase 1	4.32114e-06
ENSG00000163170	BOLA3	bolA family member 3	4.33072e-06
ENSG00000135622	SEMA4F	ssemaphorin 4F	4.33072e-06
ENSG00000170522	ELOVL6	ELOVL fatty acid elongase 6	4.35241e-06
ENSG00000112697	TMEM30A	transmembrane protein 30A	4.35241e-06
ENSG00000057935	MTA3	metastasis associated 1 family member 3	4.36452e-06
ENSG00000156564	LRFN2	leucine rich repeat and fibronectin type III domain containing 2	4.37662e-06
ENSG00000121766	ZCCHC17	zinc finger CCHC-type containing 17	4.45681e-06
ENSG00000130477	UNC13A	unc-13 homolog A	4.4928e-06
ENSG00000170419	VSTM2A	V-set and transmembrane domain containing 2A	4.53402e-06
ENSG00000161980	POLR3K	RNA polymerase III subunit K	4.5844e-06
ENSG00000159479	MED8	mediator complex subunit 8	4.5844e-06
ENSG00000143756	FBXO28	F-box protein 28	4.65826e-06
ENSG00000187713	TMEM203	transmembrane protein 203	4.68186e-06
ENSG00000149927	DOC2A	double C2 domain alpha	4.81877e-06
ENSG00000127585	FBXL16	F-box and leucine rich repeat protein 16	4.83045e-06
ENSG00000145632	PLK2	polo like kinase 2	4.86826e-06
ENSG00000183090	FREM3	FRAS1 related extracellular matrix 3	4.86826e-06
ENSG00000125869	LAMP5	lysosomal associated membrane protein family member 5	4.87989e-06
ENSG00000115194	SLC30A3	solute carrier family 30 member 3	4.8858e-06
ENSG00000145864	GABRB2	gamma-aminobutyric acid type A receptor subunit beta2	4.8858e-06
ENSG00000164742	ADCY1	adenylate cyclase 1	4.90611e-06
ENSG00000168827	GFM1	G elongation factor mitochondrial 1	4.90611e-06
ENSG00000069424	KCNAB2	potassium voltage-gated channel subfamily A regulatory beta subunit 2	4.93209e-06
ENSG00000164600	NEUROD6	neuronal differentiation 6	4.94363e-06
ENSG00000116885	OSCP1	organic solute carrier partner 1	4.99547e-06
ENSG00000168785	TSPAN5	tetraspanin 5	5.00114e-06
ENSG00000073464	CLCN4	chloride voltage-gated channel 4	5.03548e-06
ENSG00000107223	EDF1	endothelial differentiation related factor 1	5.04397e-06
ENSG00000116983	HPCAL4	hippocalcin like 4	5.08108e-06
ENSG00000110925	CSRNP2	cysteine and serine rich nuclear protein 2	5.09245e-06
ENSG00000147852	VLDLR	very low density lipoprotein receptor	5.12943e-06
ENSG00000100216	TOMM22	translocase of outer mitochondrial membrane 22	5.13779e-06
ENSG00000128578	STRIP2	striatin interacting protein 2	5.1859e-06
ENSG00000204314	PRRT1	proline rich transmembrane protein 1	5.19715e-06
ENSG00000158470	B4GALT5	beta-1,4-galactosyltransferase 5	5.23084e-06
ENSG00000174996	KLC2	kinesin light chain 2	5.24205e-06
ENSG00000164076	CAMKV	CaM kinase like vesicle associated	5.28163e-06
ENSG00000170456	DENND5B	DENN domain containing 5B	5.29279e-06
ENSG00000103356	EARS2	glutamyl-tRNA synthetase 2, mitochondrial	5.32925e-06
ENSG00000157895	C12orf43	chromosome 12 open reading frame 43	5.3687e-06
ENSG00000178394	HTR1A	5-hydroxytryptamine receptor 1A	5.37978e-06
ENSG00000075415	SLC25A3	solute carrier family 25 member 3	5.4302e-06
ENSG00000198863	RUNDC1	RUN domain containing 1	5.46637e-06
ENSG00000204065	TCEAL5	transcription elongation factor A like 5	5.46637e-06
ENSG00000165898	ISCA2	iron-sulfur cluster assembly 2	5.47425e-06
ENSG00000130226	DPP6	dipeptidyl peptidase like 6	5.49933e-06
ENSG00000134504	KCTD1	potassium channel tetramerization domain containing 1	5.55717e-06
ENSG00000198042	MAK16	MAK16 homolog	5.57897e-06
ENSG00000255302	EID1	EP300 interacting inhibitor of differentiation 1	5.70653e-06
ENSG00000005448	WDR54	WD repeat domain 54	5.75609e-06
ENSG00000141759	TXNL4A	thioredoxin like 4A	5.75609e-06
ENSG00000159363	ATP13A2	ATPase cation transporting 13A2	5.9326e-06
ENSG00000197170	PSMD12	proteasome 26S subunit, non-ATPase 12	5.9326e-06
ENSG00000172115	CYCS	cytochrome c, somatic	5.98157e-06
ENSG00000138411	HECW2	HECT, C2 and WW domain containing E3 ubiquitin protein ligase 2	5.99211e-06
ENSG00000196510	ANAPC7	anaphase promoting complex subunit 7	6.03755e-06
ENSG00000104888	SLC17A7	solute carrier family 17 member 7	6.06191e-06
ENSG00000104427	ZC2HC1A	zinc finger C2HC-type containing 1A	6.12796e-06
ENSG00000176697	BDNF	brain derived neurotrophic factor	6.13836e-06
ENSG00000136535	TBR1	T-box brain transcription factor 1	6.14189e-06
ENSG00000178974	FBXO34	F-box protein 34	6.14189e-06
ENSG00000100678	SLC8A3	solute carrier family 8 member A3	6.16262e-06
ENSG00000135709	KIAA0513	KIAA0513	6.16262e-06
ENSG00000184347	SLIT3	slit guidance ligand 3	6.39961e-06
ENSG00000198010	DLGAP2	DLG associated protein 2	6.54625e-06
ENSG00000120509	PDZD11	PDZ domain containing 11	6.63477e-06
ENSG00000124767	GLO1	glyoxalase I	6.64477e-06
ENSG00000119682	AREL1	apoptosis resistant E3 ubiquitin protein ligase 1	6.72191e-06
ENSG00000167770	OTUB1	OTU deubiquitinase, ubiquitin aldehyde binding 1	6.75909e-06
ENSG00000055163	CYFIP2	cytoplasmic FMR1 interacting protein 2	6.77888e-06
ENSG00000066248	NGEF	neuronal guanine nucleotide exchange factor	6.7813e-06
ENSG00000232362	ATP5MGP2	ATP synthase membrane subunit g pseudogene 2	6.7813e-06
ENSG00000196227	FAM217B	family with sequence similarity 217 member B	6.86136e-06
ENSG00000117600	PLPPR4	phospholipid phosphatase related 4	6.88094e-06
ENSG00000154096	THY1	Thy-1 cell surface antigen	6.88094e-06
ENSG00000106477	CEP41	centrosomal protein 41	6.91779e-06
ENSG00000058335	RASGRF1	Ras protein specific guanine nucleotide releasing factor 1	6.97784e-06
ENSG00000198739	LRRTM3	leucine rich repeat transmembrane neuronal 3	6.97784e-06
ENSG00000138378	STAT4	signal transducer and activator of transcription 4	6.99724e-06
ENSG00000188191	PRKAR1B	protein kinase cAMP-dependent type I regulatory subunit beta	7.00895e-06
ENSG00000198478	SH3BGRL2	SH3 domain binding glutamate rich protein like 2	7.00895e-06
ENSG00000149243	KLHL35	kelch like family member 35	7.0725e-06
ENSG00000172575	RASGRP1	RAS guanyl releasing protein 1	7.08786e-06
ENSG00000168275	COA6	cytochrome c oxidase assembly factor 6	7.14734e-06
ENSG00000172350	ABCG4	ATP binding cassette subfamily G member 4	7.16643e-06
ENSG00000171246	NPTX1	neuronal pentraxin 1	7.17207e-06
ENSG00000050438	SLC4A8	solute carrier family 4 member 8	7.18159e-06
ENSG00000133878	DUSP26	dual specificity phosphatase 26	7.19109e-06
ENSG00000186160	CYP4Z1	cytochrome P450 family 4 subfamily Z member 1	7.36804e-06
ENSG00000149972	CNTN5	contactin 5	7.39611e-06
ENSG00000117410	ATP6V0B	ATPase H+ transporting V0 subunit b	7.39611e-06
ENSG00000132824	SERINC3	serine incorporator 3	7.42809e-06
ENSG00000172264	MACROD2	mono-ADP ribosylhydrolase 2	7.42809e-06
ENSG00000126432	PRDX5	peroxiredoxin 5	7.4733e-06
ENSG00000076826	CAMSAP3	calmodulin regulated spectrin associated protein family member 3	7.4733e-06
ENSG00000196376	SLC35F1	solute carrier family 35 member F1	7.51841e-06
ENSG00000135932	CAB39	calcium binding protein 39	7.59916e-06
ENSG00000113068	PFDN1	prefoldin subunit 1	7.64811e-06
ENSG00000115520	COQ10B	coenzyme Q10B	7.71112e-06
ENSG00000169599	NFU1	NFU1 iron-sulfur cluster scaffold	7.73344e-06
ENSG00000169093	ASMTL	acetylserotonin O-methyltransferase like	7.74252e-06
ENSG00000163449	TMEM169	transmembrane protein 169	7.7961e-06
ENSG00000164924	YWHAZ	tyrosine 3-monooxygenase/tryptophan 5-monooxygenase activation protein zeta	7.79682e-06
ENSG00000152382	TADA1	transcriptional adaptor 1	7.79682e-06
ENSG00000103591	AAGAB	alpha and gamma adaptin binding protein	7.79682e-06
ENSG00000130244	FAM98C	family with sequence similarity 98 member C	7.79754e-06
ENSG00000128683	GAD1	glutamate decarboxylase 1	7.79754e-06
ENSG00000172336	POP7	POP7 homolog, ribonuclease P/MRP subunit	7.85077e-06
ENSG00000185904	LINC00839	long intergenic non-protein coding RNA 839	7.94737e-06
ENSG00000136895	GARNL3	GTPase activating Rap/RanGAP domain like 3	7.95627e-06
ENSG00000089737	DDX24	DEAD-box helicase 24	7.97403e-06
ENSG00000136099	PCDH8	protocadherin 8	8.09213e-06
ENSG00000126602	TRAP1	TNF receptor associated protein 1	8.11398e-06
ENSG00000204564	C6orf136	chromosome 6 open reading frame 136	8.12296e-06
ENSG00000141385	AFG3L2	AFG3 like matrix AAA peptidase subunit 2	8.12296e-06
ENSG00000107745	MICU1	mitochondrial calcium uptake 1	8.12296e-06
ENSG00000068383	INPP5A	inositol polyphosphate-5-phosphatase A	8.12296e-06
ENSG00000147650	LRP12	LDL receptor related protein 12	8.17964e-06
ENSG00000144868	TMEM108	transmembrane protein 108	8.17964e-06
ENSG00000130770	ATP5IF1	ATP synthase inhibitory factor subunit 1	8.21003e-06
ENSG00000139116	KIF21A	kinesin family member 21A	8.21003e-06
ENSG00000112237	CCNC	cyclin C	8.21439e-06
ENSG00000116852	KIF21B	kinesin family member 21B	8.21439e-06
ENSG00000184524	CEND1	cell cycle exit and neuronal differentiation 1	8.30088e-06
ENSG00000135298	ADGRB3	adhesion G protein-coupled receptor B3	8.41294e-06
ENSG00000114686	MRPL3	mitochondrial ribosomal protein L3	8.41294e-06
ENSG00000083750	RRAGB	Ras related GTP binding B	8.4688e-06
ENSG00000167434	CA4	carbonic anhydrase 4	8.48579e-06
ENSG00000197562	RAB40C	RAB40C, member RAS oncogene family	8.51565e-06
ENSG00000108309	RUNDC3A	RUN domain containing 3A	8.53701e-06
ENSG00000273314	ENSG00000273315	novel transcript, antisense to CUL1	8.57965e-06
ENSG00000134909	ARHGAP32	Rho GTPase activating protein 32	8.57965e-06
ENSG00000163950	SLBP	stem-loop histone mRNA binding protein	8.65244e-06
ENSG00000240225	ZNF542P	zinc finger protein 542, pseudogene	8.66466e-06
ENSG00000151067	CACNA1C	calcium voltage-gated channel subunit alpha1 C	8.66466e-06
ENSG00000142230	SAE1	SUMO1 activating enzyme subunit 1	8.72441e-06
ENSG00000178105	DDX10	DEAD-box helicase 10	8.74557e-06
ENSG00000102468	HTR2A	5-hydroxytryptamine receptor 2A	8.75387e-06
ENSG00000173915	ATP5MK	ATP synthase membrane subunit k	8.82998e-06
ENSG00000124787	RPP40	ribonuclease P/MRP subunit p40	8.84187e-06
ENSG00000108924	HLF	HLF transcription factor, PAR bZIP family member	8.86288e-06
ENSG00000166862	CACNG2	calcium voltage-gated channel auxiliary subunit gamma 2	8.92117e-06
ENSG00000156110	ADK	adenosine kinase	8.92117e-06
ENSG00000077264	PAK3	p21 (RAC1) activated kinase 3	9.12737e-06
ENSG00000196230	TUBB	tubulin beta class I	9.1354e-06
ENSG00000074696	HACD3	3-hydroxyacyl-CoA dehydratase 3	9.18157e-06
ENSG00000138443	ABI2	abl interactor 2	9.19755e-06
ENSG00000071553	ATP6AP1	ATPase H+ transporting accessory protein 1	9.19755e-06
ENSG00000141622	ARK2C	arkadia (RNF111) C-terminal like ring finger ubiquitin ligase 2C	9.26745e-06
ENSG00000165209	STRBP	spermatid perinuclear RNA binding protein	9.26745e-06
ENSG00000136738	STAM	signal transducing adaptor molecule	9.27537e-06
ENSG00000180998	GPR137C	G protein-coupled receptor 137C	9.43345e-06
ENSG00000112640	PPP2R5D	protein phosphatase 2 regulatory subunit B'delta	9.44127e-06
ENSG00000082701	GSK3B	glycogen synthase kinase 3 beta	9.45207e-06
ENSG00000165283	STOML2	stomatin like 2	9.64202e-06
ENSG00000010438	PRSS3	serine protease 3	9.66228e-06
ENSG00000172375	C2CD2L	C2CD2 like	9.70766e-06
ENSG00000163818	LZTFL1	leucine zipper transcription factor like 1	9.8286e-06
ENSG00000113643	RARS1	arginyl-tRNA synthetase 1	9.83117e-06
ENSG00000119698	PPP4R4	protein phosphatase 4 regulatory subunit 4	9.83117e-06
ENSG00000172172	MRPL13	mitochondrial ribosomal protein L13	9.83872e-06
ENSG00000161544	CYGB	cytoglobin	9.85378e-06
ENSG00000173715	TOP6BL	TOP6B like initiator of meiotic double strand breaks	9.95626e-06
ENSG00000153291	SLC25A27	solute carrier family 25 member 27	9.9887e-06
ENSG00000151376	ME3	malic enzyme 3	1.02479e-05
ENSG00000151276	MAGI1	membrane associated guanylate kinase, WW and PDZ domain containing 1	1.02822e-05
ENSG00000177272	KCNA3	potassium voltage-gated channel subfamily A member 3	1.03661e-05
ENSG00000186416	NKRF	NFKB repressing factor	1.04747e-05
ENSG00000117114	ADGRL2	adhesion G protein-coupled receptor L2	1.05633e-05
ENSG00000103657	HERC1	HECT and RLD domain containing E3 ubiquitin protein ligase family member 1	1.06271e-05
ENSG00000179774	ATOH7	atonal bHLH transcription factor 7	1.06271e-05
ENSG00000173692	PSMD1	proteasome 26S subunit, non-ATPase 1	1.06907e-05
ENSG00000177542	SLC25A22	solute carrier family 25 member 22	1.07101e-05
ENSG00000163444	TMEM183A	transmembrane protein 183A	1.07913e-05
ENSG00000100271	TTLL1	TTL family tubulin polyglutamylase complex subunit L1	1.08422e-05
ENSG00000214113	LYRM4	LYR motif containing 4	1.08862e-05
ENSG00000150054	MPP7	MAGUK p55 scaffold protein 7	1.09247e-05
ENSG00000181789	COPG1	COPI coat complex subunit gamma 1	1.11122e-05
ENSG00000166503	HDGFL3	HDGF like 3	1.11122e-05
ENSG00000140015	KCNH5	potassium voltage-gated channel subfamily H member 5	1.12553e-05
ENSG00000146006	LRRTM2	leucine rich repeat transmembrane neuronal 2	1.13301e-05
ENSG00000121653	MAPK8IP1	mitogen-activated protein kinase 8 interacting protein 1	1.13981e-05
ENSG00000119801	YPEL5	yippee like 5	1.14302e-05
ENSG00000100095	SEZ6L	seizure related 6 homolog like	1.14368e-05
ENSG00000102312	PORCN	porcupine O-acyltransferase	1.14622e-05
ENSG00000221890	NPTXR	neuronal pentraxin receptor	1.14687e-05
ENSG00000127838	PNKD	PNKD metallo-beta-lactamase domain containing	1.15307e-05
ENSG00000137040	RANBP6	RAN binding protein 6	1.15307e-05
ENSG00000153933	DGKE	diacylglycerol kinase epsilon	1.15868e-05
ENSG00000134461	ANKRD16	ankyrin repeat domain 16	1.16664e-05
ENSG00000155959	VBP1	VHL binding protein 1	1.17338e-05
ENSG00000196449	YRDC	yrdC N6-threonylcarbamoyltransferase domain containing	1.17646e-05
ENSG00000075043	KCNQ2	potassium voltage-gated channel subfamily Q member 2	1.18138e-05
ENSG00000102900	NUP93	nucleoporin 93	1.18323e-05
ENSG00000136718	IMP4	IMP U3 small nucleolar ribonucleoprotein 4	1.18387e-05
ENSG00000099624	ATP5F1D	ATP synthase F1 subunit delta	1.18635e-05
ENSG00000104738	MCM4	minichromosome maintenance complex component 4	1.1864e-05
ENSG00000168653	NDUFS5	NADH:ubiquinone oxidoreductase subunit S5	1.19309e-05
ENSG00000017427	IGF1	insulin like growth factor 1	1.20767e-05
ENSG00000178234	GALNT11	polypeptide N-acetylgalactosaminyltransferase 11	1.22103e-05
ENSG00000176396	EID2	EP300 interacting inhibitor of differentiation 2	1.22103e-05
ENSG00000157693	TMEM268	transmembrane protein 268	1.22103e-05
ENSG00000125445	MRPS7	mitochondrial ribosomal protein S7	1.22103e-05
ENSG00000110074	FOXRED1	FAD dependent oxidoreductase domain containing 1	1.23131e-05
ENSG00000158856	DMTN	dematin actin binding protein	1.24217e-05
ENSG00000178171	AMER3	APC membrane recruitment protein 3	1.25301e-05
ENSG00000104361	NIPAL2	NIPA like domain containing 2	1.26383e-05
ENSG00000169490	TM2D2	TM2 domain containing 2	1.26383e-05
ENSG00000162910	MRPL55	mitochondrial ribosomal protein L55	1.27339e-05
ENSG00000182512	GLRX5	glutaredoxin 5	1.27339e-05
ENSG00000020129	NCDN	neurochondrin	1.28043e-05
ENSG00000102226	USP11	ubiquitin specific peptidase 11	1.28043e-05
ENSG00000168159	RNF187	ring finger protein 187	1.28043e-05
ENSG00000185721	DRG1	developmentally regulated GTP binding protein 1	1.28043e-05
ENSG00000158882	TOMM40L	translocase of outer mitochondrial membrane 40 like	1.28043e-05
ENSG00000136045	PWP1	PWP1 homolog, endonuclein	1.29052e-05
ENSG00000185900	POMK	protein O-mannose kinase	1.29052e-05
ENSG00000140854	KATNB1	katanin regulatory subunit B1	1.30059e-05
ENSG00000080503	SMARCA2	SWI/SNF related, matrix associated, actin dependent regulator of chromatin, subfamily a, member 2	1.30059e-05
ENSG00000151292	CSNK1G3	casein kinase 1 gamma 3	1.31e-05
ENSG00000117245	KIF17	kinesin family member 17	1.31873e-05
ENSG00000155511	GRIA1	glutamate ionotropic receptor AMPA type subunit 1	1.31873e-05
ENSG00000146386	ABRACL	ABRA C-terminal like	1.31873e-05
ENSG00000171798	KNDC1	kinase non-catalytic C-lobe domain containing 1	1.32743e-05
ENSG00000091490	SEL1L3	SEL1L family member 3	1.32743e-05
ENSG00000171303	KCNK3	potassium two pore domain channel subfamily K member 3	1.338e-05
ENSG00000124702	KLHDC3	kelch domain containing 3	1.36959e-05
ENSG00000111897	SERINC1	serine incorporator 1	1.36959e-05
ENSG00000108666	C17orf75	chromosome 17 open reading frame 75	1.38008e-05
ENSG00000101365	IDH3B	isocitrate dehydrogenase (NAD(+)) 3 non-catalytic subunit beta	1.38988e-05
ENSG00000017260	ATP2C1	ATPase secretory pathway Ca2+ transporting 1	1.38988e-05
ENSG00000066557	LRRC40	leucine rich repeat containing 40	1.39966e-05
ENSG00000104221	BRF2	BRF2 RNA polymerase III transcription initiation factor subunit	1.39966e-05
ENSG00000134153	EMC7	ER membrane protein complex subunit 7	1.40942e-05
ENSG00000110435	PDHX	pyruvate dehydrogenase complex component X	1.40942e-05
ENSG00000185621	LMLN	leishmanolysin like peptidase	1.42049e-05
ENSG00000196715	VKORC1L1	vitamin K epoxide reductase complex subunit 1 like 1	1.42951e-05
ENSG00000186187	ZNRF1	zinc and ring finger 1	1.44883e-05
ENSG00000116667	C1orf21	chromosome 1 open reading frame 21	1.45845e-05
ENSG00000068366	ACSL4	acyl-CoA synthetase long chain family member 4	1.45845e-05
ENSG00000173267	SNCG	synuclein gamma	1.4783e-05
ENSG00000135824	RGS8	regulator of G protein signaling 8	1.48924e-05
ENSG00000102109	PCSK1N	proprotein convertase subtilisin/kexin type 1 inhibitor	1.49736e-05
ENSG00000013503	POLR3B	RNA polymerase III subunit B	1.50826e-05
ENSG00000165169	DYNLT3	dynein light chain Tctex-type 3	1.52574e-05
ENSG00000174516	PELI3	pellino E3 ubiquitin protein ligase family member 3	1.53515e-05
ENSG00000124209	RAB22A	RAB22A, member RAS oncogene family	1.53515e-05
ENSG00000012963	UBR7	ubiquitin protein ligase E3 component n-recognin 7	1.53515e-05
ENSG00000141698	NT5C3B	5'-nucleotidase, cytosolic IIIB	1.54597e-05
ENSG00000161082	CELF5	CUGBP Elav-like family member 5	1.58841e-05
ENSG00000198301	SDAD1	SDA1 domain containing 1	1.58841e-05
ENSG00000125510	OPRL1	opioid related nociceptin receptor 1	1.60919e-05
ENSG00000138028	CGREF1	cell growth regulator with EF-hand domain 1	1.60919e-05
ENSG00000023572	GLRX2	glutaredoxin 2	1.60919e-05
ENSG00000089091	DZANK1	double zinc ribbon and ankyrin repeat domains 1	1.61918e-05
ENSG00000151835	SACS	sacsin molecular chaperone	1.61918e-05
ENSG00000152332	UHMK1	U2AF homology motif kinase 1	1.63986e-05
ENSG00000281649	EBLN3P	endogenous Bornavirus like nucleoprotein 3, pseudogene	1.63986e-05
ENSG00000125037	EMC3	ER membrane protein complex subunit 3	1.65056e-05
ENSG00000128463	EMC4	ER membrane protein complex subunit 4	1.65895e-05
ENSG00000155906	RMND1	required for meiotic nuclear division 1 homolog	1.65895e-05
ENSG00000196071	OR2L13	olfactory receptor family 2 subfamily L member 13	1.65895e-05
ENSG00000107560	RAB11FIP2	RAB11 family interacting protein 2	1.66885e-05
ENSG00000272841	MAP3K4-AS1	MAP3K4 antisense RNA 1	1.67873e-05
ENSG00000176383	B3GNT4	UDP-GlcNAc:betaGal beta-1,3-N-acetylglucosaminyltransferase 4	1.68859e-05
ENSG00000166192	SENP8	SUMO peptidase family member, NEDD8 specific	1.69609e-05
ENSG00000125675	GRIA3	glutamate ionotropic receptor AMPA type subunit 3	1.69609e-05
ENSG00000176840	MIR7-3HG	MIR7-3 host gene	1.69609e-05
ENSG00000131242	RAB11FIP4	RAB11 family interacting protein 4	1.69609e-05
ENSG00000169676	DRD5	dopamine receptor D5	1.70669e-05
ENSG00000003147	ICA1	islet cell autoantigen 1	1.7157e-05
ENSG00000164466	SFXN1	sideroflexin 1	1.72548e-05
ENSG00000128524	ATP6V1F	ATPase H+ transporting V1 subunit F	1.73444e-05
ENSG00000166902	MRPL16	mitochondrial ribosomal protein L16	1.74179e-05
ENSG00000204843	DCTN1	dynactin subunit 1	1.74179e-05
ENSG00000107954	NEURL1	neuralized E3 ubiquitin protein ligase 1	1.7741e-05
ENSG00000197102	DYNC1H1	dynein cytoplasmic 1 heavy chain 1	1.78296e-05
ENSG00000161298	ZNF382	zinc finger protein 382	1.78296e-05
ENSG00000258608	DNAJC19P9	DnaJ heat shock protein family (Hsp40) member C19 pseudogene 9	1.78296e-05
ENSG00000177465	ACOT4	acyl-CoA thioesterase 4	1.80142e-05
ENSG00000131473	ACLY	ATP citrate lyase	1.80142e-05
ENSG00000124198	ARFGEF2	ADP ribosylation factor guanine nucleotide exchange factor 2	1.81103e-05
ENSG00000154723	ATP5PF	ATP synthase peripheral stalk subunit F6	1.81103e-05
ENSG00000186642	PDE2A	phosphodiesterase 2A	1.82771e-05
ENSG00000189227	C15orf61	chromosome 15 open reading frame 61	1.83643e-05
ENSG00000227057	WDR46	WD repeat domain 46	1.83643e-05
ENSG00000235711	ANKRD34C	ankyrin repeat domain 34C	1.83643e-05
ENSG00000175582	RAB6A	RAB6A, member RAS oncogene family	1.89333e-05
ENSG00000111052	LIN7A	lin-7 homolog A, crumbs cell polarity complex component	1.90362e-05
ENSG00000169851	PCDH7	protocadherin 7	1.93353e-05
ENSG00000175662	TOM1L2	target of myb1 like 2 membrane trafficking protein	1.9429e-05
ENSG00000180440	SERTM1	serine rich and transmembrane domain containing 1	1.9429e-05
ENSG00000144597	EAF1	ELL associated factor 1	1.96334e-05
ENSG00000135549	PKIB	cAMP-dependent protein kinase inhibitor beta	1.97355e-05
ENSG00000115694	STK25	serine/threonine kinase 25	1.98286e-05
ENSG00000157470	FAM81A	family with sequence similarity 81 member A	1.99305e-05
ENSG00000174939	ASPHD1	aspartate beta-hydroxylase domain containing 1	2.00054e-05
ENSG00000165338	HECTD2	HECT domain E3 ubiquitin protein ligase 2	2.0098e-05
ENSG00000170043	TRAPPC1	trafficking protein particle complex subunit 1	2.03007e-05
ENSG00000107242	PIP5K1B	phosphatidylinositol-4-phosphate 5-kinase type 1 beta	2.0494e-05
ENSG00000164796	CSMD3	CUB and Sushi multiple domains 3	2.05767e-05
ENSG00000004660	CAMKK1	calcium/calmodulin dependent protein kinase kinase 1	2.05767e-05
ENSG00000133142	TCEAL4	transcription elongation factor A like 4	2.06775e-05
ENSG00000106089	STX1A	syntaxin 1A	2.0769e-05
ENSG00000183036	PCP4	Purkinje cell protein 4	2.10426e-05
ENSG00000198890	PRMT6	protein arginine methyltransferase 6	2.1243e-05
ENSG00000080224	EPHA6	EPH receptor A6	2.1243e-05
ENSG00000188512	ENSG00000188513	cytochrome c, somatic (CYCS) pseudogene	2.13431e-05
ENSG00000176749	CDK5R1	cyclin dependent kinase 5 regulatory subunit 1	2.16141e-05
ENSG00000152465	NMT2	N-myristoyltransferase 2	2.17136e-05
ENSG00000254585	MAGEL2	MAGE family member L2	2.18035e-05
ENSG00000167700	MFSD3	major facilitator superfamily domain containing 3	2.20819e-05
ENSG00000169271	HSPB3	heat shock protein family B (small) member 3	2.20819e-05
ENSG00000243279	PRAF2	PRA1 domain family member 2	2.25861e-05
ENSG00000079156	OSBPL6	oxysterol binding protein like 6	2.26649e-05
ENSG00000181004	BBS12	Bardet-Biedl syndrome 12	2.296e-05
ENSG00000111850	SMIM8	small integral membrane protein 8	2.30582e-05
ENSG00000125821	DTD1	D-aminoacyl-tRNA deacylase 1	2.32442e-05
ENSG00000172465	TCEAL1	transcription elongation factor A like 1	2.32442e-05
ENSG00000116649	SRM	spermidine synthase	2.3548e-05
ENSG00000106591	MRPL32	mitochondrial ribosomal protein L32	2.37226e-05
ENSG00000112293	GPLD1	glycosylphosphatidylinositol specific phospholipase D1	2.37226e-05
ENSG00000119965	C10orf88	chromosome 10 open reading frame 88	2.4091e-05
ENSG00000072315	TRPC5	transient receptor potential cation channel subfamily C member 5	2.42849e-05
ENSG00000198492	YTHDF2	YTH N6-methyladenosine RNA binding protein F2	2.43818e-05
ENSG00000128596	CCDC136	coiled-coil domain containing 136	2.44574e-05
ENSG00000152642	GPD1L	glycerol-3-phosphate dehydrogenase 1 like	2.44574e-05
ENSG00000145681	HAPLN1	hyaluronan and proteoglycan link protein 1	2.47042e-05
ENSG00000179399	GPC5	glypican 5	2.51103e-05
ENSG00000146463	ZMYM4	zinc finger MYM-type containing 4	2.51103e-05
ENSG00000157778	PSMG3	proteasome assembly chaperone 3	2.51845e-05
ENSG00000138107	ACTR1A	actin related protein 1A	2.52586e-05
ENSG00000138442	WDR12	WD repeat domain 12	2.53542e-05
ENSG00000168032	ENTPD3	ectonucleoside triphosphate diphosphohydrolase 3	2.54498e-05
ENSG00000137806	NDUFAF1	NADH:ubiquinone oxidoreductase complex assembly factor 1	2.58424e-05
ENSG00000145087	STXBP5L	syntaxin binding protein 5L	2.60215e-05
ENSG00000168538	TRAPPC11	trafficking protein particle complex subunit 11	2.6083e-05
ENSG00000126953	TIMM8A	translocase of inner mitochondrial membrane 8A	2.6083e-05
ENSG00000152782	PANK1	pantothenate kinase 1	2.61778e-05
ENSG00000105058	FAM32A	family with sequence similarity 32 member A	2.63446e-05
ENSG00000278989	ENSG00000278990	novel transcript	2.64278e-05
ENSG00000155304	HSPA13	heat shock protein family A (Hsp70) member 13	2.66279e-05
ENSG00000162729	IGSF8	immunoglobulin superfamily member 8	2.70044e-05
ENSG00000184611	KCNH7	potassium voltage-gated channel subfamily H member 7	2.70044e-05
ENSG00000164951	PDP1	pyruvate dehydrogenase phosphatase catalytic subunit 1	2.70044e-05
ENSG00000078369	GNB1	G protein subunit beta 1	2.73797e-05
ENSG00000179958	DCTPP1	dCTP pyrophosphatase 1	2.73797e-05
ENSG00000136153	LMO7	LIM domain 7	2.75785e-05
ENSG00000099814	CEP170B	centrosomal protein 170B	2.7672e-05
ENSG00000172731	LRRC20	leucine rich repeat containing 20	2.81264e-05
ENSG00000177830	CHID1	chitinase domain containing 1	2.82193e-05
ENSG00000171603	CLSTN1	calsyntenin 1	2.83122e-05
ENSG00000173064	HECTD4	HECT domain E3 ubiquitin protein ligase 4	2.8393e-05
ENSG00000183020	AP2A2	adaptor related protein complex 2 subunit alpha 2	2.85784e-05
ENSG00000198825	INPP5F	inositol polyphosphate-5-phosphatase F	2.86467e-05
ENSG00000125967	NECAB3	N-terminal EF-hand calcium binding protein 3	2.86467e-05
ENSG00000171867	PRNP	prion protein (Kanno blood group)	2.86467e-05
ENSG00000144118	RALB	RAS like proto-oncogene B	2.87028e-05
ENSG00000183617	MRPL54	mitochondrial ribosomal protein L54	2.8875e-05
ENSG00000225978	HAR1A	highly accelerated region 1A	2.9255e-05
ENSG00000196542	SPTSSB	serine palmitoyltransferase small subunit B	2.95424e-05
ENSG00000006468	ETV1	ETS variant transcription factor 1	2.9634e-05
ENSG00000118432	CNR1	cannabinoid receptor 1	2.97919e-05
ENSG00000159259	CHAF1B	chromatin assembly factor 1 subunit B	2.98832e-05
ENSG00000198060	MARCHF5	membrane associated ring-CH-type finger 5	3.0714e-05
ENSG00000115756	HPCAL1	hippocalcin like 1	3.07917e-05
ENSG00000135018	UBQLN1	ubiquilin 1	3.07917e-05
ENSG00000132821	VSTM2L	V-set and transmembrane domain containing 2 like	3.09725e-05
ENSG00000011083	SLC6A7	solute carrier family 6 member 7	3.09725e-05
ENSG00000007923	DNAJC11	DnaJ heat shock protein family (Hsp40) member C11	3.10369e-05
ENSG00000170921	TANC2	tetratricopeptide repeat, ankyrin repeat and coiled-coil containing 2	3.10369e-05
ENSG00000139988	RDH12	retinol dehydrogenase 12	3.13071e-05
ENSG00000125648	SLC25A23	solute carrier family 25 member 23	3.13839e-05
ENSG00000160753	RUSC1	RUN and SH3 domain containing 1	3.14737e-05
ENSG00000120251	GRIA2	glutamate ionotropic receptor AMPA type subunit 2	3.15504e-05
ENSG00000107874	CUEDC2	CUE domain containing 2	3.15504e-05
ENSG00000145824	CXCL14	C-X-C motif chemokine ligand 14	3.1819e-05
ENSG00000176454	LPCAT4	lysophosphatidylcholine acyltransferase 4	3.23054e-05
ENSG00000103160	HSDL1	hydroxysteroid dehydrogenase like 1	3.25457e-05
ENSG00000123416	TUBA1B	tubulin alpha 1b	3.29278e-05
ENSG00000185924	RTN4RL1	reticulon 4 receptor like 1	3.31935e-05
ENSG00000211448	DIO2	iodothyronine deiodinase 2	3.34722e-05
ENSG00000134440	NARS1	asparaginyl-tRNA synthetase 1	3.35604e-05
ENSG00000180329	CCDC43	coiled-coil domain containing 43	3.39265e-05
ENSG00000171132	PRKCE	protein kinase C epsilon	3.40144e-05
ENSG00000144152	FBLN7	fibulin 7	3.41899e-05
ENSG00000171462	DLK2	delta like non-canonical Notch ligand 2	3.42776e-05
ENSG00000241472	PTPRG-AS1	PTPRG antisense RNA 1	3.43511e-05
ENSG00000135387	CAPRIN1	cell cycle associated protein 1	3.43511e-05
ENSG00000104671	DCTN6	dynactin subunit 6	3.44103e-05
ENSG00000198015	MRPL42	mitochondrial ribosomal protein L42	3.45991e-05
ENSG00000113638	TTC33	tetratricopeptide repeat domain 33	3.47735e-05
ENSG00000144567	RETREG2	reticulophagy regulator family member 2	3.5049e-05
ENSG00000112541	PDE10A	phosphodiesterase 10A	3.52951e-05
ENSG00000156711	MAPK13	mitogen-activated protein kinase 13	3.52951e-05
ENSG00000170214	ADRA1B	adrenoceptor alpha 1B	3.53673e-05
ENSG00000148408	CACNA1B	calcium voltage-gated channel subunit alpha1 B	3.56413e-05
ENSG00000133398	MED10	mediator complex subunit 10	3.57994e-05
ENSG00000128609	NDUFA5	NADH:ubiquinone oxidoreductase subunit A5	3.60579e-05
ENSG00000119866	BCL11A	BCL11 transcription factor A	3.60579e-05
ENSG00000165238	WNK2	WNK lysine deficient protein kinase 2	3.65021e-05
ENSG00000164465	DCBLD1	discoidin, CUB and LCCL domain containing 1	3.69448e-05
ENSG00000171126	KCNG3	potassium voltage-gated channel modifier subfamily G member 3	3.71857e-05
ENSG00000143318	CASQ1	calsequestrin 1	3.73106e-05
ENSG00000116750	UCHL5	ubiquitin C-terminal hydrolase L5	3.73955e-05
ENSG00000149054	ZNF215	zinc finger protein 215	3.75651e-05
ENSG00000151465	CDC123	cell division cycle 123	3.77344e-05
ENSG00000100417	PMM1	phosphomannomutase 1	3.77344e-05
ENSG00000165271	NOL6	nucleolar protein 6	3.79879e-05
ENSG00000143106	PSMA5	proteasome 20S subunit alpha 5	3.79879e-05
ENSG00000166908	PIP4K2C	phosphatidylinositol-5-phosphate 4-kinase type 2 gamma	3.8172e-05
ENSG00000162817	C1orf115	chromosome 1 open reading frame 115	3.82408e-05
ENSG00000135968	GCC2	GRIP and coiled-coil domain containing 2	3.82408e-05
ENSG00000186106	ANKRD46	ankyrin repeat domain 46	3.88754e-05
ENSG00000216863	LY86-AS1	LY86 antisense RNA 1	3.89435e-05
ENSG00000145526	CDH18	cadherin 18	3.89959e-05
ENSG00000144218	AFF3	ALF transcription elongation factor 3	3.89959e-05
ENSG00000198797	BRINP2	BMP/retinoic acid inducible neural specific 2	3.96625e-05
ENSG00000134917	ADAMTS8	ADAM metallopeptidase with thrombospondin type 1 motif 8	3.96625e-05
ENSG00000181191	PJA1	praja ring finger ubiquitin ligase 1	4.00609e-05
ENSG00000034053	APBA2	amyloid beta precursor protein binding family A member 2	4.00609e-05
ENSG00000205060	SLC35B4	solute carrier family 35 member B4	4.05882e-05
ENSG00000084070	SMAP2	small ArfGAP2	4.07528e-05
ENSG00000118873	RAB3GAP2	RAB3 GTPase activating non-catalytic protein subunit 2	4.11795e-05
ENSG00000164024	METAP1	methionyl aminopeptidase 1	4.1425e-05
ENSG00000137218	FRS3	fibroblast growth factor receptor substrate 3	4.14738e-05
ENSG00000116396	KCNC4	potassium voltage-gated channel subfamily C member 4	4.14738e-05
ENSG00000174405	LIG4	DNA ligase 4	4.14738e-05
ENSG00000203705	TATDN3	TatD DNase domain containing 3	4.16204e-05
ENSG00000104231	ZFAND1	zinc finger AN1-type containing 1	4.16204e-05
ENSG00000171714	ANO5	anoctamin 5	4.16204e-05
ENSG00000149654	CDH22	cadherin 22	4.19457e-05
ENSG00000108590	MED31	mediator complex subunit 31	4.19457e-05
ENSG00000153823	PID1	phosphotyrosine interaction domain containing 1	4.22867e-05
ENSG00000151806	GUF1	GTP binding elongation factor GUF1	4.23342e-05
ENSG00000117154	IGSF21	immunoglobin superfamily member 21	4.25126e-05
ENSG00000086717	PPEF1	protein phosphatase with EF-hand domain 1	4.29156e-05
ENSG00000124733	MEA1	male-enhanced antigen 1	4.29622e-05
ENSG00000164114	MAP9	microtubule associated protein 9	4.29622e-05
ENSG00000162374	ELAVL4	ELAV like RNA binding protein 4	4.34311e-05
ENSG00000149428	HYOU1	hypoxia up-regulated 1	4.37055e-05
ENSG00000087263	OGFOD1	2-oxoglutarate and iron dependent oxygenase domain containing 1	4.40594e-05
ENSG00000168843	FSTL5	follistatin like 5	4.41391e-05
ENSG00000029153	BMAL2	basic helix-loop-helix ARNT like 2	4.45988e-05
ENSG00000196090	PTPRT	protein tyrosine phosphatase receptor type T	4.46781e-05
ENSG00000154122	ANKH	ANKH inorganic pyrophosphate transport regulator	4.49155e-05
ENSG00000225342	LRRK2-DT	LRRK2 divergent transcript	4.51172e-05
ENSG00000129691	ASH2L	ASH2 like, histone lysine methyltransferase complex subunit	4.54576e-05
ENSG00000146433	TMEM181	transmembrane protein 181	4.56144e-05
ENSG00000185420	SMYD3	SET and MYND domain containing 3	4.59628e-05
ENSG00000131475	VPS25	vacuolar protein sorting 25 homolog	4.60231e-05
ENSG00000136261	BZW2	basic leucine zipper and W2 domains 2	4.60833e-05
ENSG00000166405	RIC3	RIC3 acetylcholine receptor chaperone	4.62391e-05
ENSG00000160785	SLC25A44	solute carrier family 25 member 44	4.63169e-05
ENSG00000160963	COL26A1	collagen type XXVI alpha 1 chain	4.63767e-05
ENSG00000078725	BRINP1	BMP/retinoic acid inducible neural specific 1	4.6532e-05
ENSG00000187094	CCK	cholecystokinin	4.66096e-05
ENSG00000162852	CNST	consortin, connexin sorting protein	4.68599e-05
ENSG00000138071	ACTR2	actin related protein 2	4.73595e-05
ENSG00000203772	SPRN	shadow of prion protein	4.81245e-05
ENSG00000152219	ARL14EP	ADP ribosylation factor like GTPase 14 effector protein	4.81825e-05
ENSG00000108797	CNTNAP1	contactin associated protein 1	4.83355e-05
ENSG00000198843	SELENOT	selenoprotein T	4.83933e-05
ENSG00000091844	RGS17	regulator of G protein signaling 17	4.85458e-05
ENSG00000113161	HMGCR	3-hydroxy-3-methylglutaryl-CoA reductase	4.87929e-05
ENSG00000165023	DIRAS2	DIRAS family GTPase 2	4.89262e-05
ENSG00000063015	SEZ6	seizure related 6 homolog	4.90967e-05
ENSG00000154429	CCSAP	centriole, cilia and spindle associated protein	4.91537e-05
ENSG00000104369	JPH1	junctophilin 1	4.91537e-05
ENSG00000176406	RIMS2	regulating synaptic membrane exocytosis 2	4.92294e-05
ENSG00000056050	HPF1	histone PARylation factor 1	4.9494e-05
ENSG00000135900	MRPL44	mitochondrial ribosomal protein L44	4.9664e-05
ENSG00000124164	VAPB	VAMP associated protein B and C	5.01922e-05
ENSG00000112232	KHDRBS2	KH RNA binding domain containing, signal transduction associated 2	5.03617e-05
ENSG00000138115	CYP2C8	cytochrome P450 family 2 subfamily C member 8	5.04175e-05
ENSG00000101019	UQCC1	ubiquinol-cytochrome c reductase complex assembly factor 1	5.04925e-05
ENSG00000103154	NECAB2	N-terminal EF-hand calcium binding protein 2	5.08113e-05
ENSG00000263874	LASP1NB	LASP1 neighbor	5.08861e-05
ENSG00000131263	RLIM	ring finger protein, LIM domain interacting	5.09608e-05
ENSG00000120533	ENY2	ENY2 transcription and export complex 2 subunit	5.14858e-05
ENSG00000143436	MRPL9	mitochondrial ribosomal protein L9	5.15406e-05
ENSG00000106789	CORO2A	coronin 2A	5.15758e-05
ENSG00000171103	TRMT61B	tRNA methyltransferase 61B	5.15758e-05
ENSG00000086065	CHMP5	charged multivesicular body protein 5	5.21927e-05
ENSG00000136827	TOR1A	torsin family 1 member A	5.25277e-05
ENSG00000168116	KIAA1586	KIAA1586	5.27886e-05
ENSG00000198331	HYLS1	HYLS1 centriolar and ciliogenesis associated	5.29358e-05
ENSG00000136280	CCM2	CCM2 scaffold protein	5.35096e-05
ENSG00000177383	MAGEF1	MAGE family member F1	5.43295e-05
ENSG00000103175	WFDC1	WAP four-disulfide core domain 1	5.48482e-05
ENSG00000105829	BET1	Bet1 golgi vesicular membrane trafficking protein	5.5159e-05
ENSG00000178381	ZFAND2A	zinc finger AN1-type containing 2A	5.53759e-05
ENSG00000188582	PAQR9	progestin and adipoQ receptor family member 9	5.56133e-05
ENSG00000136295	TTYH3	tweety family member 3	5.60362e-05
ENSG00000114021	NIT2	nitrilase family member 2	5.61081e-05
ENSG00000132153	DHX30	DExH-box helicase 30	5.61799e-05
ENSG00000165194	PCDH19	protocadherin 19	5.63444e-05
ENSG00000112294	ALDH5A1	aldehyde dehydrogenase 5 family member A1	5.64161e-05
ENSG00000165716	DIPK1B	divergent protein kinase domain 1B	5.69589e-05
ENSG00000006210	CX3CL1	C-X3-C motif chemokine ligand 1	5.71227e-05
ENSG00000169122	FAM110B	family with sequence similarity 110 member B	5.72864e-05
ENSG00000179240	GVQW3	GVQW motif containing 3	5.80976e-05
ENSG00000260804	LINC01963	long intergenic non-protein coding RNA 1963	5.82609e-05
ENSG00000102678	FGF9	fibroblast growth factor 9	5.83316e-05
ENSG00000131409	LRRC4B	leucine rich repeat containing 4B	5.84291e-05
ENSG00000100580	TMED8	transmembrane p24 trafficking protein family member 8	5.84291e-05
ENSG00000180957	PITPNB	phosphatidylinositol transfer protein beta	5.84291e-05
ENSG00000175906	ARL4D	ADP ribosylation factor like GTPase 4D	5.95847e-05
ENSG00000144021	CIAO1	cytosolic iron-sulfur assembly component 1	5.96547e-05
ENSG00000135426	TESPA1	thymocyte expressed, positive selection associated 1	5.98866e-05
ENSG00000139182	CLSTN3	calsyntenin 3	6.00039e-05
ENSG00000151502	VPS26B	VPS26 retromer complex component B	6.00039e-05
ENSG00000122824	NUDT10	nudix hydrolase 10	6.00736e-05
ENSG00000101557	USP14	ubiquitin specific peptidase 14	6.0558e-05
ENSG00000174469	CNTNAP2	contactin associated protein 2	6.1225e-05
ENSG00000135972	MRPS9	mitochondrial ribosomal protein S9	6.1225e-05
ENSG00000171914	TLN2	talin 2	6.1294e-05
ENSG00000198586	TLK1	tousled like kinase 1	6.23027e-05
ENSG00000108852	MPP2	MAGUK p55 scaffold protein 2	6.2485e-05
ENSG00000198668	CALM1	calmodulin 1	6.2485e-05
ENSG00000156976	EIF4A2	eukaryotic translation initiation factor 4A2	6.28277e-05
ENSG00000128594	LRRC4	leucine rich repeat containing 4	6.29641e-05
ENSG00000162755	KLHDC9	kelch domain containing 9	6.47636e-05
ENSG00000132964	CDK8	cyclin dependent kinase 8	6.48743e-05
ENSG00000139915	MDGA2	MAM domain containing glycosylphosphatidylinositol anchor 2	6.51908e-05
ENSG00000103021	CFAP263	cilia and flagella associated protein 263	6.54398e-05
ENSG00000186907	RTN4RL2	reticulon 4 receptor like 2	6.56405e-05
ENSG00000143761	ARF1	ADP ribosylation factor 1	6.57981e-05
ENSG00000023228	NDUFS1	NADH:ubiquinone oxidoreductase core subunit S1	6.58648e-05
ENSG00000115947	ORC4	origin recognition complex subunit 4	6.63368e-05
ENSG00000170340	B3GNT2	UDP-GlcNAc:betaGal beta-1,3-N-acetylglucosaminyltransferase 2	6.65115e-05
ENSG00000103264	FBXO31	F-box protein 31	6.65115e-05
ENSG00000175283	DOLK	dolichol kinase	6.65778e-05
ENSG00000108561	C1QBP	complement C1q binding protein	6.70476e-05
ENSG00000172331	BPGM	bisphosphoglycerate mutase	6.73603e-05
ENSG00000184307	ZDHHC23	zinc finger DHHC-type palmitoyltransferase 23	6.77134e-05
ENSG00000127184	COX7C	cytochrome c oxidase subunit 7C	6.78692e-05
ENSG00000165495	PKNOX2	PBX/knotted 1 homeobox 2	6.85163e-05
ENSG00000148606	POLR3A	RNA polymerase III subunit A	6.85163e-05
ENSG00000082482	KCNK2	potassium two pore domain channel subfamily K member 2	6.85815e-05
ENSG00000188636	RTL6	retrotransposon Gag like 6	6.89818e-05
ENSG00000134533	RERG	RAS like estrogen regulated growth inhibitor	6.90467e-05
ENSG00000099246	RAB18	RAB18, member RAS oncogene family	6.9511e-05
ENSG00000124772	CPNE5	copine 5	7.04621e-05
ENSG00000204954	UQCC6	ubiquinol-cytochrome c reductase complex assembly factor 6	7.0616e-05
ENSG00000148948	LRRC4C	leucine rich repeat containing 4C	7.10389e-05
ENSG00000226085	UQCRFS1P1	ubiquinol-cytochrome c reductase, Rieske iron-sulfur polypeptide 1 pseudogene 1	7.12563e-05
ENSG00000143502	SUSD4	sushi domain containing 4	7.16526e-05
ENSG00000091164	TXNL1	thioredoxin like 1	7.18952e-05
ENSG00000142168	SOD1	superoxide dismutase 1	7.20482e-05
ENSG00000168438	CDC40	cell division cycle 40	7.23801e-05
ENSG00000081760	AACS	acetoacetyl-CoA synthetase	7.24172e-05
ENSG00000138814	PPP3CA	protein phosphatase 3 catalytic subunit alpha	7.27485e-05
ENSG00000162670	BRINP3	BMP/retinoic acid inducible neural specific 3	7.27853e-05
ENSG00000181350	LRRC75A	leucine rich repeat containing 75A	7.32418e-05
ENSG00000157680	DGKI	diacylglycerol kinase iota	7.33046e-05
ENSG00000011295	TTC19	tetratricopeptide repeat domain 19	7.34301e-05
ENSG00000108018	SORCS1	sortilin related VPS10 domain containing receptor 1	7.38053e-05
ENSG00000105568	PPP2R1A	protein phosphatase 2 scaffold subunit Aalpha	7.38677e-05
ENSG00000185361	TNFAIP8L1	TNF alpha induced protein 8 like 1	7.42854e-05
ENSG00000174521	TTC9B	tetratricopeptide repeat domain 9B	7.47029e-05
ENSG00000188730	VWC2	von Willebrand factor C domain containing 2	7.49156e-05
ENSG00000149179	CSTPP1	centriolar satellite-associated tubulin polyglutamylase complex regulator 1	7.5128e-05
ENSG00000058404	CAMK2B	calcium/calmodulin dependent protein kinase II beta	7.51897e-05
ENSG00000160145	KALRN	kalirin RhoGEF kinase	7.52514e-05
ENSG00000183654	MARCHF11	membrane associated ring-CH-type finger 11	7.55863e-05
ENSG00000115598	IL1RL2	interleukin 1 receptor like 2	7.57976e-05
ENSG00000163630	SYNPR	synaptoporin	7.57976e-05
ENSG00000249992	TMEM158	transmembrane protein 158	7.59203e-05
ENSG00000175264	CHST1	carbohydrate sulfotransferase 1	7.59203e-05
ENSG00000151136	ABTB3	ankyrin repeat and BTB domain containing 3	7.60699e-05
ENSG00000062282	DGAT2	diacylglycerol O-acyltransferase 2	7.63077e-05
ENSG00000036448	MYOM2	myomesin 2	7.64298e-05
ENSG00000109339	MAPK10	mitogen-activated protein kinase 10	7.65517e-05
ENSG00000051009	FHIP1B	FHF complex subunit HOOK interacting protein 1B	7.67676e-05
ENSG00000102897	LYRM1	LYR motif containing 1	7.67676e-05
ENSG00000108861	DUSP3	dual specificity phosphatase 3	7.67676e-05
ENSG00000162999	DUSP19	dual specificity phosphatase 19	7.72465e-05
ENSG00000276293	PIP4K2B	phosphatidylinositol-5-phosphate 4-kinase type 2 beta	7.74826e-05
ENSG00000177614	PGBD5	piggyBac transposable element derived 5	7.83655e-05
ENSG00000116005	PCYOX1	prenylcysteine oxidase 1	7.86009e-05
ENSG00000121542	SEC22A	SEC22 homolog A, vesicle trafficking protein	7.91028e-05
ENSG00000140990	NDUFB10	NADH:ubiquinone oxidoreductase subunit B10	7.91028e-05
ENSG00000172292	CERS6	ceramide synthase 6	7.91028e-05
ENSG00000128626	MRPS12	mitochondrial ribosomal protein S12	7.92499e-05
ENSG00000170634	ACYP2	acylphosphatase 2	7.9397e-05
ENSG00000166197	NOLC1	nucleolar and coiled-body phosphoprotein 1	7.94564e-05
ENSG00000138642	HERC6	HECT and RLD domain containing E3 ubiquitin protein ligase family member 6	7.98375e-05
ENSG00000131467	PSME3	proteasome activator subunit 3	8.00715e-05
ENSG00000175893	ZDHHC21	zinc finger DHHC-type palmitoyltransferase 21	8.04823e-05
ENSG00000131067	GGT7	gamma-glutamyltransferase 7	8.04823e-05
ENSG00000206535	LNP1	leukemia NUP98 fusion partner 1	8.06284e-05
ENSG00000198598	MMP17	matrix metallopeptidase 17	8.10948e-05
ENSG00000171823	FBXL14	F-box and leucine rich repeat protein 14	8.14734e-05
ENSG00000197852	INKA2	inka box actin regulator 2	8.14734e-05
ENSG00000101337	TM9SF4	transmembrane 9 superfamily member 4	8.19097e-05
ENSG00000108684	ASIC2	acid sensing ion channel subunit 2	8.19097e-05
ENSG00000261678	SCRT1	scratch family transcriptional repressor 1	8.19679e-05
ENSG00000089057	SLC23A2	solute carrier family 23 member 2	8.2287e-05
ENSG00000155876	RRAGA	Ras related GTP binding A	8.27508e-05
ENSG00000104691	UBXN8	UBX domain protein 8	8.28664e-05
ENSG00000279453	ENSG00000279454	TEC	8.28664e-05
ENSG00000232119	MCTS1	MCTS1 re-initiation and release factor	8.30978e-05
ENSG00000135334	AKIRIN2	akirin 2	8.35027e-05
ENSG00000002746	HECW1	HECT, C2 and WW domain containing E3 ubiquitin protein ligase 1	8.39073e-05
ENSG00000096063	SRPK1	SRSF protein kinase 1	8.44534e-05
ENSG00000131368	MRPS25	mitochondrial ribosomal protein S25	8.49433e-05
ENSG00000175229	GAL3ST3	galactose-3-O-sulfotransferase 3	8.51733e-05
ENSG00000126247	CAPNS1	calpain small subunit 1	8.55164e-05
ENSG00000167005	NUDT21	nudix hydrolase 21	8.55729e-05
ENSG00000168546	GFRA2	GDNF family receptor alpha 2	8.78286e-05
ENSG00000117153	KLHL12	kelch like family member 12	8.78286e-05
ENSG00000105516	DBP	D-box binding PAR bZIP transcription factor	8.93022e-05
ENSG00000138175	ARL3	ADP ribosylation factor like GTPase 3	8.93022e-05
ENSG00000166402	TUB	TUB bipartite transcription factor	8.93022e-05
ENSG00000129484	PARP2	poly(ADP-ribose) polymerase 2	8.99735e-05
ENSG00000140284	SLC27A2	solute carrier family 27 member 2	8.99735e-05
ENSG00000150594	ADRA2A	adrenoceptor alpha 2A	9.06734e-05
ENSG00000065491	TBC1D22B	TBC1 domain family member 22B	9.06734e-05
ENSG00000114902	SPCS1	signal peptidase complex subunit 1	9.14656e-05
ENSG00000141576	RNF157	ring finger protein 157	9.21612e-05
ENSG00000124217	MOCS3	molybdenum cofactor synthesis 3	9.21612e-05
ENSG00000221866	PLXNA4	plexin A4	9.29825e-05
ENSG00000228834	ATP5MFP2	ATP synthase membrane subunit f pseudogene 2	9.37064e-05
ENSG00000100865	CINP	cyclin dependent kinase 2 interacting protein	9.44282e-05
ENSG00000115159	GPD2	glycerol-3-phosphate dehydrogenase 2	9.44282e-05
ENSG00000205363	INSYN1	inhibitory synaptic factor 1	9.44282e-05
ENSG00000145715	RASA1	RAS p21 protein activator 1	9.52135e-05
ENSG00000175216	CKAP5	cytoskeleton associated protein 5	9.59318e-05
ENSG00000183624	HMCES	5-hydroxymethylcytosine binding, ES cell specific	9.59318e-05
ENSG00000113448	PDE4D	phosphodiesterase 4D	9.59318e-05
ENSG00000161204	ABCF3	ATP binding cassette subfamily F member 3	9.82763e-05
ENSG00000041515	MYO16	myosin XVI	9.82763e-05
ENSG00000104660	LEPROTL1	leptin receptor overlapping transcript like 1	9.82763e-05
ENSG00000073803	MAP3K13	mitogen-activated protein kinase kinase kinase 13	9.8988e-05
ENSG00000131016	AKAP12	A-kinase anchoring protein 12	9.8988e-05
ENSG00000184752	NDUFA12	NADH:ubiquinone oxidoreductase subunit A12	9.8988e-05
ENSG00000116120	FARSB	phenylalanyl-tRNA synthetase subunit beta	0.000100543
ENSG00000143847	PPFIA4	PTPRF interacting protein alpha 4	0.000101284
ENSG00000133302	SLF1	SMC5-SMC6 complex localization factor 1	0.000102727
ENSG00000081026	MAGI3	membrane associated guanylate kinase, WW and PDZ domain containing 3	0.000102727
ENSG00000144161	ZC3H8	zinc finger CCCH-type containing 8	0.000102727
ENSG00000152402	GUCY1A2	guanylate cyclase 1 soluble subunit alpha 2	0.000103463
ENSG00000170860	LSM3	LSM3 homolog, U6 small nuclear RNA and mRNA degradation associated	0.000103463
ENSG00000164070	HSPA4L	heat shock protein family A (Hsp70) member 4 like	0.000103986
ENSG00000089723	OTUB2	OTU deubiquitinase, ubiquitin aldehyde binding 2	0.000103986
ENSG00000144550	CPNE9	copine family member 9	0.000103986
ENSG00000131711	MAP1B	microtubule associated protein 1B	0.000105413
ENSG00000145349	CAMK2D	calcium/calmodulin dependent protein kinase II delta	0.000105413
ENSG00000112996	MRPS30	mitochondrial ribosomal protein S30	0.000105413
ENSG00000182132	KCNIP1	potassium voltage-gated channel interacting protein 1	0.000106106
ENSG00000163541	SUCLG1	succinate-CoA ligase GDP/ADP-forming subunit alpha	0.000106106
ENSG00000126814	TRMT5	tRNA methyltransferase 5	0.000107523
ENSG00000070785	EIF2B3	eukaryotic translation initiation factor 2B subunit gamma	0.000107523
ENSG00000112146	FBXO9	F-box protein 9	0.00010832
ENSG00000118454	ANKRD13C	ankyrin repeat domain 13C	0.000109876
ENSG00000159685	CHCHD6	coiled-coil-helix-coiled-coil-helix domain containing 6	0.000110596
ENSG00000147655	RSPO2	R-spondin 2	0.000111278
ENSG00000174109	UQCC4	ubiquinol-cytochrome c reductase complex assembly factor 4	0.000111278
ENSG00000156113	KCNMA1	potassium calcium-activated channel subfamily M alpha 1	0.000111278
ENSG00000108100	CCNY	cyclin Y	0.000111996
ENSG00000100897	DCAF11	DDB1 and CUL4 associated factor 11	0.000111996
ENSG00000115310	RTN4	reticulon 4	0.000112712
ENSG00000147224	PRPS1	phosphoribosyl pyrophosphate synthetase 1	0.000112712
ENSG00000101938	CHRDL1	chordin like 1	0.000113503
ENSG00000079931	MOXD1	monooxygenase DBH like 1	0.000114217
ENSG00000218336	TENM3	teneurin transmembrane protein 3	0.000114217
ENSG00000087152	ATXN7L3	ataxin 7 like 3	0.000114968
ENSG00000048991	R3HDM1	R3H domain containing 1	0.000115717
ENSG00000159409	CELF3	CUGBP Elav-like family member 3	0.000116388
ENSG00000132694	ARHGEF11	Rho guanine nucleotide exchange factor 11	0.000116388
ENSG00000184388	PABPC1L2B	poly(A) binding protein cytoplasmic 1 like 2B	0.000117843
ENSG00000156261	CCT8	chaperonin containing TCP1 subunit 8	0.000118509
ENSG00000180964	TCEAL8	transcription elongation factor A like 8	0.000119253
ENSG00000174453	VWC2L	von Willebrand factor C domain containing 2 like	0.000119995
ENSG00000100027	YPEL1	yippee like 1	0.000120657
ENSG00000135472	FAIM2	Fas apoptotic inhibitory molecule 2	0.000120657
ENSG00000197223	C1D	C1D nuclear receptor corepressor	0.000120657
ENSG00000153982	GDPD1	glycerophosphodiester phosphodiesterase domain containing 1	0.000120657
ENSG00000178467	P4HTM	prolyl 4-hydroxylase, transmembrane	0.000121277
ENSG00000203879	GDI1	GDP dissociation inhibitor 1	0.000121975
ENSG00000176401	EID2B	EP300 interacting inhibitor of differentiation 2B	0.000123571
ENSG00000203760	CENPW	centromere protein W	0.000125043
ENSG00000160445	ZER1	zyg-11 related cell cycle regulator	0.000127117
ENSG00000143549	TPM3	tropomyosin 3	0.000127117
ENSG00000158042	MRPL17	mitochondrial ribosomal protein L17	0.000127117
ENSG00000188042	ARL4C	ADP ribosylation factor like GTPase 4C	0.000127117
ENSG00000102225	CDK16	cyclin dependent kinase 16	0.000127805
ENSG00000240891	PLCXD2	phosphatidylinositol specific phospholipase C X domain containing 2	0.000129221
ENSG00000155966	AFF2	ALF transcription elongation factor 2	0.000129221
ENSG00000163082	SGPP2	sphingosine-1-phosphate phosphatase 2	0.000129221
ENSG00000198176	TFDP1	transcription factor Dp-1	0.000131357
ENSG00000152413	HOMER1	homer scaffold protein 1	0.000131357
ENSG00000167136	ENDOG	endonuclease G	0.000131357
ENSG00000169258	GPRIN1	G protein regulated inducer of neurite outgrowth 1	0.000132848
ENSG00000166963	MAP1A	microtubule associated protein 1A	0.000133571
ENSG00000151093	OXSM	3-oxoacyl-ACP synthase, mitochondrial	0.000135013
ENSG00000163673	DCLK3	doublecortin like kinase 3	0.000136407
ENSG00000145730	PAM	peptidylglycine alpha-amidating monooxygenase	0.000136407
ENSG00000144119	C1QL2	complement C1q like 2	0.000136407
ENSG00000110436	SLC1A2	solute carrier family 1 member 2	0.000137797
ENSG00000133985	TTC9	tetratricopeptide repeat domain 9	0.000137797
ENSG00000047315	POLR2B	RNA polymerase II subunit B	0.000139227
ENSG00000176148	TCP11L1	t-complex 11 like 1	0.000139227
ENSG00000188352	FOCAD	focadhesin	0.00013985
ENSG00000187325	TAF9B	TATA-box binding protein associated factor 9b	0.00013985
ENSG00000137825	ITPKA	inositol-trisphosphate 3-kinase A	0.000140471
ENSG00000127884	ECHS1	enoyl-CoA hydratase, short chain 1	0.000140471
ENSG00000015676	NUDCD3	NudC domain containing 3	0.000141136
ENSG00000163866	SMIM12	small integral membrane protein 12	0.000142509
ENSG00000113048	MRPS27	mitochondrial ribosomal protein S27	0.000142509
ENSG00000120805	ARL1	ADP ribosylation factor like GTPase 1	0.000142509
ENSG00000114520	SNX4	sorting nexin 4	0.000143739
ENSG00000087301	TXNDC16	thioredoxin domain containing 16	0.000143739
ENSG00000143013	LMO4	LIM domain only 4	0.000143739
ENSG00000173452	TMEM196	transmembrane protein 196	0.000143739
ENSG00000211451	GNRHR2	gonadotropin releasing hormone receptor 2 (pseudogene)	0.000143739
ENSG00000170153	RNF150	ring finger protein 150	0.000144397
ENSG00000048162	NOP16	NOP16 nucleolar protein	0.000144397
ENSG00000171189	GRIK1	glutamate ionotropic receptor kainate type subunit 1	0.000145148
ENSG00000144227	NXPH2	neurexophilin 2	0.000145805
ENSG00000198046	ZNF667	zinc finger protein 667	0.000147162
ENSG00000189212	DPY19L2P1	DPY19L2 pseudogene 1	0.000147862
ENSG00000004897	CDC27	cell division cycle 27	0.000148609
ENSG00000259032	ENSAP2	endosulfine alpha pseudogene 2	0.00014926
ENSG00000171509	RXFP1	relaxin family peptide receptor 1	0.000150606
ENSG00000154146	NRGN	neurogranin	0.000152046
ENSG00000233930	KRTAP5-AS1	KRTAP5-1/KRTAP5-2 antisense RNA 1	0.00015274
ENSG00000121481	RNF2	ring finger protein 2	0.000153433
ENSG00000103502	CDIPT	CDP-diacylglycerol--inositol 3-phosphatidyltransferase	0.000153978
ENSG00000111667	USP5	ubiquitin specific peptidase 5	0.000153978
ENSG00000137968	SLC44A5	solute carrier family 44 member 5	0.000154669
ENSG00000117906	RCN2	reticulocalbin 2	0.000154669
ENSG00000111707	SUDS3	SDS3 homolog, SIN3A corepressor complex component	0.000155161
ENSG00000077348	EXOSC5	exosome component 5	0.000155161
ENSG00000153201	RANBP2	RAN binding protein 2	0.000155161
ENSG00000188124	OR2AG2	olfactory receptor family 2 subfamily AG member 2	0.000155161
ENSG00000197586	ENTPD6	ectonucleoside triphosphate diphosphohydrolase 6	0.000156537
ENSG00000085788	DDHD2	DDHD domain containing 2	0.000156537
ENSG00000176171	BNIP3	BCL2 interacting protein 3	0.000157174
ENSG00000104863	LIN7B	lin-7 homolog B, crumbs cell polarity complex component	0.000160114
ENSG00000085382	HACE1	HECT domain and ankyrin repeat containing E3 ubiquitin protein ligase 1	0.000160114
ENSG00000109881	CCDC34	coiled-coil domain containing 34	0.000162211
ENSG00000145451	GLRA3	glycine receptor alpha 3	0.000163571
ENSG00000204576	PRR3	proline rich 3	0.000164198
ENSG00000155096	AZIN1	antizyme inhibitor 1	0.000164198
ENSG00000092978	GPATCH2	G-patch domain containing 2	0.000164824
ENSG00000171533	MAP6	microtubule associated protein 6	0.000164824
ENSG00000143093	STRIP1	striatin interacting protein 1	0.000166176
ENSG00000177971	IMP3	IMP U3 small nucleolar ribonucleoprotein 3	0.000166176
ENSG00000104833	TUBB4A	tubulin beta 4A class IVa	0.000167578
ENSG00000075089	ACTR6	actin related protein 6	0.000168252
ENSG00000037897	METTL1	methyltransferase 1, tRNA methylguanosine	0.000168765
ENSG00000183307	TMEM121B	transmembrane protein 121B	0.000170213
ENSG00000235106	BRD3OS	BRD3 opposite strand	0.000171552
ENSG00000275896	PRSS2	serine protease 2	0.000171552
ENSG00000155330	C16orf87	chromosome 16 open reading frame 87	0.000172167
ENSG00000171004	HS6ST2	heparan sulfate 6-O-sulfotransferase 2	0.000172167
ENSG00000176769	TCERG1L	transcription elongation regulator 1 like	0.000173609
ENSG00000166260	COX11	cytochrome c oxidase copper chaperone COX11	0.00017422
ENSG00000152942	RAD17	RAD17 checkpoint clamp loader component	0.00017422
ENSG00000204071	TCEAL6	transcription elongation factor A like 6	0.00017422
ENSG00000104524	PYCR3	pyrroline-5-carboxylate reductase 3	0.000174885
ENSG00000105376	ICAM5	intercellular adhesion molecule 5	0.00017704
ENSG00000054277	OPN3	opsin 3	0.000178419
ENSG00000101266	CSNK2A1	casein kinase 2 alpha 1	0.000179852
ENSG00000117016	RIMS3	regulating synaptic membrane exocytosis 3	0.000180511
ENSG00000271474	UNC5C-AS1	UNC5C antisense RNA 1	0.000183026
ENSG00000155099	PIP4P2	phosphatidylinositol-4,5-bisphosphate 4-phosphatase 2	0.000183026
ENSG00000163781	TOPBP1	DNA topoisomerase II binding protein 1	0.000187291
ENSG00000279090	ENSG00000279091	TEC	0.0001893
ENSG00000116688	MFN2	mitofusin 2	0.0001893
ENSG00000137501	SYTL2	synaptotagmin like 2	0.000191422
ENSG00000105088	OLFM2	olfactomedin 2	0.000192009
ENSG00000103423	DNAJA3	DnaJ heat shock protein family (Hsp40) member A3	0.000196296
ENSG00000145063	ENSG00000145064	novel transcript	0.000196296
ENSG00000231784	DBIL5P	diazepam binding inhibitor-like 5, pseudogene	0.000196938
ENSG00000188011	RTP5	receptor transporter protein 5 (putative)	0.000198982
ENSG00000169727	GPS1	G protein pathway suppressor 1	0.00019956
ENSG00000053108	FSTL4	follistatin like 4	0.00019956
ENSG00000106443	PHF14	PHD finger protein 14	0.000200898
ENSG00000031698	SARS1	seryl-tRNA synthetase 1	0.000202994
ENSG00000129159	KCNC1	potassium voltage-gated channel subfamily C member 1	0.000203692
ENSG00000128039	SRD5A3	steroid 5 alpha-reductase 3	0.000204326
ENSG00000171960	PPIH	peptidylprolyl isomerase H	0.000204897
ENSG00000102053	ZC3H12B	zinc finger CCCH-type containing 12B	0.000205593
ENSG00000145920	CPLX2	complexin 2	0.000206983
ENSG00000122126	OCRL	OCRL inositol polyphosphate-5-phosphatase	0.000207551
ENSG00000101843	PSMD10	proteasome 26S subunit, non-ATPase 10	0.000207551
ENSG00000119227	PIGZ	phosphatidylinositol glycan anchor biosynthesis class Z	0.000209374
ENSG00000118596	SLC16A7	solute carrier family 16 member 7	0.000209374
ENSG00000167964	RAB26	RAB26, member RAS oncogene family	0.000209374
ENSG00000232859	LYRM9	LYR motif containing 9	0.000210002
ENSG00000086504	MRPL28	mitochondrial ribosomal protein L28	0.000213518
ENSG00000174672	BRSK2	BR serine/threonine kinase 2	0.000214207
ENSG00000091622	PITPNM3	PITPNM family member 3	0.000216075
ENSG00000111670	GNPTAB	N-acetylglucosamine-1-phosphate transferase subunits alpha and beta	0.000216075
ENSG00000011347	SYT7	synaptotagmin 7	0.000216075
ENSG00000047056	WDR37	WD repeat domain 37	0.000216564
ENSG00000141582	CBX4	chromobox 4	0.000217936
ENSG00000162961	DPY30	dpy-30 histone methyltransferase complex regulatory subunit	0.000217936
ENSG00000177990	DPY19L2	dpy-19 like 2	0.000220607
ENSG00000110514	MADD	MAP kinase activating death domain	0.000221973
ENSG00000132768	DPH2	diphthamide biosynthesis 2	0.000224632
ENSG00000275004	ZNF280B	zinc finger protein 280B	0.000225109
ENSG00000182732	RGS6	regulator of G protein signaling 6	0.000225109
ENSG00000079101	CLUL1	clusterin like 1	0.00022572
ENSG00000181991	MRPS11	mitochondrial ribosomal protein S11	0.000226194
ENSG00000130347	RTN4IP1	reticulon 4 interacting protein 1	0.000226194
ENSG00000063322	MED29	mediator complex subunit 29	0.000226872
ENSG00000196655	TRAPPC4	trafficking protein particle complex subunit 4	0.000227344
ENSG00000100804	PSMB5	proteasome 20S subunit beta 5	0.000227344
ENSG00000146147	MLIP	muscular LMNA interacting protein	0.000227952
ENSG00000100604	CHGA	chromogranin A	0.000230049
ENSG00000008283	CYB561	cytochrome b561	0.000230655
ENSG00000248485	PCP4L1	Purkinje cell protein 4 like 1	0.00023119
ENSG00000167863	ATP5PD	ATP synthase peripheral stalk subunit d	0.00023119
ENSG00000082684	SEMA5B	semaphorin 5B	0.000232398
ENSG00000124613	ZNF391	zinc finger protein 391	0.000232398
ENSG00000111647	BLTP3B	bridge-like lipid transfer protein family member 3B	0.00023293
ENSG00000168243	GNG4	G protein subunit gamma 4	0.000233602
ENSG00000205593	DENND6B	DENN domain containing 6B	0.000235686
ENSG00000127588	GNG13	G protein subunit gamma 13	0.000238365
ENSG00000269210	ENSG00000269211	novel transcript, antisense to ARHGEF33	0.000238677
ENSG00000082556	OPRK1	opioid receptor kappa 1	0.000238677
ENSG00000147180	ZNF711	zinc finger protein 711	0.000238677
ENSG00000147465	STAR	steroidogenic acute regulatory protein	0.000239273
ENSG00000156011	PSD3	pleckstrin and Sec7 domain containing 3	0.000239868
ENSG00000073910	FRY	FRY microtubule binding protein	0.000239868
ENSG00000174442	ZWILCH	zwilch kinetochore protein	0.000240391
ENSG00000167112	TRUB2	TruB pseudouridine synthase family member 2	0.000240391
ENSG00000067798	NAV3	neuron navigator 3	0.000242387
ENSG00000089693	MLF2	myeloid leukemia factor 2	0.000243715
ENSG00000061337	LZTS1	leucine zipper tumor suppressor 1	0.000243715
ENSG00000102931	ARL2BP	ADP ribosylation factor like GTPase 2 binding protein	0.000246513
ENSG00000156136	DCK	deoxycytidine kinase	0.000247176
ENSG00000188211	NCR3LG1	natural killer cell cytotoxicity receptor 3 ligand 1	0.000248499
ENSG00000104331	BPNT2	3'(2'), 5'-bisphosphate nucleotidase 2	0.00024916
ENSG00000136522	MRPL47	mitochondrial ribosomal protein L47	0.000249673
ENSG00000106153	CHCHD2	coiled-coil-helix-coiled-coil-helix domain containing 2	0.000250844
ENSG00000164109	MAD2L1	mitotic arrest deficient 2 like 1	0.000250844
ENSG00000136243	NUP42	nucleoporin 42	0.000251279
ENSG00000051382	PIK3CB	phosphatidylinositol-4,5-bisphosphate 3-kinase catalytic subunit beta	0.000251279
ENSG00000005882	PDK2	pyruvate dehydrogenase kinase 2	0.000251714
ENSG00000164082	GRM2	glutamate metabotropic receptor 2	0.000251714
ENSG00000250292	ENSG00000250293	chimerin (chimaerin) 1 (CHN1) pseudogene	0.000251714
ENSG00000185515	BRCC3	BRCA1/BRCA2-containing complex subunit 3	0.000252297
ENSG00000179820	MYADM	myeloid associated differentiation marker	0.000252804
ENSG00000173660	UQCRH	ubiquinol-cytochrome c reductase hinge protein	0.000252804
ENSG00000182195	LDOC1	LDOC1 regulator of NFKB signaling	0.00025346
ENSG00000267909	CCDC177	coiled-coil domain containing 177	0.00025404
ENSG00000106123	EPHB6	EPH receptor B6	0.000255425
ENSG00000123562	MORF4L2	mortality factor 4 like 2	0.000259116
ENSG00000197969	VPS13A	vacuolar protein sorting 13 homolog A	0.000260189
ENSG00000143067	ZNF697	zinc finger protein 697	0.000260189
ENSG00000134115	CNTN6	contactin 6	0.000260839
ENSG00000072657	TRHDE	thyrotropin releasing hormone degrading enzyme	0.000261489
ENSG00000116544	DLGAP3	DLG associated protein 3	0.000261984
ENSG00000067369	TP53BP1	tumor protein p53 binding protein 1	0.000262633
ENSG00000148341	SH3GLB2	SH3 domain containing GRB2 like, endophilin B2	0.000267809
ENSG00000156140	ADAMTS3	ADAM metallopeptidase with thrombospondin type 1 motif 3	0.000269099
ENSG00000100276	RASL10A	RAS like family 10 member A	0.000273523
ENSG00000070761	CFAP20	cilia and flagella associated protein 20	0.000274165
ENSG00000166165	CKB	creatine kinase B	0.000275927
ENSG00000166068	SPRED1	sprouty related EVH1 domain containing 1	0.000276567
ENSG00000115317	HTRA2	HtrA serine peptidase 2	0.000279204
ENSG00000170906	NDUFA3	NADH:ubiquinone oxidoreductase subunit A3	0.000284547
ENSG00000170485	NPAS2	neuronal PAS domain protein 2	0.000284547
ENSG00000204179	PTPN20	protein tyrosine phosphatase non-receptor type 20	0.000289875
ENSG00000175054	ATR	ATR serine/threonine kinase	0.000291057
ENSG00000164100	NDST3	N-deacetylase and N-sulfotransferase 3	0.000291057
ENSG00000101638	ST8SIA5	ST8 alpha-N-acetyl-neuraminide alpha-2,8-sialyltransferase 5	0.000293414
ENSG00000141522	ARHGDIA	Rho GDP dissociation inhibitor alpha	0.00029379
ENSG00000140632	GLYR1	glyoxylate reductase 1 homolog	0.00029379
ENSG00000177733	HNRNPA0	heterogeneous nuclear ribonucleoprotein A0	0.00029379
ENSG00000156345	CDK20	cyclin dependent kinase 20	0.000294335
ENSG00000154001	PPP2R5E	protein phosphatase 2 regulatory subunit B'epsilon	0.000296764
ENSG00000018236	CNTN1	contactin 1	0.000296764
ENSG00000105364	MRPL4	mitochondrial ribosomal protein L4	0.000297392
ENSG00000166352	IFTAP	intraflagellar transport associated protein	0.000298732
ENSG00000125841	NRSN2	neurensin 2	0.000301862
ENSG00000164620	RELL2	RELT like 2	0.000301862
ENSG00000170633	RNF34	ring finger protein 34	0.00030436
ENSG00000067225	PKM	pyruvate kinase M1/2	0.000307473
ENSG00000058272	PPP1R12A	protein phosphatase 1 regulatory subunit 12A	0.000308628
ENSG00000166579	NDEL1	nudE neurodevelopment protein 1 like 1	0.000308628
ENSG00000007237	GAS7	growth arrest specific 7	0.00031102
ENSG00000135698	MPHOSPH6	M-phase phosphoprotein 6	0.00031102
ENSG00000135624	CCT7	chaperonin containing TCP1 subunit 7	0.00031102
ENSG00000147724	FAM135B	family with sequence similarity 135 member B	0.000312169
ENSG00000163281	GNPDA2	glucosamine-6-phosphate deaminase 2	0.000312698
ENSG00000178988	MRFAP1L1	Morf4 family associated protein 1 like 1	0.000313226
ENSG00000070610	GBA2	glucosylceramidase beta 2	0.000313665
ENSG00000102096	PIM2	Pim-2 proto-oncogene, serine/threonine kinase	0.000314281
ENSG00000150787	PTS	6-pyruvoyltetrahydropterin synthase	0.000314628
ENSG00000168952	STXBP6	syntaxin binding protein 6	0.000316564
ENSG00000025772	TOMM34	translocase of outer mitochondrial membrane 34	0.000316564
ENSG00000276023	DUSP14	dual specificity phosphatase 14	0.000317179
ENSG00000117791	MTARC2	mitochondrial amidoxime reducing component 2	0.000317612
ENSG00000100526	CDKN3	cyclin dependent kinase inhibitor 3	0.000320156
ENSG00000110107	PRPF19	pre-mRNA processing factor 19	0.00032242
ENSG00000088367	EPB41L1	erythrocyte membrane protein band 4.1 like 1	0.00032242
ENSG00000112183	RBM24	RNA binding motif protein 24	0.00032294
ENSG00000166313	APBB1	amyloid beta precursor protein binding family B member 1	0.00032416
ENSG00000114030	KPNA1	karyopherin subunit alpha 1	0.000324769
ENSG00000139910	NOVA1	NOVA alternative splicing regulator 1	0.000325286
ENSG00000107021	TBC1D13	TBC1 domain family member 13	0.000325526
ENSG00000049759	NEDD4L	NEDD4 like E3 ubiquitin protein ligase	0.000325526
ENSG00000124207	CSE1L	chromosome segregation 1 like	0.000326134
ENSG00000197296	FITM2	fat storage inducing transmembrane protein 2	0.000326649
ENSG00000040199	PHLPP2	PH domain and leucine rich repeat protein phosphatase 2	0.000328562
ENSG00000154027	AK5	adenylate kinase 5	0.000328562
ENSG00000081189	MEF2C	myocyte enhancer factor 2C	0.000329774
ENSG00000179796	LRRC3B	leucine rich repeat containing 3B	0.000329774
ENSG00000044524	EPHA3	EPH receptor A3	0.000330797
ENSG00000204310	AGPAT1	1-acylglycerol-3-phosphate O-acyltransferase 1	0.000331308
ENSG00000096080	MRPS18A	mitochondrial ribosomal protein S18A	0.000331819
ENSG00000158985	CDC42SE2	CDC42 small effector 2	0.000334645
ENSG00000134058	CDK7	cyclin dependent kinase 7	0.000336543
ENSG00000134575	ACP2	acid phosphatase 2, lysosomal	0.000339733
ENSG00000207649	MIR138-2	microRNA 138-2	0.000340237
ENSG00000145293	ENOPH1	enolase-phosphatase 1	0.000341434
ENSG00000109255	NMU	neuromedin U	0.000341434
ENSG00000087460	GNAS	GNAS complex locus	0.000342032
ENSG00000100523	DDHD1	DDHD domain containing 1	0.000344421
ENSG00000135940	COX5B	cytochrome c oxidase subunit 5B	0.000344421
ENSG00000188981	MSANTD1	Myb/SANT DNA binding domain containing 1	0.000345613
ENSG00000122545	SEPTIN7	septin 7	0.000347496
ENSG00000167881	SRP68	signal recognition particle 68	0.000347994
ENSG00000115944	COX7A2L	cytochrome c oxidase subunit 7A2 like	0.000350272
ENSG00000102401	ARMCX3	armadillo repeat containing X-linked 3	0.000352543
ENSG00000136052	SLC41A2	solute carrier family 41 member 2	0.000353134
ENSG00000110717	NDUFS8	NADH:ubiquinone oxidoreductase core subunit S8	0.000353726
ENSG00000084463	WBP11	WW domain binding protein 11	0.000355596
ENSG00000177885	GRB2	growth factor receptor bound protein 2	0.000357464
ENSG00000089220	PEBP1	phosphatidylethanolamine binding protein 1	0.000360607
ENSG00000134444	RELCH	RAB11 binding and LisH domain, coiled-coil and HEAT repeat containing	0.000360607
ENSG00000175203	DCTN2	dynactin subunit 2	0.000361782
ENSG00000117020	AKT3	AKT serine/threonine kinase 3	0.000361782
ENSG00000135299	ANKRD6	ankyrin repeat domain 6	0.000363442
ENSG00000163637	PRICKLE2	prickle planar cell polarity protein 2	0.000365198
ENSG00000055130	CUL1	cullin 1	0.000365783
ENSG00000166603	MC4R	melanocortin 4 receptor	0.000368222
ENSG00000139977	NAA30	N-alpha-acetyltransferase 30, NatC catalytic subunit	0.000368704
ENSG00000139726	DENR	density regulated re-initiation and release factor	0.000369287
ENSG00000119185	ITGB1BP1	integrin subunit beta 1 binding protein 1	0.000369665
ENSG00000178662	CSRNP3	cysteine and serine rich nuclear protein 3	0.00037305
ENSG00000108819	PPP1R9B	protein phosphatase 1 regulatory subunit 9B	0.000374106
[truncated: 275 more rows]
