# Supplementary material for: Exploring Gene Expression Patterns in Alzheimer’s Disease Using a Human Microarray Data Meta-Analysis
Source: Biology (Basel). 2026 Feb 16;15(4):345. doi: 10.3390/biology15040345 (PMC12938635; doi:10.3390/biology15040345)
Supplement: Supplementary file 1 [file biology-15-00345-s001.zip › Data S4.xlsx]

## Sheet: UpRegulatedStringNodesDegree
STRING Node	STRING Ensembl Protein ID		Ensembl Gene ID	Gene Name	Gene Description	Node Degree
MYC	9606.ENSP00000478887		ENSG00000136997	MYC	MYC proto-oncogene, bHLH transcription factor	296
EGFR	9606.ENSP00000275493		ENSG00000146648	EGFR	epidermal growth factor receptor	281
CD4	9606.ENSP00000011653		ENSG00000010610	CD4	CD4 molecule	251
STAT3	9606.ENSP00000264657		ENSG00000168610	STAT3	signal transducer and activator of transcription 3	244
PTPRC	9606.ENSP00000411355		ENSG00000081237	PTPRC	protein tyrosine phosphatase receptor type C	235
EP300	9606.ENSP00000263253		ENSG00000100393	EP300	E1A binding protein p300	216
CD44	9606.ENSP00000398632		ENSG00000026508	CD44	CD44 molecule (IN blood group)	193
HDAC1	9606.ENSP00000362649		ENSG00000116478	HDAC1	histone deacetylase 1	193
ITGAM	9606.ENSP00000496959		ENSG00000169896	ITGAM	integrin subunit alpha M	188
NFKB1	9606.ENSP00000226574		ENSG00000109320	NFKB1	nuclear factor kappa B subunit 1	187
TGFB1	9606.ENSP00000221930		ENSG00000105329	TGFB1	transforming growth factor beta 1	187
ITGB2	9606.ENSP00000380948		ENSG00000160255	ITGB2	integrin subunit beta 2	173
TLR2	9606.ENSP00000260010		ENSG00000137462	TLR2	toll like receptor 2	173
SPI1	9606.ENSP00000227163		ENSG00000066336	SPI1	Spi-1 proto-oncogene	168
FOS	9606.ENSP00000306245		ENSG00000170345	FOS	Fos proto-oncogene, AP-1 transcription factor subunit	163
EGF	9606.ENSP00000265171		ENSG00000138798	EGF	epidermal growth factor	160
CSF1R	9606.ENSP00000286301		ENSG00000182578	CSF1R	colony stimulating factor 1 receptor	159
CREBBP	9606.ENSP00000262367		ENSG00000005339	CREBBP	CREB binding protein	157
CXCR4	9606.ENSP00000386884		ENSG00000121966	CXCR4	C-X-C motif chemokine receptor 4	157
TYROBP	9606.ENSP00000262629		ENSG00000011600	TYROBP	transmembrane immune signaling adaptor TYROBP	151
FCGR3A	9606.ENSP00000356946		ENSG00000203747	FCGR3A	Fc gamma receptor IIIa	150
CD86	9606.ENSP00000332049		ENSG00000114013	CD86	CD86 molecule	148
H3-5	9606.ENSP00000339835		ENSG00000188375	H3-5	H3.5 histone	145
ERBB2	9606.ENSP00000269571		ENSG00000141736	ERBB2	erb-b2 receptor tyrosine kinase 2	144
MYD88	9606.ENSP00000498321		ENSG00000172936	MYD88	MYD88 innate immune signal transduction adaptor	144
NFKBIA	9606.ENSP00000216797		ENSG00000100906	NFKBIA	NFKB inhibitor alpha	144
NOTCH1	9606.ENSP00000498587		ENSG00000148400	NOTCH1	notch receptor 1	142
ITGB1	9606.ENSP00000379350		ENSG00000150093	ITGB1	integrin subunit beta 1	141
PECAM1	9606.ENSP00000457421		ENSG00000261371	PECAM1	platelet and endothelial cell adhesion molecule 1	141
RELA	9606.ENSP00000384273		ENSG00000173039	RELA	RELA proto-oncogene, NF-kB subunit	140
SYK	9606.ENSP00000364898		ENSG00000165025	SYK	spleen associated tyrosine kinase	140
RUNX1	9606.ENSP00000300305		ENSG00000159216	RUNX1	RUNX family transcription factor 1	138
PLEK	9606.ENSP00000234313		ENSG00000115956	PLEK	pleckstrin	131
VCAM1	9606.ENSP00000294728		ENSG00000162692	VCAM1	vascular cell adhesion molecule 1	129
CCL5	9606.ENSP00000474412		ENSG00000271503	CCL5	C-C motif chemokine ligand 5	128
CD40	9606.ENSP00000361359		ENSG00000101017	CD40	CD40 molecule	127
ITGAX	9606.ENSP00000454623		ENSG00000140678	ITGAX	integrin subunit alpha X	127
CASP1	9606.ENSP00000433138		ENSG00000137752	CASP1	caspase 1	124
BTK	9606.ENSP00000483570		ENSG00000010671	BTK	Bruton tyrosine kinase	123
ABL1	9606.ENSP00000361423		ENSG00000097007	ABL1	ABL proto-oncogene 1, non-receptor tyrosine kinase	122
CTSS	9606.ENSP00000357981		ENSG00000163131	CTSS	cathepsin S	121
IRF8	9606.ENSP00000268638		ENSG00000140968	IRF8	interferon regulatory factor 8	121
ATM	9606.ENSP00000278616		ENSG00000149311	ATM	ATM serine/threonine kinase	120
FCER1G	9606.ENSP00000289902		ENSG00000158869	FCER1G	Fc epsilon receptor Ig	120
B2M	9606.ENSP00000497910		ENSG00000166710	B2M	beta-2-microglobulin	119
CD34	9606.ENSP00000310036		ENSG00000174059	CD34	CD34 molecule	119
LCP2	9606.ENSP00000046794		ENSG00000043462	LCP2	lymphocyte cytosolic protein 2	119
ANXA5	9606.ENSP00000296511		ENSG00000164111	ANXA5	annexin A5	118
LYN	9606.ENSP00000428924		ENSG00000254087	LYN	LYN proto-oncogene, Src family tyrosine kinase	118
IRF1	9606.ENSP00000245414		ENSG00000125347	IRF1	interferon regulatory factor 1	116
RAC2	9606.ENSP00000249071		ENSG00000128340	RAC2	Rac family small GTPase 2	115
SCARB1	9606.ENSP00000261693		ENSG00000073060	SCARB1	scavenger receptor class B member 1	115
CD163	9606.ENSP00000352071		ENSG00000177575	CD163	CD163 molecule	114
CD74	9606.ENSP00000009530		ENSG00000019582	CD74	CD74 molecule	114
TNFRSF1A	9606.ENSP00000162749		ENSG00000067182	TNFRSF1A	TNF receptor superfamily member 1A	114
STAT5A	9606.ENSP00000341208		ENSG00000126561	STAT5A	signal transducer and activator of transcription 5A	113
CASP8	9606.ENSP00000351273		ENSG00000064012	CASP8	caspase 8	112
SIRT1	9606.ENSP00000212015		ENSG00000096717	SIRT1	sirtuin 1	112
IL18	9606.ENSP00000280357		ENSG00000150782	IL18	interleukin 18	111
SELL	9606.ENSP00000498227		ENSG00000188404	SELL	selectin L	111
TLR8	9606.ENSP00000312082		ENSG00000101916	TLR8	toll like receptor 8	109
VWF	9606.ENSP00000261405		ENSG00000110799	VWF	von Willebrand factor	109
FYN	9606.ENSP00000346671		ENSG00000010810	FYN	FYN proto-oncogene, Src family tyrosine kinase	106
MMP2	9606.ENSP00000219070		ENSG00000087245	MMP2	matrix metallopeptidase 2	106
HCLS1	9606.ENSP00000320176		ENSG00000180353	HCLS1	hematopoietic cell-specific Lyn substrate 1	105
CDKN1A	9606.ENSP00000384849		ENSG00000124762	CDKN1A	cyclin dependent kinase inhibitor 1A	104
IKBKB	9606.ENSP00000430684		ENSG00000104365	IKBKB	inhibitor of nuclear factor kappa B kinase subunit beta	104
VAV1	9606.ENSP00000472929		ENSG00000141968	VAV1	vav guanine nucleotide exchange factor 1	103
CCR1	9606.ENSP00000296140		ENSG00000163823	CCR1	C-C motif chemokine receptor 1	102
CD33	9606.ENSP00000262262		ENSG00000105383	CD33	CD33 molecule	101
IL10RA	9606.ENSP00000227752		ENSG00000110324	IL10RA	interleukin 10 receptor subunit alpha	101
TLN1	9606.ENSP00000316029		ENSG00000137076	TLN1	talin 1	101
TLR7	9606.ENSP00000370034		ENSG00000196664	TLR7	toll like receptor 7	101
RUNX2	9606.ENSP00000360493		ENSG00000124813	RUNX2	RUNX family transcription factor 2	100
HCK	9606.ENSP00000365012		ENSG00000101336	HCK	HCK proto-oncogene, Src family tyrosine kinase	99
TLR3	9606.ENSP00000296795		ENSG00000164342	TLR3	toll like receptor 3	99
AR	9606.ENSP00000363822		ENSG00000169083	AR	androgen receptor	98
BCL6	9606.ENSP00000384371		ENSG00000113916	BCL6	BCL6 transcription repressor	98
CEBPB	9606.ENSP00000305422		ENSG00000172216	CEBPB	CCAAT enhancer binding protein beta	98
CSF1	9606.ENSP00000327513		ENSG00000184371	CSF1	colony stimulating factor 1	98
FCGR2A	9606.ENSP00000271450		ENSG00000143226	FCGR2A	Fc gamma receptor IIa	98
TJP1	9606.ENSP00000348416		ENSG00000104067	TJP1	tight junction protein 1	98
H2AC20	9606.ENSP00000332194		ENSG00000184260	H2AC20	H2A clustered histone 20	97
STAT6	9606.ENSP00000300134		ENSG00000166888	STAT6	signal transducer and activator of transcription 6	97
AGT	9606.ENSP00000355627		ENSG00000135744	AGT	angiotensinogen	96
FCGR2B	9606.ENSP00000351497		ENSG00000072694	FCGR2B	Fc gamma receptor IIb	96
PXN	9606.ENSP00000267257		ENSG00000089159	PXN	paxillin	96
TNFSF13B	9606.ENSP00000365048		ENSG00000102524	TNFSF13B	TNF superfamily member 13b	96
CEBPA	9606.ENSP00000427514		ENSG00000245848	CEBPA	CCAAT enhancer binding protein alpha	95
TLR1	9606.ENSP00000354932		ENSG00000174125	TLR1	toll like receptor 1	95
IL15	9606.ENSP00000296545		ENSG00000164136	IL15	interleukin 15	94
SPP1	9606.ENSP00000378517		ENSG00000118785	SPP1	secreted phosphoprotein 1	94
IKZF1	9606.ENSP00000331614		ENSG00000185811	IKZF1	IKAROS family zinc finger 1	93
KAT2B	9606.ENSP00000263754		ENSG00000114166	KAT2B	lysine acetyltransferase 2B	93
AIF1	9606.ENSP00000365227		ENSG00000204472	AIF1	allograft inflammatory factor 1	92
COL1A2	9606.ENSP00000297268		ENSG00000164692	COL1A2	collagen type I alpha 2 chain	92
IFIH1	9606.ENSP00000497271		ENSG00000115267	IFIH1	interferon induced with helicase C domain 1	92
FGR	9606.ENSP00000363117		ENSG00000000938	FGR	FGR proto-oncogene, Src family tyrosine kinase	91
FLNA	9606.ENSP00000358866		ENSG00000196924	FLNA	filamin A	91
REL	9606.ENSP00000295025		ENSG00000162924	REL	REL proto-oncogene, NF-kB subunit	91
PDGFRB	9606.ENSP00000261799		ENSG00000113721	PDGFRB	platelet derived growth factor receptor beta	90
WAS	9606.ENSP00000365891		ENSG00000015285	WAS	WASP actin nucleation promoting factor	90
CDK2	9606.ENSP00000266970		ENSG00000123374	CDK2	cyclin dependent kinase 2	88
CSF3R	9606.ENSP00000362195		ENSG00000119535	CSF3R	colony stimulating factor 3 receptor	88
PTPN6	9606.ENSP00000391592		ENSG00000111679	PTPN6	protein tyrosine phosphatase non-receptor type 6	88
C1QA	9606.ENSP00000363773		ENSG00000173372	C1QA	complement C1q A chain	87
ITGAL	9606.ENSP00000349252		ENSG00000005844	ITGAL	integrin subunit alpha L	86
SNAI1	9606.ENSP00000244050		ENSG00000124216	SNAI1	snail family transcriptional repressor 1	86
SOX9	9606.ENSP00000245479		ENSG00000125398	SOX9	SRY-box transcription factor 9	85
CLEC7A	9606.ENSP00000302569		ENSG00000172243	CLEC7A	C-type lectin domain containing 7A	84
IQGAP1	9606.ENSP00000268182		ENSG00000140575	IQGAP1	IQ motif containing GTPase activating protein 1	84
CD53	9606.ENSP00000497382		ENSG00000143119	CD53	CD53 molecule	83
H2BC11	9606.ENSP00000476136		ENSG00000124635	H2BC11	H2B clustered histone 11	83
TIMP1	9606.ENSP00000218388		ENSG00000102265	TIMP1	TIMP metallopeptidase inhibitor 1	83
VIM	9606.ENSP00000446007		ENSG00000026025	VIM	vimentin	83
MCL1	9606.ENSP00000358022		ENSG00000143384	MCL1	MCL1 apoptosis regulator, BCL2 family member	82
TGFBR2	9606.ENSP00000351905		ENSG00000163513	TGFBR2	transforming growth factor beta receptor 2	82
GATA2	9606.ENSP00000345681		ENSG00000179348	GATA2	GATA binding protein 2	81
H2BC5	9606.ENSP00000289316		ENSG00000158373	H2BC5	H2B clustered histone 5	81
H2BC9	9606.ENSP00000479169		ENSG00000275713	H2BC9	H2B clustered histone 9	81
KDM6A	9606.ENSP00000367203		ENSG00000147050	KDM6A	lysine demethylase 6A	81
LAPTM5	9606.ENSP00000294507		ENSG00000162511	LAPTM5	lysosomal protein transmembrane 5	81
EZR	9606.ENSP00000338934		ENSG00000092820	EZR	ezrin	80
HAVCR2	9606.ENSP00000312002		ENSG00000135077	HAVCR2	hepatitis A virus cellular receptor 2	80
KMT2A	9606.ENSP00000436786		ENSG00000118058	KMT2A	lysine methyltransferase 2A	80
MSN	9606.ENSP00000353408		ENSG00000147065	MSN	moesin	80
DNMT3A	9606.ENSP00000264709		ENSG00000119772	DNMT3A	DNA methyltransferase 3 alpha	79
GFAP	9606.ENSP00000253408		ENSG00000131095	GFAP	glial fibrillary acidic protein	79
SETD2	9606.ENSP00000386759		ENSG00000181555	SETD2	SET domain containing 2, histone lysine methyltransferase	79
TREM2	9606.ENSP00000362205		ENSG00000095970	TREM2	triggering receptor expressed on myeloid cells 2	79
NCF4	9606.ENSP00000380334		ENSG00000100365	NCF4	neutrophil cytosolic factor 4	78
ANXA2	9606.ENSP00000346032		ENSG00000182718	ANXA2	annexin A2	77
SUZ12	9606.ENSP00000316578		ENSG00000178691	SUZ12	SUZ12 polycomb repressive complex 2 subunit	77
RACK1	9606.ENSP00000426909		ENSG00000204628	RACK1	receptor for activated C kinase 1	76
HLA-DRA	9606.ENSP00000378786		ENSG00000204287	HLA-DRA	major histocompatibility complex, class II, DR alpha	75
LILRB2	9606.ENSP00000375629		ENSG00000131042	LILRB2	leukocyte immunoglobulin like receptor B2	75
NOD2	9606.ENSP00000300589		ENSG00000167207	NOD2	nucleotide binding oligomerization domain containing 2	75
PLCG2	9606.ENSP00000482457		ENSG00000197943	PLCG2	phospholipase C gamma 2	74
RIPK1	9606.ENSP00000259808		ENSG00000137275	RIPK1	receptor interacting serine/threonine kinase 1	74
H2AC6	9606.ENSP00000367022		ENSG00000180573	H2AC6	H2A clustered histone 6	73
PABPC1	9606.ENSP00000313007		ENSG00000070756	PABPC1	poly(A) binding protein cytoplasmic 1	73
MUC1	9606.ENSP00000484824		ENSG00000185499	MUC1	mucin 1, cell surface associated	72
CD9	9606.ENSP00000371958		ENSG00000010278	CD9	CD9 molecule	71
LAMP1	9606.ENSP00000333298		ENSG00000185896	LAMP1	lysosomal associated membrane protein 1	71
ROCK1	9606.ENSP00000382697		ENSG00000067900	ROCK1	Rho associated coiled-coil containing protein kinase 1	71
C3AR1	9606.ENSP00000302079		ENSG00000171860	C3AR1	complement C3a receptor 1	70
ITGA5	9606.ENSP00000293379		ENSG00000161638	ITGA5	integrin subunit alpha 5	70
KLF4	9606.ENSP00000363804		ENSG00000136826	KLF4	KLF transcription factor 4	70
YAP1	9606.ENSP00000478927		ENSG00000137693	YAP1	Yes1 associated transcriptional regulator	70
BMP4	9606.ENSP00000245451		ENSG00000125378	BMP4	bone morphogenetic protein 4	69
CCRL2	9606.ENSP00000349967		ENSG00000121797	CCRL2	C-C motif chemokine receptor like 2	69
CD63	9606.ENSP00000447730		ENSG00000135404	CD63	CD63 molecule	68
MAVS	9606.ENSP00000401980		ENSG00000088888	MAVS	mitochondrial antiviral signaling protein	68
NFE2L2	9606.ENSP00000380252		ENSG00000116044	NFE2L2	NFE2 like bZIP transcription factor 2	68
PIK3CG	9606.ENSP00000419260		ENSG00000105851	PIK3CG	phosphatidylinositol-4,5-bisphosphate 3-kinase catalytic subunit gamma	68
PPARA	9606.ENSP00000385523		ENSG00000186951	PPARA	peroxisome proliferator activated receptor alpha	68
TGFBR1	9606.ENSP00000447297		ENSG00000106799	TGFBR1	transforming growth factor beta receptor 1	68
CBFB	9606.ENSP00000415151		ENSG00000067955	CBFB	core-binding factor subunit beta	67
HMOX1	9606.ENSP00000216117		ENSG00000100292	HMOX1	heme oxygenase 1	67
ANXA1	9606.ENSP00000366109		ENSG00000135046	ANXA1	annexin A1	66
C3	9606.ENSP00000245907		ENSG00000125730	C3	complement C3	66
IRF5	9606.ENSP00000418037		ENSG00000128604	IRF5	interferon regulatory factor 5	66
TNFRSF1B	9606.ENSP00000365435		ENSG00000028137	TNFRSF1B	TNF receptor superfamily member 1B	66
BCL2L11	9606.ENSP00000376943		ENSG00000153094	BCL2L11	BCL2 like 11	65
C5AR1	9606.ENSP00000347197		ENSG00000197405	C5AR1	complement C5a receptor 1	65
C1QB	9606.ENSP00000313967		ENSG00000173369	C1QB	complement C1q B chain	64
FYB1	9606.ENSP00000493623		ENSG00000082074	FYB1	FYN binding protein 1	64
KAT2A	9606.ENSP00000225916		ENSG00000108773	KAT2A	lysine acetyltransferase 2A	64
TYK2	9606.ENSP00000431885		ENSG00000105397	TYK2	tyrosine kinase 2	64
EPHA2	9606.ENSP00000351209		ENSG00000142627	EPHA2	EPH receptor A2	63
LY86	9606.ENSP00000369286		ENSG00000112799	LY86	lymphocyte antigen 86	63
PAK2	9606.ENSP00000314067		ENSG00000180370	PAK2	p21 (RAC1) activated kinase 2	63
RHOC	9606.ENSP00000285735		ENSG00000155366	RHOC	ras homolog family member C	63
CLU	9606.ENSP00000315130		ENSG00000120885	CLU	clusterin	62
GJA1	9606.ENSP00000282561		ENSG00000152661	GJA1	gap junction protein alpha 1	62
NFATC1	9606.ENSP00000389377		ENSG00000131196	NFATC1	nuclear factor of activated T cells 1	62
RPS3	9606.ENSP00000278572		ENSG00000149273	RPS3	ribosomal protein S3	62
RUNX3	9606.ENSP00000382800		ENSG00000020633	RUNX3	RUNX family transcription factor 3	62
DICER1	9606.ENSP00000437256		ENSG00000100697	DICER1	dicer 1, ribonuclease III	61
ITGA6	9606.ENSP00000386896		ENSG00000091409	ITGA6	integrin subunit alpha 6	61
LMNA	9606.ENSP00000357283		ENSG00000160789	LMNA	lamin A/C	61
MED1	9606.ENSP00000300651		ENSG00000125686	MED1	mediator complex subunit 1	61
MYO1F	9606.ENSP00000494550		ENSG00000142347	MYO1F	myosin IF	61
NCF2	9606.ENSP00000356505		ENSG00000116701	NCF2	neutrophil cytosolic factor 2	61
RPS6	9606.ENSP00000369757		ENSG00000137154	RPS6	ribosomal protein S6	61
ARID1A	9606.ENSP00000320485		ENSG00000117713	ARID1A	AT-rich interaction domain 1A	60
BGN	9606.ENSP00000327336		ENSG00000182492	BGN	biglycan	60
CSK	9606.ENSP00000220003		ENSG00000103653	CSK	C-terminal Src kinase	60
IL6R	9606.ENSP00000357470		ENSG00000160712	IL6R	interleukin 6 receptor	60
MOV10	9606.ENSP00000399797		ENSG00000155363	MOV10	Mov10 RNA helicase	60
SELPLG	9606.ENSP00000228463		ENSG00000110876	SELPLG	selectin P ligand	60
FPR1	9606.ENSP00000471493		ENSG00000171051	FPR1	formyl peptide receptor 1	59
NCKAP1L	9606.ENSP00000293373		ENSG00000123338	NCKAP1L	NCK associated protein 1 like	59
NOTCH2	9606.ENSP00000256646		ENSG00000134250	NOTCH2	notch receptor 2	59
CD81	9606.ENSP00000263645		ENSG00000110651	CD81	CD81 molecule	58
COL6A2	9606.ENSP00000300527		ENSG00000142173	COL6A2	collagen type VI alpha 2 chain	58
FERMT3	9606.ENSP00000279227		ENSG00000149781	FERMT3	FERM domain containing kindlin 3	58
KMT2C	9606.ENSP00000262189		ENSG00000055609	KMT2C	lysine methyltransferase 2C	58
NCOA3	9606.ENSP00000361066		ENSG00000124151	NCOA3	nuclear receptor coactivator 3	58
NFKB2	9606.ENSP00000358983		ENSG00000077150	NFKB2	nuclear factor kappa B subunit 2	58
PGR	9606.ENSP00000325120		ENSG00000082175	PGR	progesterone receptor	58
SP1	9606.ENSP00000329357		ENSG00000185591	SP1	Sp1 transcription factor	58
CD22	9606.ENSP00000085219		ENSG00000012124	CD22	CD22 molecule	57
DOCK2	9606.ENSP00000429283		ENSG00000134516	DOCK2	dedicator of cytokinesis 2	57
ETV6	9606.ENSP00000379658		ENSG00000139083	ETV6	ETS variant transcription factor 6	57
HLA-E	9606.ENSP00000365817		ENSG00000204592	HLA-E	major histocompatibility complex, class I, E	57
INPP5D	9606.ENSP00000405338		ENSG00000168918	INPP5D	inositol polyphosphate-5-phosphatase D	57
ITGB5	9606.ENSP00000296181		ENSG00000082781	ITGB5	integrin subunit beta 5	57
MMP14	9606.ENSP00000308208		ENSG00000157227	MMP14	matrix metallopeptidase 14	57
RXRA	9606.ENSP00000419692		ENSG00000186350	RXRA	retinoid X receptor alpha	57
ITGB4	9606.ENSP00000200181		ENSG00000132470	ITGB4	integrin subunit beta 4	56
RPL5	9606.ENSP00000359345		ENSG00000122406	RPL5	ribosomal protein L5	56
VASP	9606.ENSP00000245932		ENSG00000125753	VASP	vasodilator stimulated phosphoprotein	56
CD300A	9606.ENSP00000353259		ENSG00000167851	CD300A	CD300a molecule	55
SPARC	9606.ENSP00000231061		ENSG00000113140	SPARC	secreted protein acidic and cysteine rich	54
TLR5	9606.ENSP00000496355		ENSG00000187554	TLR5	toll like receptor 5	54
C1QC	9606.ENSP00000363770		ENSG00000159189	C1QC	complement C1q C chain	53
HLA-DPA1	9606.ENSP00000393566		ENSG00000231389	HLA-DPA1	major histocompatibility complex, class II, DP alpha 1	53
HSPG2	9606.ENSP00000363827		ENSG00000142798	HSPG2	heparan sulfate proteoglycan 2	53
IFNGR1	9606.ENSP00000356713		ENSG00000027697	IFNGR1	interferon gamma receptor 1	53
LY96	9606.ENSP00000284818		ENSG00000154589	LY96	lymphocyte antigen 96	53
PARVG	9606.ENSP00000391583		ENSG00000138964	PARVG	parvin gamma	53
RPS16	9606.ENSP00000367806		ENSG00000105193	RPS16	ribosomal protein S16	53
APBB1IP	9606.ENSP00000365411		ENSG00000077420	APBB1IP	amyloid beta precursor protein binding family B member 1 interacting protein	52
CIITA	9606.ENSP00000485010		ENSG00000179583	CIITA	class II major histocompatibility complex transactivator	52
IFI16	9606.ENSP00000357113		ENSG00000163565	IFI16	interferon gamma inducible protein 16	52
JUP	9606.ENSP00000377508		ENSG00000173801	JUP	junction plakoglobin	52
MS4A6A	9606.ENSP00000435844		ENSG00000110077	MS4A6A	membrane spanning 4-domains A6A	52
TNRC6A	9606.ENSP00000379144		ENSG00000090905	TNRC6A	trinucleotide repeat containing adaptor 6A	52
CHD1	9606.ENSP00000483667		ENSG00000153922	CHD1	chromodomain helicase DNA binding protein 1	51
FLNC	9606.ENSP00000327145		ENSG00000128591	FLNC	filamin C	51
RAF1	9606.ENSP00000401888		ENSG00000132155	RAF1	Raf-1 proto-oncogene, serine/threonine kinase	51
RBPJ	9606.ENSP00000345206		ENSG00000168214	RBPJ	recombination signal binding protein for immunoglobulin kappa J region	51
RHOG	9606.ENSP00000339467		ENSG00000177105	RHOG	ras homolog family member G	51
RIPK2	9606.ENSP00000220751		ENSG00000104312	RIPK2	receptor interacting serine/threonine kinase 2	51
SASH3	9606.ENSP00000349359		ENSG00000122122	SASH3	SAM and SH3 domain containing 3	51
AXL	9606.ENSP00000301178		ENSG00000167601	AXL	AXL receptor tyrosine kinase	50
CEBPD	9606.ENSP00000386165		ENSG00000221869	CEBPD	CCAAT enhancer binding protein delta	50
EWSR1	9606.ENSP00000400142		ENSG00000182944	EWSR1	EWS RNA binding protein 1	50
HSPA1A	9606.ENSP00000364802		ENSG00000204389	HSPA1A	heat shock protein family A (Hsp70) member 1A	50
PRDM1	9606.ENSP00000358092		ENSG00000057657	PRDM1	PR/SET domain 1	50
PYCARD	9606.ENSP00000247470		ENSG00000103490	PYCARD	PYD and CARD domain containing	50
SETDB1	9606.ENSP00000271640		ENSG00000143379	SETDB1	SET domain bifurcated histone lysine methyltransferase 1	50
XRN1	9606.ENSP00000264951		ENSG00000114127	XRN1	5'-3' exoribonuclease 1	50
CTBP2	9606.ENSP00000311825		ENSG00000175029	CTBP2	C-terminal binding protein 2	49
DNM2	9606.ENSP00000373905		ENSG00000079805	DNM2	dynamin 2	49
FBL	9606.ENSP00000221801		ENSG00000105202	FBL	fibrillarin	49
ITGA1	9606.ENSP00000282588		ENSG00000213949	ITGA1	integrin subunit alpha 1	49
MAP3K1	9606.ENSP00000382423		ENSG00000095015	MAP3K1	mitogen-activated protein kinase kinase kinase 1	49
PAX6	9606.ENSP00000492024		ENSG00000007372	PAX6	paired box 6	49
RPL23	9606.ENSP00000420311		ENSG00000125691	RPL23	ribosomal protein L23	49
SMC1A	9606.ENSP00000323421		ENSG00000072501	SMC1A	structural maintenance of chromosomes 1A	49
TAB2	9606.ENSP00000356426		ENSG00000055208	TAB2	TGF-beta activated kinase 1 (MAP3K7) binding protein 2	49
ACTL6A	9606.ENSP00000397552		ENSG00000136518	ACTL6A	actin like 6A	48
BRD2	9606.ENSP00000378702		ENSG00000204256	BRD2	bromodomain containing 2	48
CD14	9606.ENSP00000385519		ENSG00000170458	CD14	CD14 molecule	48
FLNB	9606.ENSP00000420213		ENSG00000136068	FLNB	filamin B	48
GSN	9606.ENSP00000362924		ENSG00000148180	GSN	gelsolin	48
ILK	9606.ENSP00000379975		ENSG00000166333	ILK	integrin linked kinase	48
MSR1	9606.ENSP00000405453		ENSG00000038945	MSR1	macrophage scavenger receptor 1	48
NES	9606.ENSP00000357206		ENSG00000132688	NES	nestin	48
NUP98	9606.ENSP00000316032		ENSG00000110713	NUP98	nucleoporin 98 and 96 precursor	48
TCF3	9606.ENSP00000262965		ENSG00000071564	TCF3	transcription factor 3	48
IRAK4	9606.ENSP00000479889		ENSG00000198001	IRAK4	interleukin 1 receptor associated kinase 4	47
ITSN2	9606.ENSP00000347244		ENSG00000198399	ITSN2	intersectin 2	47
PAK4	9606.ENSP00000469413		ENSG00000130669	PAK4	p21 (RAC1) activated kinase 4	47
RPL11	9606.ENSP00000496250		ENSG00000142676	RPL11	ribosomal protein L11	47
RPL30	9606.ENSP00000428085		ENSG00000156482	RPL30	ribosomal protein L30	47
TBL1X	9606.ENSP00000495556		ENSG00000101849	TBL1X	transducin beta like 1 X-linked	47
TET2	9606.ENSP00000442788		ENSG00000168769	TET2	tet methylcytosine dioxygenase 2	47
ASXL1	9606.ENSP00000364839		ENSG00000171456	ASXL1	ASXL transcriptional regulator 1	46
GNA13	9606.ENSP00000400717		ENSG00000120063	GNA13	G protein subunit alpha 13	46
NEDD4	9606.ENSP00000424827		ENSG00000069869	NEDD4	NEDD4 E3 ubiquitin protein ligase	46
NIPBL	9606.ENSP00000282516		ENSG00000164190	NIPBL	NIPBL cohesin loading factor	46
VSIG4	9606.ENSP00000363869		ENSG00000155659	VSIG4	V-set and immunoglobulin domain containing 4	46
APAF1	9606.ENSP00000448165		ENSG00000120868	APAF1	apoptotic peptidase activating factor 1	45
KAT6A	9606.ENSP00000265713		ENSG00000083168	KAT6A	lysine acetyltransferase 6A	45
MAF	9606.ENSP00000327048		ENSG00000178573	MAF	MAF bZIP transcription factor	45
PPP1CC	9606.ENSP00000341779		ENSG00000186298	PPP1CC	protein phosphatase 1 catalytic subunit gamma	45
RPS19	9606.ENSP00000470972		ENSG00000105372	RPS19	ribosomal protein S19	45
STAG2	9606.ENSP00000218089		ENSG00000101972	STAG2	STAG2 cohesin complex component	45
AGO3	9606.ENSP00000362287		ENSG00000126070	AGO3	argonaute RISC catalytic component 3	44
EBF1	9606.ENSP00000322898		ENSG00000164330	EBF1	EBF transcription factor 1	44
ERBIN	9606.ENSP00000426632		ENSG00000112851	ERBIN	erbb2 interacting protein	44
IL3RA	9606.ENSP00000327890		ENSG00000185291	IL3RA	interleukin 3 receptor subunit alpha	44
LTF	9606.ENSP00000231751		ENSG00000012223	LTF	lactotransferrin	44
PBRM1	9606.ENSP00000386593		ENSG00000163939	PBRM1	polybromo 1	44
PTBP1	9606.ENSP00000349428		ENSG00000011304	PTBP1	polypyrimidine tract binding protein 1	44
SMARCC1	9606.ENSP00000254480		ENSG00000173473	SMARCC1	SWI/SNF related, matrix associated, actin dependent regulator of chromatin subfamily c member 1	44
CD300LF	9606.ENSP00000462309		ENSG00000186074	CD300LF	CD300 molecule like family member f	43
GNAI2	9606.ENSP00000312999		ENSG00000114353	GNAI2	G protein subunit alpha i2	43
INPPL1	9606.ENSP00000298229		ENSG00000165458	INPPL1	inositol polyphosphate phosphatase like 1	43
LARP7	9606.ENSP00000422626		ENSG00000174720	LARP7	La ribonucleoprotein 7, transcriptional regulator	43
LCP1	9606.ENSP00000381581		ENSG00000136167	LCP1	lymphocyte cytosolic protein 1	43
MS4A4A	9606.ENSP00000338648		ENSG00000110079	MS4A4A	membrane spanning 4-domains A4A	43
SERPINA1	9606.ENSP00000416066		ENSG00000197249	SERPINA1	serpin family A member 1	43
CCNL2	9606.ENSP00000383611		ENSG00000221978	CCNL2	cyclin L2	42
CCNT1	9606.ENSP00000261900		ENSG00000129315	CCNT1	cyclin T1	42
DLL4	9606.ENSP00000249749		ENSG00000128917	DLL4	delta like canonical Notch ligand 4	42
TAL1	9606.ENSP00000294339		ENSG00000162367	TAL1	TAL bHLH transcription factor 1, erythroid differentiation factor	42
TSLP	9606.ENSP00000339804		ENSG00000145777	TSLP	thymic stromal lymphopoietin	42
ZBTB16	9606.ENSP00000338157		ENSG00000109906	ZBTB16	zinc finger and BTB domain containing 16	42
CD226	9606.ENSP00000461947		ENSG00000150637	CD226	CD226 molecule	41
KLF2	9606.ENSP00000248071		ENSG00000127528	KLF2	KLF transcription factor 2	41
MAFB	9606.ENSP00000362410		ENSG00000204103	MAFB	MAF bZIP transcription factor B	41
BLNK	9606.ENSP00000224337		ENSG00000095585	BLNK	B cell linker	40
DDX17	9606.ENSP00000380033		ENSG00000100201	DDX17	DEAD-box helicase 17	40
FGL2	9606.ENSP00000248598		ENSG00000127951	FGL2	fibrinogen like 2	40
HDAC7	9606.ENSP00000080059		ENSG00000061273	HDAC7	histone deacetylase 7	40
IL17RA	9606.ENSP00000320936		ENSG00000177663	IL17RA	interleukin 17 receptor A	40
LILRB1	9606.ENSP00000315997		ENSG00000104972	LILRB1	leukocyte immunoglobulin like receptor B1	40
PLCB2	9606.ENSP00000260402		ENSG00000137841	PLCB2	phospholipase C beta 2	40
PLEC	9606.ENSP00000323856		ENSG00000178209	PLEC	plectin	40
RING1	9606.ENSP00000363787		ENSG00000204227	RING1	ring finger protein 1	40
RPS4X	9606.ENSP00000362744		ENSG00000198034	RPS4X	ribosomal protein S4 X-linked	40
S100A4	9606.ENSP00000357704		ENSG00000196154	S100A4	S100 calcium binding protein A4	40
TGFBI	9606.ENSP00000416330		ENSG00000120708	TGFBI	transforming growth factor beta induced	40
ABCA1	9606.ENSP00000363868		ENSG00000165029	ABCA1	ATP binding cassette subfamily A member 1	39
EHMT1	9606.ENSP00000417980		ENSG00000181090	EHMT1	euchromatic histone lysine methyltransferase 1	39
EVI2B	9606.ENSP00000333779		ENSG00000185862	EVI2B	ecotropic viral integration site 2B	39
KMT2E	9606.ENSP00000312379		ENSG00000005483	KMT2E	lysine methyltransferase 2E (inactive)	39
LAIR1	9606.ENSP00000375622		ENSG00000167613	LAIR1	leukocyte associated immunoglobulin like receptor 1	39
LILRB3	9606.ENSP00000245620		ENSG00000204577	LILRB3	leukocyte immunoglobulin like receptor B3	39
MED12	9606.ENSP00000363193		ENSG00000184634	MED12	mediator complex subunit 12	39
SNAP23	9606.ENSP00000249647		ENSG00000092531	SNAP23	synaptosome associated protein 23	39
ARHGAP9	9606.ENSP00000499232		ENSG00000123329	ARHGAP9	Rho GTPase activating protein 9	38
CD2AP	9606.ENSP00000352264		ENSG00000198087	CD2AP	CD2 associated protein	38
CFLAR	9606.ENSP00000312455		ENSG00000003402	CFLAR	CASP8 and FADD like apoptosis regulator	38
EXOSC10	9606.ENSP00000366135		ENSG00000171824	EXOSC10	exosome component 10	38
IGSF6	9606.ENSP00000268389		ENSG00000140749	IGSF6	immunoglobulin superfamily member 6	38
INSR	9606.ENSP00000303830		ENSG00000171105	INSR	insulin receptor	38
ITGB8	9606.ENSP00000222573		ENSG00000105855	ITGB8	integrin subunit beta 8	38
JUNB	9606.ENSP00000303315		ENSG00000171223	JUNB	JunB proto-oncogene, AP-1 transcription factor subunit	38
KDM5A	9606.ENSP00000382688		ENSG00000073614	KDM5A	lysine demethylase 5A	38
LAMP2	9606.ENSP00000408411		ENSG00000005893	LAMP2	lysosomal associated membrane protein 2	38
LYZ	9606.ENSP00000261267		ENSG00000090382	LYZ	lysozyme	38
PCBP2	9606.ENSP00000352438		ENSG00000197111	PCBP2	poly(rC) binding protein 2	38
RGS18	9606.ENSP00000356430		ENSG00000150681	RGS18	regulator of G protein signaling 18	38
STOM	9606.ENSP00000286713		ENSG00000148175	STOM	stomatin	38
TAGAP	9606.ENSP00000356033		ENSG00000164691	TAGAP	T cell activation RhoGTPase activating protein	38
TNFRSF10B	9606.ENSP00000276431		ENSG00000120889	TNFRSF10B	TNF receptor superfamily member 10b	38
ADRB2	9606.ENSP00000305372		ENSG00000169252	ADRB2	adrenoceptor beta 2	37
DVL2	9606.ENSP00000005340		ENSG00000004975	DVL2	dishevelled segment polarity protein 2	37
GATAD2A	9606.ENSP00000384899		ENSG00000167491	GATAD2A	GATA zinc finger domain containing 2A	37
HLA-DQB1	9606.ENSP00000364080		ENSG00000179344	HLA-DQB1	major histocompatibility complex, class II, DQ beta 1	37
HNRNPL	9606.ENSP00000221419		ENSG00000104824	HNRNPL	heterogeneous nuclear ribonucleoprotein L	37
LRP5	9606.ENSP00000294304		ENSG00000162337	LRP5	LDL receptor related protein 5	37
NFATC2	9606.ENSP00000379330		ENSG00000101096	NFATC2	nuclear factor of activated T cells 2	37
NUP214	9606.ENSP00000352400		ENSG00000126883	NUP214	nucleoporin 214	37
PPP2R1B	9606.ENSP00000311344		ENSG00000137713	PPP2R1B	protein phosphatase 2 scaffold subunit Abeta	37
TCF7L2	9606.ENSP00000486891		ENSG00000148737	TCF7L2	transcription factor 7 like 2	37
WASF2	9606.ENSP00000483313		ENSG00000158195	WASF2	WASP family member 2	37
A2M	9606.ENSP00000323929		ENSG00000175899	A2M	alpha-2-macroglobulin	36
ARHGAP30	9606.ENSP00000356992		ENSG00000186517	ARHGAP30	Rho GTPase activating protein 30	36
DOCK8	9606.ENSP00000394888		ENSG00000107099	DOCK8	dedicator of cytokinesis 8	36
DUSP1	9606.ENSP00000239223		ENSG00000120129	DUSP1	dual specificity phosphatase 1	36
GNG12	9606.ENSP00000360021		ENSG00000172380	GNG12	G protein subunit gamma 12	36
HSPA2	9606.ENSP00000378199		ENSG00000126803	HSPA2	heat shock protein family A (Hsp70) member 2	36
LATS2	9606.ENSP00000372035		ENSG00000150457	LATS2	large tumor suppressor kinase 2	36
RAP1A	9606.ENSP00000358723		ENSG00000116473	RAP1A	RAP1A, member of RAS oncogene family	36
RPL18	9606.ENSP00000447001		ENSG00000063177	RPL18	ribosomal protein L18	36
TRIP10	9606.ENSP00000320117		ENSG00000125733	TRIP10	thyroid hormone receptor interactor 10	36
ALOX5	9606.ENSP00000363512		ENSG00000012779	ALOX5	arachidonate 5-lipoxygenase	35
ANGPT1	9606.ENSP00000428340		ENSG00000154188	ANGPT1	angiopoietin 1	35
CTNNA1	9606.ENSP00000304669		ENSG00000044115	CTNNA1	catenin alpha 1	35
CXCL16	9606.ENSP00000293778		ENSG00000161921	CXCL16	C-X-C motif chemokine ligand 16	35
KLF6	9606.ENSP00000419923		ENSG00000067082	KLF6	KLF transcription factor 6	35
NLRC5	9606.ENSP00000262510		ENSG00000140853	NLRC5	NLR family CARD domain containing 5	35
SAMHD1	9606.ENSP00000493536		ENSG00000101347	SAMHD1	SAM and HD domain containing deoxynucleoside triphosphate triphosphohydrolase 1	35
SLC1A5	9606.ENSP00000444408		ENSG00000105281	SLC1A5	solute carrier family 1 member 5	35
THOC2	9606.ENSP00000245838		ENSG00000125676	THOC2	THO complex subunit 2	35
TIMD4	9606.ENSP00000274532		ENSG00000145850	TIMD4	T cell immunoglobulin and mucin domain containing 4	35
TRAF1	9606.ENSP00000362994		ENSG00000056558	TRAF1	TNF receptor associated factor 1	35
ZC3HAV1	9606.ENSP00000242351		ENSG00000105939	ZC3HAV1	zinc finger CCCH-type containing, antiviral 1	35
ARAF	9606.ENSP00000290277		ENSG00000078061	ARAF	A-Raf proto-oncogene, serine/threonine kinase	34
CD37	9606.ENSP00000325708		ENSG00000104894	CD37	CD37 molecule	34
CD58	9606.ENSP00000358501		ENSG00000116815	CD58	CD58 molecule	34
CLDN5	9606.ENSP00000385477		ENSG00000184113	CLDN5	claudin 5	34
H2BC18	9606.ENSP00000445831		ENSG00000203814	H2BC18	H2B clustered histone 18	34
HLA-DMB	9606.ENSP00000398890		ENSG00000242574	HLA-DMB	major histocompatibility complex, class II, DM beta	34
MCM7	9606.ENSP00000307288		ENSG00000166508	MCM7	minichromosome maintenance complex component 7	34
PTAFR	9606.ENSP00000442658		ENSG00000169403	PTAFR	platelet activating factor receptor	34
RAB8A	9606.ENSP00000300935		ENSG00000167461	RAB8A	RAB8A, member RAS oncogene family	34
SCIN	9606.ENSP00000297029		ENSG00000006747	SCIN	scinderin	34
SERBP1	9606.ENSP00000360034		ENSG00000142864	SERBP1	SERPINE1 mRNA binding protein 1	34
SMO	9606.ENSP00000249373		ENSG00000128602	SMO	smoothened, frizzled class receptor	34
SRSF11	9606.ENSP00000359988		ENSG00000116754	SRSF11	serine and arginine rich splicing factor 11	34
ARID2	9606.ENSP00000335044		ENSG00000189079	ARID2	AT-rich interaction domain 2	33
ARNT	9606.ENSP00000351407		ENSG00000143437	ARNT	aryl hydrocarbon receptor nuclear translocator	33
BMP1	9606.ENSP00000305714		ENSG00000168487	BMP1	bone morphogenetic protein 1	33
EIF3G	9606.ENSP00000253108		ENSG00000130811	EIF3G	eukaryotic translation initiation factor 3 subunit G	33
FNBP1	9606.ENSP00000413625		ENSG00000187239	FNBP1	formin binding protein 1	33
GNAI3	9606.ENSP00000358867		ENSG00000065135	GNAI3	G protein subunit alpha i3	33
H6PD	9606.ENSP00000473348		ENSG00000049239	H6PD	hexose-6-phosphate dehydrogenase/glucose 1-dehydrogenase	33
HLA-DRB5	9606.ENSP00000364114		ENSG00000198502	HLA-DRB5	major histocompatibility complex, class II, DR beta 5	33
IGF2R	9606.ENSP00000349437		ENSG00000197081	IGF2R	insulin like growth factor 2 receptor	33
MECOM	9606.ENSP00000264674		ENSG00000085276	MECOM	MDS1 and EVI1 complex locus	33
PHC3	9606.ENSP00000420294		ENSG00000173889	PHC3	polyhomeotic homolog 3	33
PRPF40A	9606.ENSP00000386458		ENSG00000196504	PRPF40A	pre-mRNA processing factor 40 homolog A	33
TNFRSF10A	9606.ENSP00000221132		ENSG00000104689	TNFRSF10A	TNF receptor superfamily member 10a	33
ARHGEF1	9606.ENSP00000337261		ENSG00000076928	ARHGEF1	Rho guanine nucleotide exchange factor 1	32
BPTF	9606.ENSP00000307208		ENSG00000171634	BPTF	bromodomain PHD finger transcription factor	32
F11R	9606.ENSP00000357005		ENSG00000158769	F11R	F11 receptor	32
GNA12	9606.ENSP00000275364		ENSG00000146535	GNA12	G protein subunit alpha 12	32
GNG11	9606.ENSP00000248564		ENSG00000127920	GNG11	G protein subunit gamma 11	32
HLA-DPB1	9606.ENSP00000408146		ENSG00000223865	HLA-DPB1	major histocompatibility complex, class II, DP beta 1	32
LAMC1	9606.ENSP00000258341		ENSG00000135862	LAMC1	laminin subunit gamma 1	32
LBR	9606.ENSP00000339883		ENSG00000143815	LBR	lamin B receptor	32
RHOQ	9606.ENSP00000238738		ENSG00000119729	RHOQ	ras homolog family member Q	32
TRAF3IP3	9606.ENSP00000355991		ENSG00000009790	TRAF3IP3	TRAF3 interacting protein 3	32
VCAN	9606.ENSP00000265077		ENSG00000038427	VCAN	versican	32
CFH	9606.ENSP00000356399		ENSG00000000971	CFH	complement factor H	31
GPR183	9606.ENSP00000365596		ENSG00000169508	GPR183	G protein-coupled receptor 183	31
GPSM3	9606.ENSP00000364183		ENSG00000213654	GPSM3	G protein signaling modulator 3	31
H3C11	9606.ENSP00000483283		ENSG00000275379	H3C11	H3 clustered histone 11	31
LILRB4	9606.ENSP00000375616		ENSG00000186818	LILRB4	leukocyte immunoglobulin like receptor B4	31
LRP6	9606.ENSP00000261349		ENSG00000070018	LRP6	LDL receptor related protein 6	31
PHF8	9606.ENSP00000350676		ENSG00000172943	PHF8	PHD finger protein 8	31
PIK3R5	9606.ENSP00000392812		ENSG00000141506	PIK3R5	phosphoinositide-3-kinase regulatory subunit 5	31
TCHP	9606.ENSP00000324404		ENSG00000139437	TCHP	trichoplein keratin filament binding	31
TRIM22	9606.ENSP00000369299		ENSG00000132274	TRIM22	tripartite motif containing 22	31
WWOX	9606.ENSP00000457230		ENSG00000186153	WWOX	WW domain containing oxidoreductase	31
CAVIN1	9606.ENSP00000349541		ENSG00000177469	CAVIN1	caveolae associated protein 1	30
CHD7	9606.ENSP00000392028		ENSG00000171316	CHD7	chromodomain helicase DNA binding protein 7	30
DEK	9606.ENSP00000498653		ENSG00000124795	DEK	DEK proto-oncogene	30
F13A1	9606.ENSP00000264870		ENSG00000124491	F13A1	coagulation factor XIII A chain	30
HLA-F	9606.ENSP00000259951		ENSG00000204642	HLA-F	major histocompatibility complex, class I, F	30
MAML1	9606.ENSP00000292599		ENSG00000161021	MAML1	mastermind like transcriptional coactivator 1	30
MDM4	9606.ENSP00000356150		ENSG00000198625	MDM4	MDM4 regulator of p53	30
PGF	9606.ENSP00000451040		ENSG00000119630	PGF	placental growth factor	30
REST	9606.ENSP00000311816		ENSG00000084093	REST	RE1 silencing transcription factor	30
SERPING1	9606.ENSP00000278407		ENSG00000149131	SERPING1	serpin family G member 1	30
SERPINH1	9606.ENSP00000434412		ENSG00000149257	SERPINH1	serpin family H member 1	30
SLC11A1	9606.ENSP00000233202		ENSG00000018280	SLC11A1	solute carrier family 11 member 1	30
STAB1	9606.ENSP00000312946		ENSG00000010327	STAB1	stabilin 1	30
WDFY4	9606.ENSP00000320563		ENSG00000128815	WDFY4	WDFY family member 4	30
CASP4	9606.ENSP00000388566		ENSG00000196954	CASP4	caspase 4	29
CSNK1A1	9606.ENSP00000261798		ENSG00000113712	CSNK1A1	casein kinase 1 alpha 1	29
EFEMP2	9606.ENSP00000309953		ENSG00000172638	EFEMP2	EGF containing fibulin extracellular matrix protein 2	29
EIF4B	9606.ENSP00000388806		ENSG00000063046	EIF4B	eukaryotic translation initiation factor 4B	29
IRF2	9606.ENSP00000377218		ENSG00000168310	IRF2	interferon regulatory factor 2	29
KDM2A	9606.ENSP00000432786		ENSG00000173120	KDM2A	lysine demethylase 2A	29
OFD1	9606.ENSP00000344314		ENSG00000046651	OFD1	OFD1 centriole and centriolar satellite protein	29
RGS1	9606.ENSP00000356429		ENSG00000090104	RGS1	regulator of G protein signaling 1	29
RPS27L	9606.ENSP00000331019		ENSG00000185088	RPS27L	ribosomal protein S27 like	29
RRAS	9606.ENSP00000246792		ENSG00000126458	RRAS	RAS related	29
SCAF11	9606.ENSP00000358374		ENSG00000139218	SCAF11	SR-related CTD associated factor 11	29
TEAD1	9606.ENSP00000435233		ENSG00000187079	TEAD1	TEA domain transcription factor 1	29
TXNIP	9606.ENSP00000462521		ENSG00000265972	TXNIP	thioredoxin interacting protein	29
WWTR1	9606.ENSP00000419465		ENSG00000018408	WWTR1	WW domain containing transcription regulator 1	29
AFF1	9606.ENSP00000378578		ENSG00000172493	AFF1	ALF transcription elongation factor 1	28
ARHGEF6	9606.ENSP00000250617		ENSG00000129675	ARHGEF6	Rac/Cdc42 guanine nucleotide exchange factor 6	28
CALD1	9606.ENSP00000354826		ENSG00000122786	CALD1	caldesmon 1	28
CASP2	9606.ENSP00000312664		ENSG00000106144	CASP2	caspase 2	28
CASP5	9606.ENSP00000376849		ENSG00000137757	CASP5	caspase 5	28
CYTH4	9606.ENSP00000248901		ENSG00000100055	CYTH4	cytohesin 4	28
FKBP10	9606.ENSP00000317232		ENSG00000141756	FKBP10	FKBP prolyl isomerase 10	28
GSDMD	9606.ENSP00000433209		ENSG00000104518	GSDMD	gasdermin D	28
IFT88	9606.ENSP00000323580		ENSG00000032742	IFT88	intraflagellar transport 88	28
LTBR	9606.ENSP00000228918		ENSG00000111321	LTBR	lymphotoxin beta receptor	28
MCM3	9606.ENSP00000480987		ENSG00000112118	MCM3	minichromosome maintenance complex component 3	28
RPS6KA1	9606.ENSP00000435412		ENSG00000117676	RPS6KA1	ribosomal protein S6 kinase A1	28
STEAP3	9606.ENSP00000376822		ENSG00000115107	STEAP3	STEAP3 metalloreductase	28
TPM2	9606.ENSP00000496494		ENSG00000198467	TPM2	tropomyosin 2	28
UBR5	9606.ENSP00000429084		ENSG00000104517	UBR5	ubiquitin protein ligase E3 component n-recognin 5	28
VAMP8	9606.ENSP00000263864		ENSG00000118640	VAMP8	vesicle associated membrane protein 8	28
BIN2	9606.ENSP00000498807		ENSG00000110934	BIN2	bridging integrator 2	27
BMPR1A	9606.ENSP00000361107		ENSG00000107779	BMPR1A	bone morphogenetic protein receptor type 1A	27
C1R	9606.ENSP00000444271		ENSG00000159403	C1R	complement C1r	27
CD151	9606.ENSP00000324101		ENSG00000177697	CD151	CD151 molecule (Raph blood group)	27
FSTL1	9606.ENSP00000295633		ENSG00000163430	FSTL1	follistatin like 1	27
IRAK3	9606.ENSP00000261233		ENSG00000090376	IRAK3	interleukin 1 receptor associated kinase 3	27
KAT6B	9606.ENSP00000287239		ENSG00000156650	KAT6B	lysine acetyltransferase 6B	27
MAPKAPK2	9606.ENSP00000356070		ENSG00000162889	MAPKAPK2	MAPK activated protein kinase 2	27
MLKL	9606.ENSP00000308351		ENSG00000168404	MLKL	mixed lineage kinase domain like pseudokinase	27
PARP9	9606.ENSP00000353512		ENSG00000138496	PARP9	poly(ADP-ribose) polymerase family member 9	27
PHC2	9606.ENSP00000257118		ENSG00000134686	PHC2	polyhomeotic homolog 2	27
PHGDH	9606.ENSP00000493382		ENSG00000092621	PHGDH	phosphoglycerate dehydrogenase	27
POU2F1	9606.ENSP00000356840		ENSG00000143190	POU2F1	POU class 2 homeobox 1	27
QKI	9606.ENSP00000355094		ENSG00000112531	QKI	QKI, KH domain containing RNA binding	27
RHOJ	9606.ENSP00000316729		ENSG00000126785	RHOJ	ras homolog family member J	27
RPLP2	9606.ENSP00000431240		ENSG00000177600	RPLP2	ribosomal protein lateral stalk subunit P2	27
SDCBP	9606.ENSP00000428184		ENSG00000137575	SDCBP	syndecan binding protein	27
SLA	9606.ENSP00000394049		ENSG00000155926	SLA	Src like adaptor	27
SNRNP200	9606.ENSP00000317123		ENSG00000144028	SNRNP200	small nuclear ribonucleoprotein U5 subunit 200	27
SRGN	9606.ENSP00000242465		ENSG00000122862	SRGN	serglycin	27
SRRM2	9606.ENSP00000301740		ENSG00000167978	SRRM2	serine/arginine repetitive matrix 2	27
THEMIS2	9606.ENSP00000363031		ENSG00000130775	THEMIS2	thymocyte selection associated family member 2	27
TPT1	9606.ENSP00000477781		ENSG00000133112	TPT1	tumor protein, translationally-controlled 1	27
UIMC1	9606.ENSP00000421926		ENSG00000087206	UIMC1	ubiquitin interaction motif containing 1	27
ARHGAP15	9606.ENSP00000295095		ENSG00000075884	ARHGAP15	Rho GTPase activating protein 15	26
C1S	9606.ENSP00000385035		ENSG00000182326	C1S	complement C1s	26
CASP10	9606.ENSP00000286186		ENSG00000003400	CASP10	caspase 10	26
CD99	9606.ENSP00000370588		ENSG00000002586	CD99	CD99 molecule (Xg blood group)	26
CSF2RA	9606.ENSP00000394227		ENSG00000198223	CSF2RA	colony stimulating factor 2 receptor subunit alpha	26
CYBA	9606.ENSP00000261623		ENSG00000051523	CYBA	cytochrome b-245 alpha chain	26
CYTIP	9606.ENSP00000264192		ENSG00000115165	CYTIP	cytohesin 1 interacting protein	26
EEF1D	9606.ENSP00000410059		ENSG00000104529	EEF1D	eukaryotic translation elongation factor 1 delta	26
GBP2	9606.ENSP00000359497		ENSG00000162645	GBP2	guanylate binding protein 2	26
KDM3A	9606.ENSP00000386660		ENSG00000115548	KDM3A	lysine demethylase 3A	26
LAMA2	9606.ENSP00000400365		ENSG00000196569	LAMA2	laminin subunit alpha 2	26
LST1	9606.ENSP00000365261		ENSG00000204482	LST1	leukocyte specific transcript 1	26
MAML2	9606.ENSP00000434552		ENSG00000184384	MAML2	mastermind like transcriptional coactivator 2	26
MYO1C	9606.ENSP00000496954		ENSG00000197879	MYO1C	myosin IC	26
NAIP	9606.ENSP00000428657		ENSG00000249437	NAIP	NLR family apoptosis inhibitory protein	26
PARD3	9606.ENSP00000363921		ENSG00000148498	PARD3	par-3 family cell polarity regulator	26
PCF11	9606.ENSP00000298281		ENSG00000165494	PCF11	PCF11 cleavage and polyadenylation factor subunit	26
PIAS4	9606.ENSP00000262971		ENSG00000105229	PIAS4	protein inhibitor of activated STAT 4	26
RASAL3	9606.ENSP00000341905		ENSG00000105122	RASAL3	RAS protein activator like 3	26
RBCK1	9606.ENSP00000348632		ENSG00000125826	RBCK1	RANBP2-type and C3HC4-type zinc finger containing 1	26
RNASE6	9606.ENSP00000302046		ENSG00000169413	RNASE6	ribonuclease A family member k6	26
UTRN	9606.ENSP00000356515		ENSG00000152818	UTRN	utrophin	26
CASP6	9606.ENSP00000265164		ENSG00000138794	CASP6	caspase 6	25
CYFIP1	9606.ENSP00000481038		ENSG00000273749	CYFIP1	cytoplasmic FMR1 interacting protein 1	25
DLL1	9606.ENSP00000355718		ENSG00000198719	DLL1	delta like canonical Notch ligand 1	25
FBLN1	9606.ENSP00000331544		ENSG00000077942	FBLN1	fibulin 1	25
PCOLCE	9606.ENSP00000223061		ENSG00000106333	PCOLCE	procollagen C-endopeptidase enhancer	25
PHF21A	9606.ENSP00000398824		ENSG00000135365	PHF21A	PHD finger protein 21A	25
PHF3	9606.ENSP00000262043		ENSG00000118482	PHF3	PHD finger protein 3	25
PILRA	9606.ENSP00000198536		ENSG00000085514	PILRA	paired immunoglobin like type 2 receptor alpha	25
PTGS1	9606.ENSP00000354612		ENSG00000095303	PTGS1	prostaglandin-endoperoxide synthase 1	25
TCF12	9606.ENSP00000388940		ENSG00000140262	TCF12	transcription factor 12	25
TMEM119	9606.ENSP00000376553		ENSG00000183160	TMEM119	transmembrane protein 119	25
ZNF217	9606.ENSP00000360526		ENSG00000171940	ZNF217	zinc finger protein 217	25
ACSL1	9606.ENSP00000422607		ENSG00000151726	ACSL1	acyl-CoA synthetase long chain family member 1	24
ARHGAP25	9606.ENSP00000386911		ENSG00000163219	ARHGAP25	Rho GTPase activating protein 25	24
ARHGDIB	9606.ENSP00000228945		ENSG00000111348	ARHGDIB	Rho GDP dissociation inhibitor beta	24
CD84	9606.ENSP00000312367		ENSG00000066294	CD84	CD84 molecule	24
DDIT4	9606.ENSP00000307305		ENSG00000168209	DDIT4	DNA damage inducible transcript 4	24
FAT1	9606.ENSP00000406229		ENSG00000083857	FAT1	FAT atypical cadherin 1	24
FMNL3	9606.ENSP00000335655		ENSG00000161791	FMNL3	formin like 3	24
FOLR2	9606.ENSP00000298223		ENSG00000165457	FOLR2	folate receptor beta	24
FOXC1	9606.ENSP00000493906		ENSG00000054598	FOXC1	forkhead box C1	24
FPR3	9606.ENSP00000341821		ENSG00000187474	FPR3	formyl peptide receptor 3	24
NECTIN2	9606.ENSP00000252483		ENSG00000130202	NECTIN2	nectin cell adhesion molecule 2	24
NOP14	9606.ENSP00000405068		ENSG00000087269	NOP14	NOP14 nucleolar protein	24
NOP53	9606.ENSP00000246802		ENSG00000105373	NOP53	NOP53 ribosome biogenesis factor	24
NUP205	9606.ENSP00000285968		ENSG00000155561	NUP205	nucleoporin 205	24
SPEN	9606.ENSP00000364912		ENSG00000065526	SPEN	spen family transcriptional repressor	24
SWAP70	9606.ENSP00000315630		ENSG00000133789	SWAP70	switching B cell complex subunit SWAP70	24
TAGLN2	9606.ENSP00000357076		ENSG00000158710	TAGLN2	transgelin 2	24
ADAM12	9606.ENSP00000357668		ENSG00000148848	ADAM12	ADAM metallopeptidase domain 12	23
APOD	9606.ENSP00000345179		ENSG00000189058	APOD	apolipoprotein D	23
CD180	9606.ENSP00000256447		ENSG00000134061	CD180	CD180 molecule	23
CLEC5A	9606.ENSP00000449999		ENSG00000258227	CLEC5A	C-type lectin domain containing 5A	23
COL8A1	9606.ENSP00000261037		ENSG00000144810	COL8A1	collagen type VIII alpha 1 chain	23
DDX60L	9606.ENSP00000260184		ENSG00000181381	DDX60L	DExD/H-box 60 like	23
FCGRT	9606.ENSP00000410798		ENSG00000104870	FCGRT	Fc gamma receptor and transporter	23
IGFBP5	9606.ENSP00000233813		ENSG00000115461	IGFBP5	insulin like growth factor binding protein 5	23
IL6ST	9606.ENSP00000370698		ENSG00000134352	IL6ST	interleukin 6 cytokine family signal transducer	23
LUC7L3	9606.ENSP00000376919		ENSG00000108848	LUC7L3	LUC7 like 3 pre-mRNA splicing factor	23
MED13L	9606.ENSP00000281928		ENSG00000123066	MED13L	mediator complex subunit 13L	23
PARP14	9606.ENSP00000418194		ENSG00000173193	PARP14	poly(ADP-ribose) polymerase family member 14	23
PLD2	9606.ENSP00000263088		ENSG00000129219	PLD2	phospholipase D2	23
PLOD2	9606.ENSP00000282903		ENSG00000152952	PLOD2	procollagen-lysine,2-oxoglutarate 5-dioxygenase 2	23
PODXL	9606.ENSP00000367817		ENSG00000128567	PODXL	podocalyxin like	23
RAB27A	9606.ENSP00000379601		ENSG00000069974	RAB27A	RAB27A, member RAS oncogene family	23
RASSF1	9606.ENSP00000349547		ENSG00000068028	RASSF1	Ras association domain family member 1	23
SF3A2	9606.ENSP00000221494		ENSG00000104897	SF3A2	splicing factor 3a subunit 2	23
SGK1	9606.ENSP00000356832		ENSG00000118515	SGK1	serum/glucocorticoid regulated kinase 1	23
SMC5	9606.ENSP00000354957		ENSG00000198887	SMC5	structural maintenance of chromosomes 5	23
SMURF2	9606.ENSP00000262435		ENSG00000108854	SMURF2	SMAD specific E3 ubiquitin protein ligase 2	23
SP100	9606.ENSP00000343023		ENSG00000067066	SP100	SP100 nuclear antigen	23
TCF7L1	9606.ENSP00000282111		ENSG00000152284	TCF7L1	transcription factor 7 like 1	23
TGFB1I1	9606.ENSP00000378332		ENSG00000140682	TGFB1I1	transforming growth factor beta 1 induced transcript 1	23
USP3	9606.ENSP00000369681		ENSG00000140455	USP3	ubiquitin specific peptidase 3	23
AHNAK	9606.ENSP00000367263		ENSG00000124942	AHNAK	AHNAK nucleoprotein	22
AMOT	9606.ENSP00000361027		ENSG00000126016	AMOT	angiomotin	22
APLNR	9606.ENSP00000475344		ENSG00000134817	APLNR	apelin receptor	22
APOBEC3G	9606.ENSP00000385057		ENSG00000239713	APOBEC3G	apolipoprotein B mRNA editing enzyme catalytic subunit 3G	22
CNOT2	9606.ENSP00000229195		ENSG00000111596	CNOT2	CCR4-NOT transcription complex subunit 2	22
GPR65	9606.ENSP00000267549		ENSG00000140030	GPR65	G protein-coupled receptor 65	22
HERC5	9606.ENSP00000264350		ENSG00000138646	HERC5	HECT and RLD domain containing E3 ubiquitin protein ligase 5	22
HNRNPF	9606.ENSP00000400433		ENSG00000169813	HNRNPF	heterogeneous nuclear ribonucleoprotein F	22
MITF	9606.ENSP00000391803		ENSG00000187098	MITF	melanocyte inducing transcription factor	22
MYLK	9606.ENSP00000353452		ENSG00000065534	MYLK	myosin light chain kinase	22
MYO9B	9606.ENSP00000471457		ENSG00000099331	MYO9B	myosin IXB	22
NFKBIZ	9606.ENSP00000325663		ENSG00000144802	NFKBIZ	NFKB inhibitor zeta	22
OLR1	9606.ENSP00000309124		ENSG00000173391	OLR1	oxidized low density lipoprotein receptor 1	22
PHIP	9606.ENSP00000275034		ENSG00000146247	PHIP	pleckstrin homology domain interacting protein	22
RNASE2	9606.ENSP00000303276		ENSG00000169385	RNASE2	ribonuclease A family member 2	22
SORBS1	9606.ENSP00000360293		ENSG00000095637	SORBS1	sorbin and SH3 domain containing 1	22
AATF	9606.ENSP00000477848		ENSG00000275700	AATF	apoptosis antagonizing transcription factor	21
ABI3	9606.ENSP00000225941		ENSG00000108798	ABI3	ABI family member 3	21
ALDH1L1	9606.ENSP00000273450		ENSG00000144908	ALDH1L1	aldehyde dehydrogenase 1 family member L1	21
CARD8	9606.ENSP00000499211		ENSG00000105483	CARD8	caspase recruitment domain family member 8	21
DDX39A	9606.ENSP00000242776		ENSG00000123136	DDX39A	DExD-box helicase 39A	21
EPS8	9606.ENSP00000494689		ENSG00000151491	EPS8	EGFR pathway substrate 8, signaling adaptor	21
GAB1	9606.ENSP00000262995		ENSG00000109458	GAB1	GRB2 associated binding protein 1	21
GPNMB	9606.ENSP00000371420		ENSG00000136235	GPNMB	glycoprotein nmb	21
GRN	9606.ENSP00000053867		ENSG00000030582	GRN	granulin precursor	21
IL13RA1	9606.ENSP00000360730		ENSG00000131724	IL13RA1	interleukin 13 receptor subunit alpha 1	21
IL16	9606.ENSP00000302935		ENSG00000172349	IL16	interleukin 16	21
ITPR2	9606.ENSP00000370744		ENSG00000123104	ITPR2	inositol 1,4,5-trisphosphate receptor type 2	21
KLC1	9606.ENSP00000414982		ENSG00000126214	KLC1	kinesin light chain 1	21
LIFR	9606.ENSP00000398368		ENSG00000113594	LIFR	LIF receptor subunit alpha	21
LILRA2	9606.ENSP00000375618		ENSG00000239998	LILRA2	leukocyte immunoglobulin like receptor A2	21
LTBP3	9606.ENSP00000301873		ENSG00000168056	LTBP3	latent transforming growth factor beta binding protein 3	21
LYAR	9606.ENSP00000345917		ENSG00000145220	LYAR	Ly1 antibody reactive	21
MCM5	9606.ENSP00000216122		ENSG00000100297	MCM5	minichromosome maintenance complex component 5	21
MSX1	9606.ENSP00000372170		ENSG00000163132	MSX1	msh homeobox 1	21
PIK3AP1	9606.ENSP00000339826		ENSG00000155629	PIK3AP1	phosphoinositide-3-kinase adaptor protein 1	21
S100A10	9606.ENSP00000357801		ENSG00000197747	S100A10	S100 calcium binding protein A10	21
SLAMF8	9606.ENSP00000289707		ENSG00000158714	SLAMF8	SLAM family member 8	21
SLC3A2	9606.ENSP00000367123		ENSG00000168003	SLC3A2	solute carrier family 3 member 2	21
SMAD5	9606.ENSP00000441954		ENSG00000113658	SMAD5	SMAD family member 5	21
SMARCD2	9606.ENSP00000392617		ENSG00000108604	SMARCD2	SWI/SNF related, matrix associated, actin dependent regulator of chromatin, subfamily d, member 2	21
SNX9	9606.ENSP00000376024		ENSG00000130340	SNX9	sorting nexin 9	21
STAG1	9606.ENSP00000372689		ENSG00000118007	STAG1	STAG1 cohesin complex component	21
CASC3	9606.ENSP00000264645		ENSG00000108349	CASC3	CASC3 exon junction complex subunit	20
COL8A2	9606.ENSP00000380901		ENSG00000171812	COL8A2	collagen type VIII alpha 2 chain	20
CTSC	9606.ENSP00000227266		ENSG00000109861	CTSC	cathepsin C	20
CXXC1	9606.ENSP00000390475		ENSG00000154832	CXXC1	CXXC finger protein 1	20
DDB2	9606.ENSP00000256996		ENSG00000134574	DDB2	damage specific DNA binding protein 2	20
DDR2	9606.ENSP00000356899		ENSG00000162733	DDR2	discoidin domain receptor tyrosine kinase 2	20
ESAM	9606.ENSP00000278927		ENSG00000149564	ESAM	endothelial cell adhesion molecule	20
FBXO32	9606.ENSP00000428205		ENSG00000156804	FBXO32	F-box protein 32	20
FLI1	9606.ENSP00000433488		ENSG00000151702	FLI1	Fli-1 proto-oncogene, ETS transcription factor	20
HAVCR1	9606.ENSP00000487363		ENSG00000113249	HAVCR1	hepatitis A virus cellular receptor 1	20
HIPK2	9606.ENSP00000385571		ENSG00000064393	HIPK2	homeodomain interacting protein kinase 2	20
HMG20B	9606.ENSP00000328269		ENSG00000064961	HMG20B	high mobility group 20B	20
IGFBP7	9606.ENSP00000295666		ENSG00000163453	IGFBP7	insulin like growth factor binding protein 7	20
LTBP1	9606.ENSP00000386043		ENSG00000049323	LTBP1	latent transforming growth factor beta binding protein 1	20
MAP3K11	9606.ENSP00000309597		ENSG00000173327	MAP3K11	mitogen-activated protein kinase kinase kinase 11	20
MAP3K8	9606.ENSP00000263056		ENSG00000107968	MAP3K8	mitogen-activated protein kinase kinase kinase 8	20
MED13	9606.ENSP00000380888		ENSG00000108510	MED13	mediator complex subunit 13	20
NDE1	9606.ENSP00000379643		ENSG00000072864	NDE1	nudE neurodevelopment protein 1	20
PKN2	9606.ENSP00000359552		ENSG00000065243	PKN2	protein kinase N2	20
POLDIP3	9606.ENSP00000397927		ENSG00000100227	POLDIP3	DNA polymerase delta interacting protein 3	20
PRAM1	9606.ENSP00000408342		ENSG00000133246	PRAM1	PML-RARA regulated adaptor molecule 1	20
RNF135	9606.ENSP00000328340		ENSG00000181481	RNF135	ring finger protein 135	20
SAMSN1	9606.ENSP00000285670		ENSG00000155307	SAMSN1	SAM domain, SH3 domain and nuclear localization signals 1	20
SAV1	9606.ENSP00000324729		ENSG00000151748	SAV1	salvador family WW domain containing protein 1	20
TFEB	9606.ENSP00000351742		ENSG00000112561	TFEB	transcription factor EB	20
TNIP1	9606.ENSP00000317891		ENSG00000145901	TNIP1	TNFAIP3 interacting protein 1	20
TNPO1	9606.ENSP00000336712		ENSG00000083312	TNPO1	transportin 1	20
APOC1	9606.ENSP00000465356		ENSG00000130208	APOC1	apolipoprotein C1	19
ASXL2	9606.ENSP00000383920		ENSG00000143970	ASXL2	ASXL transcriptional regulator 2	19
CDC42EP4	9606.ENSP00000338258		ENSG00000179604	CDC42EP4	CDC42 effector protein 4	19
EFEMP1	9606.ENSP00000378058		ENSG00000115380	EFEMP1	EGF containing fibulin extracellular matrix protein 1	19
FOXO4	9606.ENSP00000363377		ENSG00000184481	FOXO4	forkhead box O4	19
GIMAP4	9606.ENSP00000419545		ENSG00000133574	GIMAP4	GTPase, IMAP family member 4	19
GUSB	9606.ENSP00000302728		ENSG00000169919	GUSB	glucuronidase beta	19
KDM3B	9606.ENSP00000326563		ENSG00000120733	KDM3B	lysine demethylase 3B	19
LILRA1	9606.ENSP00000251372		ENSG00000104974	LILRA1	leukocyte immunoglobulin like receptor A1	19
LPAR5	9606.ENSP00000393098		ENSG00000184574	LPAR5	lysophosphatidic acid receptor 5	19
MYL12A	9606.ENSP00000464359		ENSG00000101608	MYL12A	myosin light chain 12A	19
OTUD7B	9606.ENSP00000462729		ENSG00000264522	OTUD7B	OTU deubiquitinase 7B	19
PLA2G7	9606.ENSP00000274793		ENSG00000146070	PLA2G7	phospholipase A2 group VII	19
PLCE1	9606.ENSP00000360431		ENSG00000138193	PLCE1	phospholipase C epsilon 1	19
PLXNB1	9606.ENSP00000351338		ENSG00000164050	PLXNB1	plexin B1	19
PLXND1	9606.ENSP00000317128		ENSG00000004399	PLXND1	plexin D1	19
PRKD3	9606.ENSP00000368356		ENSG00000115825	PRKD3	protein kinase D3	19
PRRX1	9606.ENSP00000239461		ENSG00000116132	PRRX1	paired related homeobox 1	19
RBL2	9606.ENSP00000262133		ENSG00000103479	RBL2	RB transcriptional corepressor like 2	19
RGS19	9606.ENSP00000378483		ENSG00000171700	RGS19	regulator of G protein signaling 19	19
SIGLEC10	9606.ENSP00000345243		ENSG00000142512	SIGLEC10	sialic acid binding Ig like lectin 10	19
SMAD9	9606.ENSP00000369154		ENSG00000120693	SMAD9	SMAD family member 9	19
SP110	9606.ENSP00000258381		ENSG00000135899	SP110	SP110 nuclear body protein	19
TBX3	9606.ENSP00000257566		ENSG00000135111	TBX3	T-box transcription factor 3	19
TGFBR3	9606.ENSP00000212355		ENSG00000069702	TGFBR3	transforming growth factor beta receptor 3	19
ZRSR2	9606.ENSP00000303015		ENSG00000169249	ZRSR2	zinc finger CCCH-type, RNA binding motif and serine/arginine rich 2	19
ACIN1	9606.ENSP00000262710		ENSG00000100813	ACIN1	apoptotic chromatin condensation inducer 1	18
ATXN7	9606.ENSP00000295900		ENSG00000163635	ATXN7	ataxin 7	18
BAZ2A	9606.ENSP00000446880		ENSG00000076108	BAZ2A	bromodomain adjacent to zinc finger domain 2A	18
CALCOCO2	9606.ENSP00000398523		ENSG00000136436	CALCOCO2	calcium binding and coiled-coil domain 2	18
CEP135	9606.ENSP00000257287		ENSG00000174799	CEP135	centrosomal protein 135	18
CEP350	9606.ENSP00000356579		ENSG00000135837	CEP350	centrosomal protein 350	18
CRY1	9606.ENSP00000008527		ENSG00000008405	CRY1	cryptochrome circadian regulator 1	18
DAPP1	9606.ENSP00000423602		ENSG00000070190	DAPP1	dual adaptor of phosphotyrosine and 3-phosphoinositides 1	18
DTNA	9606.ENSP00000470152		ENSG00000134769	DTNA	dystrobrevin alpha	18
GMFG	9606.ENSP00000472249		ENSG00000130755	GMFG	glia maturation factor gamma	18
GYPC	9606.ENSP00000259254		ENSG00000136732	GYPC	glycophorin C (Gerbich blood group)	18
HEY2	9606.ENSP00000357348		ENSG00000135547	HEY2	hes related family bHLH transcription factor with YRPW motif 2	18
HNMT	9606.ENSP00000280097		ENSG00000150540	HNMT	histamine N-methyltransferase	18
ID3	9606.ENSP00000363689		ENSG00000117318	ID3	inhibitor of DNA binding 3	18
IFNLR1	9606.ENSP00000327824		ENSG00000185436	IFNLR1	interferon lambda receptor 1	18
KIF7	9606.ENSP00000377934		ENSG00000166813	KIF7	kinesin family member 7	18
LILRA6	9606.ENSP00000379651		ENSG00000244482	LILRA6	leukocyte immunoglobulin like receptor A6	18
LMAN1	9606.ENSP00000251047		ENSG00000074695	LMAN1	lectin, mannose binding 1	18
LYL1	9606.ENSP00000264824		ENSG00000104903	LYL1	LYL1 basic helix-loop-helix family member	18
MTUS1	9606.ENSP00000262102		ENSG00000129422	MTUS1	microtubule associated scaffold protein 1	18
NACA	9606.ENSP00000448035		ENSG00000196531	NACA	nascent polypeptide associated complex subunit alpha	18
NFATC4	9606.ENSP00000388910		ENSG00000100968	NFATC4	nuclear factor of activated T cells 4	18
NKTR	9606.ENSP00000232978		ENSG00000114857	NKTR	natural killer cell triggering receptor	18
NUMA1	9606.ENSP00000377298		ENSG00000137497	NUMA1	nuclear mitotic apparatus protein 1	18
PLIN3	9606.ENSP00000221957		ENSG00000105355	PLIN3	perilipin 3	18
RPGR	9606.ENSP00000495537		ENSG00000156313	RPGR	retinitis pigmentosa GTPase regulator	18
S100A11	9606.ENSP00000271638		ENSG00000163191	S100A11	S100 calcium binding protein A11	18
SFRP2	9606.ENSP00000274063		ENSG00000145423	SFRP2	secreted frizzled related protein 2	18
SHMT1	9606.ENSP00000318868		ENSG00000176974	SHMT1	serine hydroxymethyltransferase 1	18
SLC7A11	9606.ENSP00000280612		ENSG00000151012	SLC7A11	solute carrier family 7 member 11	18
SLC7A5	9606.ENSP00000261622		ENSG00000103257	SLC7A5	solute carrier family 7 member 5	18
SON	9606.ENSP00000348984		ENSG00000159140	SON	SON DNA and RNA binding protein	18
SYNE2	9606.ENSP00000350719		ENSG00000054654	SYNE2	spectrin repeat containing nuclear envelope protein 2	18
TNFSF8	9606.ENSP00000223795		ENSG00000106952	TNFSF8	TNF superfamily member 8	18
TRIP6	9606.ENSP00000200457		ENSG00000087077	TRIP6	thyroid hormone receptor interactor 6	18
TRPV1	9606.ENSP00000459962		ENSG00000196689	TRPV1	transient receptor potential cation channel subfamily V member 1	18
ZFHX3	9606.ENSP00000493252		ENSG00000140836	ZFHX3	zinc finger homeobox 3	18
ZNF384	9606.ENSP00000380019		ENSG00000126746	ZNF384	zinc finger protein 384	18
ZNF638	9606.ENSP00000386433		ENSG00000075292	ZNF638	zinc finger protein 638	18
CAPN2	9606.ENSP00000295006		ENSG00000162909	CAPN2	calpain 2	17
IQGAP2	9606.ENSP00000274364		ENSG00000145703	IQGAP2	IQ motif containing GTPase activating protein 2	17
KLF15	9606.ENSP00000296233		ENSG00000163884	KLF15	KLF transcription factor 15	17
KMT5B	9606.ENSP00000305899		ENSG00000110066	KMT5B	lysine methyltransferase 5B	17
LAMB2	9606.ENSP00000307156		ENSG00000172037	LAMB2	laminin subunit beta 2	17
LCAT	9606.ENSP00000264005		ENSG00000213398	LCAT	lecithin-cholesterol acyltransferase	17
MAP3K3	9606.ENSP00000354927		ENSG00000198909	MAP3K3	mitogen-activated protein kinase kinase kinase 3	17
MASP1	9606.ENSP00000296280		ENSG00000127241	MASP1	MBL associated serine protease 1	17
MOB1A	9606.ENSP00000379364		ENSG00000114978	MOB1A	MOB kinase activator 1A	17
PALLD	9606.ENSP00000425556		ENSG00000129116	PALLD	palladin, cytoskeletal associated protein	17
PELI1	9606.ENSP00000351789		ENSG00000197329	PELI1	pellino E3 ubiquitin protein ligase 1	17
PLOD3	9606.ENSP00000223127		ENSG00000106397	PLOD3	procollagen-lysine,2-oxoglutarate 5-dioxygenase 3	17
PRDX6	9606.ENSP00000342026		ENSG00000117592	PRDX6	peroxiredoxin 6	17
RND2	9606.ENSP00000466680		ENSG00000108830	RND2	Rho family GTPase 2	17
RREB1	9606.ENSP00000369270		ENSG00000124782	RREB1	ras responsive element binding protein 1	17
RTTN	9606.ENSP00000491507		ENSG00000176225	RTTN	rotatin	17
S100A6	9606.ENSP00000357709		ENSG00000197956	S100A6	S100 calcium binding protein A6	17
SETD5	9606.ENSP00000385852		ENSG00000168137	SETD5	SET domain containing 5	17
TAFAZZIN	9606.ENSP00000469981		ENSG00000102125	TAFAZZIN	tafazzin, phospholipid-lysophospholipid transacylase	17
TLE4	9606.ENSP00000365720		ENSG00000106829	TLE4	TLE family member 4, transcriptional corepressor	17
TNS3	9606.ENSP00000312143		ENSG00000136205	TNS3	tensin 3	17
TRIM4	9606.ENSP00000348216		ENSG00000146833	TRIM4	tripartite motif containing 4	17
UNC93B1	9606.ENSP00000227471		ENSG00000110057	UNC93B1	unc-93 homolog B1, TLR signaling regulator	17
WEE1	9606.ENSP00000402084		ENSG00000166483	WEE1	WEE1 G2 checkpoint kinase	17
ACVRL1	9606.ENSP00000373574		ENSG00000139567	ACVRL1	activin A receptor like type 1	16
APLN	9606.ENSP00000391800		ENSG00000171388	APLN	apelin	16
AZGP1	9606.ENSP00000292401		ENSG00000160862	AZGP1	alpha-2-glycoprotein 1, zinc-binding	16
CMKLR1	9606.ENSP00000449716		ENSG00000174600	CMKLR1	chemerin chemokine-like receptor 1	16
CP	9606.ENSP00000264613		ENSG00000047457	CP	ceruloplasmin	16
DOCK5	9606.ENSP00000276440		ENSG00000147459	DOCK5	dedicator of cytokinesis 5	16
F5	9606.ENSP00000356771		ENSG00000198734	F5	coagulation factor V	16
FTL	9606.ENSP00000366525		ENSG00000087086	FTL	ferritin light chain	16
GBP4	9606.ENSP00000359490		ENSG00000162654	GBP4	guanylate binding protein 4	16
HNRNPUL1	9606.ENSP00000375863		ENSG00000105323	HNRNPUL1	heterogeneous nuclear ribonucleoprotein U like 1	16
LAT2	9606.ENSP00000381492		ENSG00000086730	LAT2	linker for activation of T cells family member 2	16
LPAR6	9606.ENSP00000367691		ENSG00000139679	LPAR6	lysophosphatidic acid receptor 6	16
MAPKAPK3	9606.ENSP00000396467		ENSG00000114738	MAPKAPK3	MAPK activated protein kinase 3	16
MAX	9606.ENSP00000351490		ENSG00000125952	MAX	MYC associated factor X	16
MFAP5	9606.ENSP00000352455		ENSG00000197614	MFAP5	microfibril associated protein 5	16
NEK7	9606.ENSP00000356355		ENSG00000151414	NEK7	NIMA related kinase 7	16
PHF19	9606.ENSP00000483946		ENSG00000119403	PHF19	PHD finger protein 19	16
PNN	9606.ENSP00000216832		ENSG00000100941	PNN	pinin, desmosome associated protein	16
PRELP	9606.ENSP00000343924		ENSG00000188783	PRELP	proline and arginine rich end leucine rich repeat protein	16
PRKD2	9606.ENSP00000393978		ENSG00000105287	PRKD2	protein kinase D2	16
PTH1R	9606.ENSP00000402723		ENSG00000160801	PTH1R	parathyroid hormone 1 receptor	16
RIN3	9606.ENSP00000216487		ENSG00000100599	RIN3	Ras and Rab interactor 3	16
SYNM	9606.ENSP00000336775		ENSG00000182253	SYNM	synemin	16
THOC1	9606.ENSP00000261600		ENSG00000079134	THOC1	THO complex subunit 1	16
TSPO	9606.ENSP00000379563		ENSG00000100300	TSPO	translocator protein	16
UACA	9606.ENSP00000314556		ENSG00000137831	UACA	uveal autoantigen with coiled-coil domains and ankyrin repeats	16
YBX3	9606.ENSP00000228251		ENSG00000060138	YBX3	Y-box binding protein 3	16
ATF1	9606.ENSP00000262053		ENSG00000123268	ATF1	activating transcription factor 1	15
BUD13	9606.ENSP00000260210		ENSG00000137656	BUD13	BUD13 homolog	15
CDA	9606.ENSP00000364212		ENSG00000158825	CDA	cytidine deaminase	15
CDKN2C	9606.ENSP00000262662		ENSG00000123080	CDKN2C	cyclin dependent kinase inhibitor 2C	15
DCLRE1C	9606.ENSP00000367527		ENSG00000152457	DCLRE1C	DNA cross-link repair 1C	15
DTX3L	9606.ENSP00000296161		ENSG00000163840	DTX3L	deltex E3 ubiquitin ligase 3L	15
ENAH	9606.ENSP00000355809		ENSG00000154380	ENAH	ENAH actin regulator	15
HLA-DOA	9606.ENSP00000229829		ENSG00000204252	HLA-DOA	major histocompatibility complex, class II, DO alpha	15
ITPKB	9606.ENSP00000411152		ENSG00000143772	ITPKB	inositol-trisphosphate 3-kinase B	15
KANSL1	9606.ENSP00000387393		ENSG00000120071	KANSL1	KAT8 regulatory NSL complex subunit 1	15
KCNJ2	9606.ENSP00000243457		ENSG00000123700	KCNJ2	potassium inwardly rectifying channel subfamily J member 2	15
LITAF	9606.ENSP00000459533		ENSG00000189067	LITAF	lipopolysaccharide induced TNF factor	15
MYOT	9606.ENSP00000239926		ENSG00000120729	MYOT	myotilin	15
NCSTN	9606.ENSP00000294785		ENSG00000162736	NCSTN	nicastrin	15
NEDD1	9606.ENSP00000451211		ENSG00000139350	NEDD1	NEDD1 gamma-tubulin ring complex targeting factor	15
NEK9	9606.ENSP00000238616		ENSG00000119638	NEK9	NIMA related kinase 9	15
NFIA	9606.ENSP00000360231		ENSG00000162599	NFIA	nuclear factor I A	15
PIDD1	9606.ENSP00000337797		ENSG00000177595	PIDD1	p53-induced death domain protein 1	15
PNISR	9606.ENSP00000496842		ENSG00000132424	PNISR	PNN interacting serine and arginine rich protein	15
RALGDS	9606.ENSP00000361120		ENSG00000160271	RALGDS	ral guanine nucleotide dissociation stimulator	15
S1PR3	9606.ENSP00000365006		ENSG00000213694	S1PR3	sphingosine-1-phosphate receptor 3	15
SELENOP	9606.ENSP00000425915		ENSG00000250722	SELENOP	selenoprotein P	15
SORBS3	9606.ENSP00000240123		ENSG00000120896	SORBS3	sorbin and SH3 domain containing 3	15
SSPN	9606.ENSP00000242729		ENSG00000123096	SSPN	sarcospan	15
STK10	9606.ENSP00000176763		ENSG00000072786	STK10	serine/threonine kinase 10	15
SUFU	9606.ENSP00000358918		ENSG00000107882	SUFU	SUFU negative regulator of hedgehog signaling	15
TIE1	9606.ENSP00000361554		ENSG00000066056	TIE1	tyrosine kinase with immunoglobulin like and EGF like domains 1	15
TRPM7	9606.ENSP00000495860		ENSG00000092439	TRPM7	transient receptor potential cation channel subfamily M member 7	15
VSIR	9606.ENSP00000378409		ENSG00000107738	VSIR	V-set immunoregulatory receptor	15
ACACB	9606.ENSP00000341044		ENSG00000076555	ACACB	acetyl-CoA carboxylase beta	14
ACADVL	9606.ENSP00000438689		ENSG00000072778	ACADVL	acyl-CoA dehydrogenase very long chain	14
ADD3	9606.ENSP00000348381		ENSG00000148700	ADD3	adducin 3	14
ADIPOR2	9606.ENSP00000349616		ENSG00000006831	ADIPOR2	adiponectin receptor 2	14
AKAP13	9606.ENSP00000354718		ENSG00000170776	AKAP13	A-kinase anchoring protein 13	14
AQP1	9606.ENSP00000311165		ENSG00000240583	AQP1	aquaporin 1 (Colton blood group)	14
CARD16	9606.ENSP00000364858		ENSG00000204397	CARD16	caspase recruitment domain family member 16	14
CCAR1	9606.ENSP00000265872		ENSG00000060339	CCAR1	cell division cycle and apoptosis regulator 1	14
CNTRL	9606.ENSP00000362962		ENSG00000119397	CNTRL	centriolin	14
COL27A1	9606.ENSP00000348385		ENSG00000196739	COL27A1	collagen type XXVII alpha 1 chain	14
CWF19L2	9606.ENSP00000282251		ENSG00000152404	CWF19L2	CWF19 like cell cycle control factor 2	14
DAZAP1	9606.ENSP00000233078		ENSG00000071626	DAZAP1	DAZ associated protein 1	14
DST	9606.ENSP00000307959		ENSG00000151914	DST	dystonin	14
EPC1	9606.ENSP00000263062		ENSG00000120616	EPC1	enhancer of polycomb homolog 1	14
FCHSD1	9606.ENSP00000399259		ENSG00000197948	FCHSD1	FCH and double SH3 domains 1	14
GNRH1	9606.ENSP00000276414		ENSG00000147437	GNRH1	gonadotropin releasing hormone 1	14
GPR34	9606.ENSP00000367384		ENSG00000171659	GPR34	G protein-coupled receptor 34	14
H2BC7	9606.ENSP00000348924		ENSG00000277224	H2BC7	H2B clustered histone 7	14
MAOB	9606.ENSP00000367309		ENSG00000069535	MAOB	monoamine oxidase B	14
MAP4K1	9606.ENSP00000465039		ENSG00000104814	MAP4K1	mitogen-activated protein kinase kinase kinase kinase 1	14
MFAP4	9606.ENSP00000378957		ENSG00000166482	MFAP4	microfibril associated protein 4	14
MYL3	9606.ENSP00000499406		ENSG00000160808	MYL3	myosin light chain 3	14
MYOF	9606.ENSP00000352208		ENSG00000138119	MYOF	myoferlin	14
NPC2	9606.ENSP00000451206		ENSG00000119655	NPC2	NPC intracellular cholesterol transporter 2	14
P2RY8	9606.ENSP00000370697		ENSG00000182162	P2RY8	P2Y receptor family member 8	14
PAN2	9606.ENSP00000481859		ENSG00000135473	PAN2	poly(A) specific ribonuclease subunit PAN2	14
PCGF5	9606.ENSP00000337500		ENSG00000180628	PCGF5	polycomb group ring finger 5	14
PIM1	9606.ENSP00000362608		ENSG00000137193	PIM1	Pim-1 proto-oncogene, serine/threonine kinase	14
POLA1	9606.ENSP00000368358		ENSG00000101868	POLA1	DNA polymerase alpha 1, catalytic subunit	14
PPP4R3A	9606.ENSP00000450864		ENSG00000100796	PPP4R3A	protein phosphatase 4 regulatory subunit 3A	14
PREX1	9606.ENSP00000361009		ENSG00000124126	PREX1	phosphatidylinositol-3,4,5-trisphosphate dependent Rac exchange factor 1	14
PRPF38A	9606.ENSP00000257181		ENSG00000134748	PRPF38A	pre-mRNA processing factor 38A	14
RBBP6	9606.ENSP00000317872		ENSG00000122257	RBBP6	RB binding protein 6, ubiquitin ligase	14
RGS10	9606.ENSP00000358099		ENSG00000148908	RGS10	regulator of G protein signaling 10	14
SALL1	9606.ENSP00000251020		ENSG00000103449	SALL1	spalt like transcription factor 1	14
SEC11A	9606.ENSP00000452697		ENSG00000140612	SEC11A	SEC11 homolog A, signal peptidase complex subunit	14
SUN2	9606.ENSP00000385616		ENSG00000100242	SUN2	Sad1 and UNC84 domain containing 2	14
SYF2	9606.ENSP00000236273		ENSG00000117614	SYF2	SYF2 pre-mRNA splicing factor	14
TBXAS1	9606.ENSP00000389414		ENSG00000059377	TBXAS1	thromboxane A synthase 1	14
TEAD2	9606.ENSP00000472109		ENSG00000074219	TEAD2	TEA domain transcription factor 2	14
TNIP2	9606.ENSP00000321203		ENSG00000168884	TNIP2	TNFAIP3 interacting protein 2	14
TNS2	9606.ENSP00000319756		ENSG00000111077	TNS2	tensin 2	14
UBXN7	9606.ENSP00000296328		ENSG00000163960	UBXN7	UBX domain protein 7	14
ZNF395	9606.ENSP00000340494		ENSG00000186918	ZNF395	zinc finger protein 395	14
ACKR3	9606.ENSP00000272928		ENSG00000144476	ACKR3	atypical chemokine receptor 3	13
ADAMTS1	9606.ENSP00000284984		ENSG00000154734	ADAMTS1	ADAM metallopeptidase with thrombospondin type 1 motif 1	13
ADH1B	9606.ENSP00000306606		ENSG00000196616	ADH1B	alcohol dehydrogenase 1B (class I), beta polypeptide	13
ARHGAP4	9606.ENSP00000359045		ENSG00000089820	ARHGAP4	Rho GTPase activating protein 4	13
ASAH1	9606.ENSP00000371152		ENSG00000104763	ASAH1	N-acylsphingosine amidohydrolase 1	13
BHLHE41	9606.ENSP00000242728		ENSG00000123095	BHLHE41	basic helix-loop-helix family member e41	13
CBLB	9606.ENSP00000499037		ENSG00000114423	CBLB	Cbl proto-oncogene B	13
CD109	9606.ENSP00000287097		ENSG00000156535	CD109	CD109 molecule	13
CDK5RAP2	9606.ENSP00000343818		ENSG00000136861	CDK5RAP2	CDK5 regulatory subunit associated protein 2	13
CEP152	9606.ENSP00000370337		ENSG00000103995	CEP152	centrosomal protein 152	13
CNOT6	9606.ENSP00000481893		ENSG00000113300	CNOT6	CCR4-NOT transcription complex subunit 6	13
CNTLN	9606.ENSP00000370021		ENSG00000044459	CNTLN	centlein	13
COL21A1	9606.ENSP00000244728		ENSG00000124749	COL21A1	collagen type XXI alpha 1 chain	13
CRTAP	9606.ENSP00000323696		ENSG00000170275	CRTAP	cartilage associated protein	13
DDR1	9606.ENSP00000427552		ENSG00000204580	DDR1	discoidin domain receptor tyrosine kinase 1	13
DPF2	9606.ENSP00000252268		ENSG00000133884	DPF2	double PHD fingers 2	13
DSC2	9606.ENSP00000280904		ENSG00000134755	DSC2	desmocollin 2	13
EFHC1	9606.ENSP00000360107		ENSG00000096093	EFHC1	EF-hand domain containing 1	13
FCHO2	9606.ENSP00000393776		ENSG00000157107	FCHO2	FCH and mu domain containing endocytic adaptor 2	13
HPGDS	9606.ENSP00000295256		ENSG00000163106	HPGDS	hematopoietic prostaglandin D synthase	13
KTN1	9606.ENSP00000378725		ENSG00000126777	KTN1	kinectin 1	13
LSM14A	9606.ENSP00000446271		ENSG00000257103	LSM14A	LSM14A mRNA processing body assembly factor	13
MKLN1	9606.ENSP00000323527		ENSG00000128585	MKLN1	muskelin 1	13
MSI2	9606.ENSP00000284073		ENSG00000153944	MSI2	musashi RNA binding protein 2	13
MSL2	9606.ENSP00000311827		ENSG00000174579	MSL2	MSL complex subunit 2	13
NEXN	9606.ENSP00000333938		ENSG00000162614	NEXN	nexilin F-actin binding protein	13
NPC1	9606.ENSP00000269228		ENSG00000141458	NPC1	NPC intracellular cholesterol transporter 1	13
NUP188	9606.ENSP00000361658		ENSG00000095319	NUP188	nucleoporin 188	13
OSMR	9606.ENSP00000274276		ENSG00000145623	OSMR	oncostatin M receptor	13
P2RX7	9606.ENSP00000330696		ENSG00000089041	P2RX7	purinergic receptor P2X 7	13
P3H2	9606.ENSP00000316881		ENSG00000090530	P3H2	prolyl 3-hydroxylase 2	13
PARP12	9606.ENSP00000263549		ENSG00000059378	PARP12	poly(ADP-ribose) polymerase family member 12	13
PIEZO1	9606.ENSP00000301015		ENSG00000103335	PIEZO1	piezo type mechanosensitive ion channel component 1 (Er blood group)	13
PLCD1	9606.ENSP00000430344		ENSG00000187091	PLCD1	phospholipase C delta 1	13
PRRC2C	9606.ENSP00000343629		ENSG00000117523	PRRC2C	proline rich coiled-coil 2C	13
PYGL	9606.ENSP00000216392		ENSG00000100504	PYGL	glycogen phosphorylase L	13
RAD51B	9606.ENSP00000419881		ENSG00000182185	RAD51B	RAD51 paralog B	13
SLC22A5	9606.ENSP00000402760		ENSG00000197375	SLC22A5	solute carrier family 22 member 5	13
SOCS4	9606.ENSP00000452522		ENSG00000180008	SOCS4	suppressor of cytokine signaling 4	13
SOX6	9606.ENSP00000379644		ENSG00000110693	SOX6	SRY-box transcription factor 6	13
STK3	9606.ENSP00000429744		ENSG00000104375	STK3	serine/threonine kinase 3	13
TMC6	9606.ENSP00000465261		ENSG00000141524	TMC6	transmembrane channel like 6	13
TRIOBP	9606.ENSP00000496394		ENSG00000100106	TRIOBP	TRIO and F-actin binding protein	13
ZIC1	9606.ENSP00000282928		ENSG00000152977	ZIC1	Zic family member 1	13
ZIC2	9606.ENSP00000365514		ENSG00000043355	ZIC2	Zic family member 2	13
ADGRE2	9606.ENSP00000319883		ENSG00000127507	ADGRE2	adhesion G protein-coupled receptor E2	12
AEBP1	9606.ENSP00000223357		ENSG00000106624	AEBP1	AE binding protein 1	12
AGTRAP	9606.ENSP00000319713		ENSG00000177674	AGTRAP	angiotensin II receptor associated protein	12
ANAPC16	9606.ENSP00000477760		ENSG00000166295	ANAPC16	anaphase promoting complex subunit 16	12
BAZ1A	9606.ENSP00000371859		ENSG00000198604	BAZ1A	bromodomain adjacent to zinc finger domain 1A	12
CAD	9606.ENSP00000264705		ENSG00000084774	CAD	carbamoyl-phosphate synthetase 2, aspartate transcarbamylase, and dihydroorotase	12
CASS4	9606.ENSP00000353462		ENSG00000087589	CASS4	Cas scaffold protein family member 4	12
CCDC40	9606.ENSP00000380679		ENSG00000141519	CCDC40	coiled-coil domain 40 molecular ruler complex subunit	12
CCNG1	9606.ENSP00000344635		ENSG00000113328	CCNG1	cyclin G1	12
CLEC2D	9606.ENSP00000261340		ENSG00000069493	CLEC2D	C-type lectin domain family 2 member D	12
COPZ2	9606.ENSP00000480707		ENSG00000005243	COPZ2	COPI coat complex subunit zeta 2	12
CSRP1	9606.ENSP00000356275		ENSG00000159176	CSRP1	cysteine and glycine rich protein 1	12
CTSH	9606.ENSP00000220166		ENSG00000103811	CTSH	cathepsin H	12
DYNLT1	9606.ENSP00000356056		ENSG00000146425	DYNLT1	dynein light chain Tctex-type 1	12
FLII	9606.ENSP00000324573		ENSG00000177731	FLII	FLII actin remodeling protein	12
FOXJ1	9606.ENSP00000323880		ENSG00000129654	FOXJ1	forkhead box J1	12
GBP3	9606.ENSP00000359512		ENSG00000117226	GBP3	guanylate binding protein 3	12
HAUS5	9606.ENSP00000439056		ENSG00000249115	HAUS5	HAUS augmin like complex subunit 5	12
HSPB8	9606.ENSP00000281938		ENSG00000152137	HSPB8	heat shock protein family B (small) member 8	12
HYAL2	9606.ENSP00000401853		ENSG00000068001	HYAL2	hyaluronidase 2	12
IL11RA	9606.ENSP00000450565		ENSG00000137070	IL11RA	interleukin 11 receptor subunit alpha	12
JDP2	9606.ENSP00000267569		ENSG00000140044	JDP2	Jun dimerization protein 2	12
KANK1	9606.ENSP00000477725		ENSG00000107104	KANK1	KN motif and ankyrin repeat domains 1	12
KANK2	9606.ENSP00000468002		ENSG00000197256	KANK2	KN motif and ankyrin repeat domains 2	12
KCNJ5	9606.ENSP00000433295		ENSG00000120457	KCNJ5	potassium inwardly rectifying channel subfamily J member 5	12
KLHL6	9606.ENSP00000341342		ENSG00000172578	KLHL6	kelch like family member 6	12
LIMS1	9606.ENSP00000337598		ENSG00000169756	LIMS1	LIM zinc finger domain containing 1	12
LPAR4	9606.ENSP00000408205		ENSG00000147145	LPAR4	lysophosphatidic acid receptor 4	12
LRMDA	9606.ENSP00000480240		ENSG00000148655	LRMDA	leucine rich melanocyte differentiation associated	12
MACF1	9606.ENSP00000354573		ENSG00000127603	MACF1	microtubule actin crosslinking factor 1	12
MGA	9606.ENSP00000219905		ENSG00000174197	MGA	MAX dimerization protein MGA	12
NDRG1	9606.ENSP00000404854		ENSG00000104419	NDRG1	N-myc downstream regulated 1	12
NEO1	9606.ENSP00000341198		ENSG00000067141	NEO1	neogenin 1	12
NMI	9606.ENSP00000243346		ENSG00000123609	NMI	N-myc and STAT interactor	12
PLAAT4	9606.ENSP00000255688		ENSG00000133321	PLAAT4	phospholipase A and acyltransferase 4	12
PPIC	9606.ENSP00000303057		ENSG00000168938	PPIC	peptidylprolyl isomerase C	12
PTPN13	9606.ENSP00000394794		ENSG00000163629	PTPN13	protein tyrosine phosphatase non-receptor type 13	12
RBM17	9606.ENSP00000388638		ENSG00000134453	RBM17	RNA binding motif protein 17	12
RIBC2	9606.ENSP00000483356		ENSG00000128408	RIBC2	RIB43A domain with coiled-coils 2	12
RNF213	9606.ENSP00000464087		ENSG00000173821	RNF213	ring finger protein 213	12
RSPH4A	9606.ENSP00000229554		ENSG00000111834	RSPH4A	radial spoke head component 4A	12
SERPINA5	9606.ENSP00000333203		ENSG00000188488	SERPINA5	serpin family A member 5	12
SOCS6	9606.ENSP00000381034		ENSG00000170677	SOCS6	suppressor of cytokine signaling 6	12
SYCP2	9606.ENSP00000350162		ENSG00000196074	SYCP2	synaptonemal complex protein 2	12
TAF3	9606.ENSP00000340271		ENSG00000165632	TAF3	TATA-box binding protein associated factor 3	12
TCIRG1	9606.ENSP00000265686		ENSG00000110719	TCIRG1	T cell immune regulator 1, ATPase H+ transporting V0 subunit a3	12
UBA7	9606.ENSP00000333266		ENSG00000182179	UBA7	ubiquitin like modifier activating enzyme 7	12
ACOX2	9606.ENSP00000307697		ENSG00000168306	ACOX2	acyl-CoA oxidase 2	11
ANTXR1	9606.ENSP00000301945		ENSG00000169604	ANTXR1	ANTXR cell adhesion molecule 1	11
ARHGAP31	9606.ENSP00000264245		ENSG00000031081	ARHGAP31	Rho GTPase activating protein 31	11
ARHGAP5	9606.ENSP00000371897		ENSG00000100852	ARHGAP5	Rho GTPase activating protein 5	11
ARMC3	9606.ENSP00000298032		ENSG00000165309	ARMC3	armadillo repeat containing 3	11
B4GALT1	9606.ENSP00000369055		ENSG00000086062	B4GALT1	beta-1,4-galactosyltransferase 1	11
BBS2	9606.ENSP00000245157		ENSG00000125124	BBS2	Bardet-Biedl syndrome 2	11
BCAT2	9606.ENSP00000322991		ENSG00000105552	BCAT2	branched chain amino acid transaminase 2	11
BOC	9606.ENSP00000273395		ENSG00000144857	BOC	BOC cell adhesion associated, oncogene regulated	11
CEP128	9606.ENSP00000451162		ENSG00000100629	CEP128	centrosomal protein 128	11
CIDEB	9606.ENSP00000337731		ENSG00000136305	CIDEB	cell death inducing DFFA like effector b	11
CLK1	9606.ENSP00000394734		ENSG00000013441	CLK1	CDC like kinase 1	11
CYP27A1	9606.ENSP00000258415		ENSG00000135929	CYP27A1	cytochrome P450 family 27 subfamily A member 1	11
DIS3L2	9606.ENSP00000315569		ENSG00000144535	DIS3L2	DIS3 like 3'-5' exoribonuclease 2	11
DLC1	9606.ENSP00000276297		ENSG00000164741	DLC1	DLC1 Rho GTPase activating protein	11
DLEC1	9606.ENSP00000308597		ENSG00000008226	DLEC1	DLEC1 cilia and flagella associated protein	11
DNMBP	9606.ENSP00000315659		ENSG00000107554	DNMBP	dynamin binding protein	11
DOCK6	9606.ENSP00000294618		ENSG00000130158	DOCK6	dedicator of cytokinesis 6	11
DOCK7	9606.ENSP00000251157		ENSG00000116641	DOCK7	dedicator of cytokinesis 7	11
EPHX1	9606.ENSP00000480004		ENSG00000143819	EPHX1	epoxide hydrolase 1	11
FBP1	9606.ENSP00000408025		ENSG00000165140	FBP1	fructose-bisphosphatase 1	11
FRYL	9606.ENSP00000351113		ENSG00000075539	FRYL	FRY like transcription coactivator	11
GAB3	9606.ENSP00000399588		ENSG00000160219	GAB3	GRB2 associated binding protein 3	11
GIMAP8	9606.ENSP00000305107		ENSG00000171115	GIMAP8	GTPase, IMAP family member 8	11
GLIS3	9606.ENSP00000371398		ENSG00000107249	GLIS3	GLIS family zinc finger 3	11
LRIG3	9606.ENSP00000326759		ENSG00000139263	LRIG3	leucine rich repeats and immunoglobulin like domains 3	11
MS4A14	9606.ENSP00000433761		ENSG00000166928	MS4A14	membrane spanning 4-domains A14	11
MTHFD2	9606.ENSP00000377617		ENSG00000065911	MTHFD2	methylenetetrahydrofolate dehydrogenase (NADP+ dependent) 2, methenyltetrahydrofolate cyclohydrolase	11
MYO10	9606.ENSP00000421280		ENSG00000145555	MYO10	myosin X	11
NFATC3	9606.ENSP00000300659		ENSG00000072736	NFATC3	nuclear factor of activated T cells 3	11
NME4	9606.ENSP00000219479		ENSG00000103202	NME4	NME/NM23 nucleoside diphosphate kinase 4	11
ORAI1	9606.ENSP00000482568		ENSG00000276045	ORAI1	ORAI calcium release-activated calcium modulator 1	11
OTUD1	9606.ENSP00000365678		ENSG00000165312	OTUD1	OTU deubiquitinase 1	11
OTULIN	9606.ENSP00000284274		ENSG00000154124	OTULIN	OTU deubiquitinase with linear linkage specificity	11
PFKFB3	9606.ENSP00000492001		ENSG00000170525	PFKFB3	6-phosphofructo-2-kinase/fructose-2,6-biphosphatase 3	11
PLTP	9606.ENSP00000417138		ENSG00000100979	PLTP	phospholipid transfer protein	11
RASSF3	9606.ENSP00000443021		ENSG00000153179	RASSF3	Ras association domain family member 3	11
RASSF8	9606.ENSP00000384491		ENSG00000123094	RASSF8	Ras association domain family member 8	11
RHOBTB3	9606.ENSP00000369318		ENSG00000164292	RHOBTB3	Rho related BTB domain containing 3	11
SCAF4	9606.ENSP00000286835		ENSG00000156304	SCAF4	SR-related CTD associated factor 4	11
SGPL1	9606.ENSP00000362298		ENSG00000166224	SGPL1	sphingosine-1-phosphate lyase 1	11
SLC7A7	9606.ENSP00000380666		ENSG00000155465	SLC7A7	solute carrier family 7 member 7	11
SLTM	9606.ENSP00000369887		ENSG00000137776	SLTM	SAFB like transcription modulator	11
SPAG9	9606.ENSP00000262013		ENSG00000008294	SPAG9	sperm associated antigen 9	11
SYNC	9606.ENSP00000386439		ENSG00000162520	SYNC	syncoilin, intermediate filament protein	11
TGIF1	9606.ENSP00000327959		ENSG00000177426	TGIF1	TGFB induced factor homeobox 1	11
TMED10	9606.ENSP00000303145		ENSG00000170348	TMED10	transmembrane p24 trafficking protein 10	11
TNFRSF10D	9606.ENSP00000310263		ENSG00000173530	TNFRSF10D	TNF receptor superfamily member 10d	11
TNFRSF11B	9606.ENSP00000297350		ENSG00000164761	TNFRSF11B	TNF receptor superfamily member 11b	11
TNS1	9606.ENSP00000171887		ENSG00000079308	TNS1	tensin 1	11
TRIM38	9606.ENSP00000349596		ENSG00000112343	TRIM38	tripartite motif containing 38	11
UCP2	9606.ENSP00000499695		ENSG00000175567	UCP2	uncoupling protein 2	11
UNG	9606.ENSP00000242576		ENSG00000076248	UNG	uracil DNA glycosylase	11
VGLL4	9606.ENSP00000404251		ENSG00000144560	VGLL4	vestigial like family member 4	11
ACSF2	9606.ENSP00000401831		ENSG00000167107	ACSF2	acyl-CoA synthetase family member 2	10
ADAP2	9606.ENSP00000464121		ENSG00000184060	ADAP2	ArfGAP with dual PH domains 2	10
BCL9L	9606.ENSP00000335320		ENSG00000186174	BCL9L	BCL9 like	10
BHMT2	9606.ENSP00000255192		ENSG00000132840	BHMT2	betaine--homocysteine S-methyltransferase 2	10
BNIP2	9606.ENSP00000267859		ENSG00000140299	BNIP2	BCL2 interacting protein 2	10
CDC14A	9606.ENSP00000354916		ENSG00000079335	CDC14A	cell division cycle 14A	10
CDH23	9606.ENSP00000224721		ENSG00000107736	CDH23	cadherin related 23	10
CHST14	9606.ENSP00000307297		ENSG00000169105	CHST14	carbohydrate sulfotransferase 14	10
CLASRP	9606.ENSP00000221455		ENSG00000104859	CLASRP	CLK4 associating serine/arginine rich protein	10
CREB3L2	9606.ENSP00000329140		ENSG00000182158	CREB3L2	cAMP responsive element binding protein 3 like 2	10
CRTC2	9606.ENSP00000357622		ENSG00000160741	CRTC2	CREB regulated transcription coactivator 2	10
CSRNP1	9606.ENSP00000273153		ENSG00000144655	CSRNP1	cysteine and serine rich nuclear protein 1	10
ELF2	9606.ENSP00000368868		ENSG00000109381	ELF2	E74 like ETS transcription factor 2	10
EMP1	9606.ENSP00000256951		ENSG00000134531	EMP1	epithelial membrane protein 1	10
FCHSD2	9606.ENSP00000386722		ENSG00000137478	FCHSD2	FCH and double SH3 domains 2	10
H1-5	9606.ENSP00000330074		ENSG00000184357	H1-5	H1.5 linker histone, cluster member	10
KIF13A	9606.ENSP00000259711		ENSG00000137177	KIF13A	kinesin family member 13A	10
KIF1C	9606.ENSP00000320821		ENSG00000129250	KIF1C	kinesin family member 1C	10
KMT5C	9606.ENSP00000255613		ENSG00000133247	KMT5C	lysine methyltransferase 5C	10
MAN2B1	9606.ENSP00000395473		ENSG00000104774	MAN2B1	mannosidase alpha class 2B member 1	10
MAP4K4	9606.ENSP00000343658		ENSG00000071054	MAP4K4	mitogen-activated protein kinase kinase kinase kinase 4	10
MARCHF8	9606.ENSP00000411848		ENSG00000165406	MARCHF8	membrane associated ring-CH-type finger 8	10
MARVELD2	9606.ENSP00000323264		ENSG00000152939	MARVELD2	MARVEL domain containing 2	10
MYO1E	9606.ENSP00000288235		ENSG00000157483	MYO1E	myosin IE	10
NCAPD2	9606.ENSP00000325017		ENSG00000010292	NCAPD2	non-SMC condensin I complex subunit D2	10
NEBL	9606.ENSP00000366326		ENSG00000078114	NEBL	nebulette	10
PHF2	9606.ENSP00000352185		ENSG00000197724	PHF2	PHD finger protein 2	10
PLCD3	9606.ENSP00000479636		ENSG00000161714	PLCD3	phospholipase C delta 3	10
PLEKHA7	9606.ENSP00000435389		ENSG00000166689	PLEKHA7	pleckstrin homology domain containing A7	10
PPFIA1	9606.ENSP00000253925		ENSG00000131626	PPFIA1	PTPRF interacting protein alpha 1	10
RAB31	9606.ENSP00000461945		ENSG00000168461	RAB31	RAB31, member RAS oncogene family	10
RARRES2	9606.ENSP00000418009		ENSG00000106538	RARRES2	retinoic acid receptor responder 2	10
RBL1	9606.ENSP00000362768		ENSG00000080839	RBL1	RB transcriptional corepressor like 1	10
SLCO2B1	9606.ENSP00000289575		ENSG00000137491	SLCO2B1	solute carrier organic anion transporter family member 2B1	10
STK38	9606.ENSP00000229812		ENSG00000112079	STK38	serine/threonine kinase 38	10
SYNPO2	9606.ENSP00000306015		ENSG00000172403	SYNPO2	synaptopodin 2	10
TEP1	9606.ENSP00000262715		ENSG00000129566	TEP1	telomerase associated protein 1	10
TMEM216	9606.ENSP00000334844		ENSG00000187049	TMEM216	transmembrane protein 216	10
TRAK1	9606.ENSP00000328998		ENSG00000182606	TRAK1	trafficking kinesin protein 1	10
TRIM14	9606.ENSP00000344208		ENSG00000106785	TRIM14	tripartite motif containing 14	10
TRPS1	9606.ENSP00000379065		ENSG00000104447	TRPS1	transcriptional repressor GATA binding 1	10
TULP3	9606.ENSP00000380321		ENSG00000078246	TULP3	TUB like protein 3	10
VNN2	9606.ENSP00000322276		ENSG00000112303	VNN2	vanin 2	10
WAPL	9606.ENSP00000298767		ENSG00000062650	WAPL	WAPL cohesin release factor	10
ZNFX1	9606.ENSP00000360817		ENSG00000124201	ZNFX1	zinc finger NFX1-type containing 1	10
ANKFY1	9606.ENSP00000459943		ENSG00000185722	ANKFY1	ankyrin repeat and FYVE domain containing 1	9
ARHGAP12	9606.ENSP00000345808		ENSG00000165322	ARHGAP12	Rho GTPase activating protein 12	9
ARHGAP17	9606.ENSP00000289968		ENSG00000140750	ARHGAP17	Rho GTPase activating protein 17	9
ARHGAP24	9606.ENSP00000378611		ENSG00000138639	ARHGAP24	Rho GTPase activating protein 24	9
CFAP126	9606.ENSP00000356951		ENSG00000188931	CFAP126	cilia and flagella associated protein 126	9
CGNL1	9606.ENSP00000281282		ENSG00000128849	CGNL1	cingulin like 1	9
CHDH	9606.ENSP00000319851		ENSG00000016391	CHDH	choline dehydrogenase	9
CNPY3	9606.ENSP00000361926		ENSG00000137161	CNPY3	canopy FGF signaling regulator 3	9
COLGALT1	9606.ENSP00000252599		ENSG00000130309	COLGALT1	collagen beta(1-O)galactosyltransferase 1	9
DERA	9606.ENSP00000416583		ENSG00000023697	DERA	deoxyribose-phosphate aldolase	9
DNALI1	9606.ENSP00000296218		ENSG00000163879	DNALI1	dynein axonemal light intermediate chain 1	9
DOCK11	9606.ENSP00000276202		ENSG00000147251	DOCK11	dedicator of cytokinesis 11	9
DOK1	9606.ENSP00000233668		ENSG00000115325	DOK1	docking protein 1	9
DONSON	9606.ENSP00000307143		ENSG00000159147	DONSON	DNA replication fork stabilization factor DONSON	9
EIF2D	9606.ENSP00000271764		ENSG00000143486	EIF2D	eukaryotic translation initiation factor 2D	9
EMSY	9606.ENSP00000433205		ENSG00000158636	EMSY	EMSY transcriptional repressor, BRCA2 interacting	9
ENTPD2	9606.ENSP00000347213		ENSG00000054179	ENTPD2	ectonucleoside triphosphate diphosphohydrolase 2	9
EVC2	9606.ENSP00000342144		ENSG00000173040	EVC2	EvC ciliary complex subunit 2	9
FGD3	9606.ENSP00000336914		ENSG00000127084	FGD3	FYVE, RhoGEF and PH domain containing 3	9
ID4	9606.ENSP00000367972		ENSG00000172201	ID4	inhibitor of DNA binding 4	9
IFITM2	9606.ENSP00000484689		ENSG00000185201	IFITM2	interferon induced transmembrane protein 2	9
KCNN3	9606.ENSP00000481848		ENSG00000143603	KCNN3	potassium calcium-activated channel subfamily N member 3	9
KLF3	9606.ENSP00000261438		ENSG00000109787	KLF3	KLF transcription factor 3	9
MAFF	9606.ENSP00000442060		ENSG00000185022	MAFF	MAF bZIP transcription factor F	9
MAN2A1	9606.ENSP00000261483		ENSG00000112893	MAN2A1	mannosidase alpha class 2A member 1	9
MBTD1	9606.ENSP00000468304		ENSG00000011258	MBTD1	mbt domain containing 1	9
OSBPL11	9606.ENSP00000296220		ENSG00000144909	OSBPL11	oxysterol binding protein like 11	9
PERP	9606.ENSP00000397157		ENSG00000112378	PERP	p53 apoptosis effector related to PMP22	9
PPP1R13L	9606.ENSP00000354218		ENSG00000104881	PPP1R13L	protein phosphatase 1 regulatory subunit 13 like	9
RGL2	9606.ENSP00000420211		ENSG00000237441	RGL2	ral guanine nucleotide dissociation stimulator like 2	9
ROM1	9606.ENSP00000278833		ENSG00000149489	ROM1	retinal outer segment membrane protein 1	9
SDCCAG8	9606.ENSP00000355499		ENSG00000054282	SDCCAG8	SHH signaling and ciliogenesis regulator SDCCAG8	9
SIGLEC8	9606.ENSP00000321077		ENSG00000105366	SIGLEC8	sialic acid binding Ig like lectin 8	9
SLC16A4	9606.ENSP00000358794		ENSG00000168679	SLC16A4	solute carrier family 16 member 4	9
SLC25A43	9606.ENSP00000217909		ENSG00000077713	SLC25A43	solute carrier family 25 member 43	9
SNTB1	9606.ENSP00000378965		ENSG00000172164	SNTB1	syntrophin beta 1	9
SPACA6	9606.ENSP00000490829		ENSG00000182310	SPACA6	sperm acrosome associated 6	9
SSH2	9606.ENSP00000444743		ENSG00000141298	SSH2	slingshot protein phosphatase 2	9
STARD8	9606.ENSP00000363727		ENSG00000130052	STARD8	StAR related lipid transfer domain containing 8	9
SYNE3	9606.ENSP00000334308		ENSG00000176438	SYNE3	spectrin repeat containing nuclear envelope family member 3	9
TCEA3	9606.ENSP00000406293		ENSG00000204219	TCEA3	transcription elongation factor A3	9
TFEC	9606.ENSP00000265440		ENSG00000105967	TFEC	transcription factor EC	9
TRIM56	9606.ENSP00000305161		ENSG00000169871	TRIM56	tripartite motif containing 56	9
TUT4	9606.ENSP00000257177		ENSG00000134744	TUT4	terminal uridylyl transferase 4	9
USP47	9606.ENSP00000382382		ENSG00000170242	USP47	ubiquitin specific peptidase 47	9
ZNF644	9606.ENSP00000359469		ENSG00000122482	ZNF644	zinc finger protein 644	9
ABHD5	9606.ENSP00000495778		ENSG00000011198	ABHD5	abhydrolase domain containing 5, lysophosphatidic acid acyltransferase	8
ACSS3	9606.ENSP00000449535		ENSG00000111058	ACSS3	acyl-CoA synthetase short chain family member 3	8
AHCYL1	9606.ENSP00000358814		ENSG00000168710	AHCYL1	adenosylhomocysteinase like 1	8
APOBEC3C	9606.ENSP00000355340		ENSG00000244509	APOBEC3C	apolipoprotein B mRNA editing enzyme catalytic subunit 3C	8
ARAP1	9606.ENSP00000377233		ENSG00000186635	ARAP1	ArfGAP with RhoGAP domain, ankyrin repeat and PH domain 1	8
ATAD2B	9606.ENSP00000238789		ENSG00000119778	ATAD2B	ATPase family AAA domain containing 2B	8
BMF	9606.ENSP00000346697		ENSG00000104081	BMF	Bcl2 modifying factor	8
BTN3A1	9606.ENSP00000289361		ENSG00000026950	BTN3A1	butyrophilin subfamily 3 member A1	8
CAPG	9606.ENSP00000263867		ENSG00000042493	CAPG	capping actin protein, gelsolin like	8
CFAP47	9606.ENSP00000367922		ENSG00000165164	CFAP47	cilia and flagella associated protein 47	8
CLDN15	9606.ENSP00000385300		ENSG00000106404	CLDN15	claudin 15	8
CLIC1	9606.ENSP00000364935		ENSG00000213719	CLIC1	chloride intracellular channel 1	8
CNOT11	9606.ENSP00000289382		ENSG00000158435	CNOT11	CCR4-NOT transcription complex subunit 11	8
DISP1	9606.ENSP00000284476		ENSG00000154309	DISP1	dispatched RND transporter family member 1	8
EBI3	9606.ENSP00000221847		ENSG00000105246	EBI3	Epstein-Barr virus induced 3	8
EFHB	9606.ENSP00000295824		ENSG00000163576	EFHB	EF-hand domain family member B	8
ELF1	9606.ENSP00000239882		ENSG00000120690	ELF1	E74 like ETS transcription factor 1	8
EML3	9606.ENSP00000434513		ENSG00000149499	EML3	EMAP like 3	8
FANCC	9606.ENSP00000289081		ENSG00000158169	FANCC	FA complementation group C	8
FMNL2	9606.ENSP00000288670		ENSG00000157827	FMNL2	formin like 2	8
FOXD1	9606.ENSP00000481581		ENSG00000251493	FOXD1	forkhead box D1	8
FOXF1	9606.ENSP00000262426		ENSG00000103241	FOXF1	forkhead box F1	8
GALM	9606.ENSP00000272252		ENSG00000143891	GALM	galactose mutarotase	8
GAS1	9606.ENSP00000298743		ENSG00000180447	GAS1	growth arrest specific 1	8
GIMAP7	9606.ENSP00000315474		ENSG00000179144	GIMAP7	GTPase, IMAP family member 7	8
GPC4	9606.ENSP00000359864		ENSG00000076716	GPC4	glypican 4	8
GYG2	9606.ENSP00000370555		ENSG00000056998	GYG2	glycogenin 2	8
HDGF	9606.ENSP00000357189		ENSG00000143321	HDGF	heparin binding growth factor	8
INO80D	9606.ENSP00000384198		ENSG00000114933	INO80D	INO80 complex subunit D	8
IRF2BP2	9606.ENSP00000355568		ENSG00000168264	IRF2BP2	interferon regulatory factor 2 binding protein 2	8
KATNA1	9606.ENSP00000356381		ENSG00000186625	KATNA1	katanin catalytic subunit A1	8
LCOR	9606.ENSP00000490116		ENSG00000196233	LCOR	ligand dependent nuclear receptor corepressor	8
LIMK2	9606.ENSP00000339916		ENSG00000182541	LIMK2	LIM domain kinase 2	8
LOXL3	9606.ENSP00000264094		ENSG00000115318	LOXL3	lysyl oxidase like 3	8
LPP	9606.ENSP00000491657		ENSG00000145012	LPP	LIM domain containing preferred translocation partner in lipoma	8
MANBA	9606.ENSP00000495247		ENSG00000109323	MANBA	mannosidase beta	8
MAP3K2	9606.ENSP00000387246		ENSG00000169967	MAP3K2	mitogen-activated protein kinase kinase kinase 2	8
MRGPRF	9606.ENSP00000403660		ENSG00000172935	MRGPRF	MAS related GPR family member F	8
MXI1	9606.ENSP00000331152		ENSG00000119950	MXI1	MAX interactor 1, dimerization protein	8
MYBL1	9606.ENSP00000429633		ENSG00000185697	MYBL1	MYB proto-oncogene like 1	8
MYO5C	9606.ENSP00000261839		ENSG00000128833	MYO5C	myosin VC	8
NECAP2	9606.ENSP00000391942		ENSG00000157191	NECAP2	NECAP endocytosis associated 2	8
PABPC3	9606.ENSP00000281589		ENSG00000151846	PABPC3	poly(A) binding protein cytoplasmic 3	8
PARP16	9606.ENSP00000261888		ENSG00000138617	PARP16	poly(ADP-ribose) polymerase family member 16	8
PARP4	9606.ENSP00000371419		ENSG00000102699	PARP4	poly(ADP-ribose) polymerase family member 4	8
PATL1	9606.ENSP00000300146		ENSG00000166889	PATL1	PAT1 homolog 1, processing body mRNA decay factor	8
PAWR	9606.ENSP00000328088		ENSG00000177425	PAWR	pro-apoptotic WT1 regulator	8
PHEX	9606.ENSP00000368682		ENSG00000102174	PHEX	phosphate regulating endopeptidase X-linked	8
PIGA	9606.ENSP00000369820		ENSG00000165195	PIGA	phosphatidylinositol glycan anchor biosynthesis class A	8
PLEKHA4	9606.ENSP00000263265		ENSG00000105559	PLEKHA4	pleckstrin homology domain containing A4	8
POGZ	9606.ENSP00000271715		ENSG00000143442	POGZ	pogo transposable element derived with ZNF domain	8
POMT2	9606.ENSP00000261534		ENSG00000009830	POMT2	protein O-mannosyltransferase 2	8
PPP1R10	9606.ENSP00000365694		ENSG00000204569	PPP1R10	protein phosphatase 1 regulatory subunit 10	8
PRPF38B	9606.ENSP00000359042		ENSG00000134186	PRPF38B	pre-mRNA processing factor 38B	8
RAB32	9606.ENSP00000356465		ENSG00000118508	RAB32	RAB32, member RAS oncogene family	8
RASGRP4	9606.ENSP00000479844		ENSG00000171777	RASGRP4	RAS guanyl releasing protein 4	8
RGS9	9606.ENSP00000262406		ENSG00000108370	RGS9	regulator of G protein signaling 9	8
RO60	9606.ENSP00000356416		ENSG00000116747	RO60	Ro60, Y RNA binding protein	8
SBF2	9606.ENSP00000256190		ENSG00000133812	SBF2	SET binding factor 2	8
SH3PXD2B	9606.ENSP00000309714		ENSG00000174705	SH3PXD2B	SH3 and PX domains 2B	8
SLC15A4	9606.ENSP00000266771		ENSG00000139370	SLC15A4	solute carrier family 15 member 4	8
SLFN11	9606.ENSP00000378067		ENSG00000172716	SLFN11	schlafen family member 11	8
SNX33	9606.ENSP00000311427		ENSG00000173548	SNX33	sorting nexin 33	8
SOAT1	9606.ENSP00000356591		ENSG00000057252	SOAT1	sterol O-acyltransferase 1	8
SPAG1	9606.ENSP00000373450		ENSG00000104450	SPAG1	sperm associated antigen 1	8
SPTLC3	9606.ENSP00000381968		ENSG00000172296	SPTLC3	serine palmitoyltransferase long chain base subunit 3	8
ST6GAL1	9606.ENSP00000169298		ENSG00000073849	ST6GAL1	ST6 beta-galactoside alpha-2,6-sialyltransferase 1	8
STARD3	9606.ENSP00000337446		ENSG00000131748	STARD3	StAR related lipid transfer domain containing 3	8
SYTL4	9606.ENSP00000362080		ENSG00000102362	SYTL4	synaptotagmin like 4	8
TDRD3	9606.ENSP00000440190		ENSG00000083544	TDRD3	tudor domain containing 3	8
TMC8	9606.ENSP00000325561		ENSG00000167895	TMC8	transmembrane channel like 8	8
WIPI1	9606.ENSP00000262139		ENSG00000070540	WIPI1	WD repeat domain, phosphoinositide interacting 1	8
ZNF44	9606.ENSP00000348419		ENSG00000197857	ZNF44	zinc finger protein 44	8
ZNF451	9606.ENSP00000359740		ENSG00000112200	ZNF451	zinc finger protein 451	8
ZNF704	9606.ENSP00000331462		ENSG00000164684	ZNF704	zinc finger protein 704	8
ABCC4	9606.ENSP00000494609		ENSG00000125257	ABCC4	ATP binding cassette subfamily C member 4 (PEL blood group)	7
ABCD4	9606.ENSP00000349396		ENSG00000119688	ABCD4	ATP binding cassette subfamily D member 4	7
ADCY7	9606.ENSP00000501053		ENSG00000121281	ADCY7	adenylate cyclase 7	7
ANTXR2	9606.ENSP00000306185		ENSG00000163297	ANTXR2	ANTXR cell adhesion molecule 2	7
AOAH	9606.ENSP00000479664		ENSG00000136250	AOAH	acyloxyacyl hydrolase	7
ATF7IP	9606.ENSP00000440440		ENSG00000171681	ATF7IP	activating transcription factor 7 interacting protein	7
BACH1	9606.ENSP00000382805		ENSG00000156273	BACH1	BTB domain and CNC homolog 1	7
BAZ2B	9606.ENSP00000376534		ENSG00000123636	BAZ2B	bromodomain adjacent to zinc finger domain 2B	7
BRWD3	9606.ENSP00000362372		ENSG00000165288	BRWD3	bromodomain and WD repeat domain containing 3	7
C1RL	9606.ENSP00000266542		ENSG00000139178	C1RL	complement C1r subcomponent like	7
C1orf198	9606.ENSP00000355623		ENSG00000119280	C1orf198	chromosome 1 open reading frame 198	7
CAST	9606.ENSP00000422176		ENSG00000153113	CAST	calpastatin	7
CFAP53	9606.ENSP00000381553		ENSG00000172361	CFAP53	cilia and flagella associated protein 53	7
CTDSP1	9606.ENSP00000273062		ENSG00000144579	CTDSP1	CTD small phosphatase 1	7
DEF6	9606.ENSP00000319831		ENSG00000023892	DEF6	DEF6 guanine nucleotide exchange factor	7
DIP2B	9606.ENSP00000301180		ENSG00000066084	DIP2B	disco interacting protein 2 homolog B	7
DNAJC3	9606.ENSP00000473631		ENSG00000102580	DNAJC3	DnaJ heat shock protein family (Hsp40) member C3	7
DPEP2	9606.ENSP00000458977		ENSG00000167261	DPEP2	dipeptidase 2	7
ECM2	9606.ENSP00000344758		ENSG00000106823	ECM2	extracellular matrix protein 2	7
EIF4EBP2	9606.ENSP00000362314		ENSG00000148730	EIF4EBP2	eukaryotic translation initiation factor 4E binding protein 2	7
ELF4	9606.ENSP00000311280		ENSG00000102034	ELF4	E74 like ETS transcription factor 4	7
EMP3	9606.ENSP00000469194		ENSG00000142227	EMP3	epithelial membrane protein 3 (MAM blood group)	7
EVI5	9606.ENSP00000440826		ENSG00000067208	EVI5	ecotropic viral integration site 5	7
FRAT1	9606.ENSP00000360060		ENSG00000165879	FRAT1	FRAT regulator of WNT signaling pathway 1	7
FYCO1	9606.ENSP00000296137		ENSG00000163820	FYCO1	FYVE and coiled-coil domain autophagy adaptor 1	7
GAN	9606.ENSP00000497351		ENSG00000261609	GAN	gigaxonin	7
HEPACAM	9606.ENSP00000298251		ENSG00000165478	HEPACAM	hepatic and glial cell adhesion molecule	7
INHBB	9606.ENSP00000295228		ENSG00000163083	INHBB	inhibin subunit beta B	7
IQCK	9606.ENSP00000324901		ENSG00000174628	IQCK	IQ motif containing K	7
KRI1	9606.ENSP00000498803		ENSG00000129347	KRI1	KRI1 homolog	7
LCA5	9606.ENSP00000376686		ENSG00000135338	LCA5	lebercilin LCA5	7
LEMD2	9606.ENSP00000293760		ENSG00000161904	LEMD2	LEM domain nuclear envelope protein 2	7
LRRC23	9606.ENSP00000390932		ENSG00000010626	LRRC23	leucine rich repeat containing 23	7
MCMBP	9606.ENSP00000353098		ENSG00000197771	MCMBP	minichromosome maintenance complex binding protein	7
MFNG	9606.ENSP00000349490		ENSG00000100060	MFNG	MFNG O-fucosylpeptide 3-beta-N-acetylglucosaminyltransferase	7
MGAT1	9606.ENSP00000332073		ENSG00000131446	MGAT1	alpha-1,3-mannosyl-glycoprotein 2-beta-N-acetylglucosaminyltransferase	7
MMRN1	9606.ENSP00000378431		ENSG00000138722	MMRN1	multimerin 1	7
NHLRC2	9606.ENSP00000358307		ENSG00000196865	NHLRC2	NHL repeat containing 2	7
NT5C2	9606.ENSP00000339479		ENSG00000076685	NT5C2	5'-nucleotidase, cytosolic II	7
PAPSS2	9606.ENSP00000406157		ENSG00000198682	PAPSS2	3'-phosphoadenosine 5'-phosphosulfate synthase 2	7
PEAR1	9606.ENSP00000344465		ENSG00000187800	PEAR1	platelet endothelial aggregation receptor 1	7
PELI2	9606.ENSP00000267460		ENSG00000139946	PELI2	pellino E3 ubiquitin protein ligase family member 2	7
PER1	9606.ENSP00000314420		ENSG00000179094	PER1	period circadian regulator 1	7
PHYKPL	9606.ENSP00000310978		ENSG00000175309	PHYKPL	5-phosphohydroxy-L-lysine phospho-lyase	7
PIFO	9606.ENSP00000358753		ENSG00000173947	CIMAP3	Ciliary Microtubule Associated Protein 3	7
PLXNB2	9606.ENSP00000352288		ENSG00000196576	PLXNB2	plexin B2	7
PPP1R3B	9606.ENSP00000308318		ENSG00000173281	PPP1R3B	protein phosphatase 1 regulatory subunit 3B	7
RBM47	9606.ENSP00000295971		ENSG00000163694	RBM47	RNA binding motif protein 47	7
RFX2	9606.ENSP00000306335		ENSG00000087903	RFX2	regulatory factor X2	7
RNASET2	9606.ENSP00000426455		ENSG00000026297	RNASET2	ribonuclease T2	7
RYK	9606.ENSP00000478721		ENSG00000163785	RYK	receptor like tyrosine kinase	7
SERTAD1	9606.ENSP00000350633		ENSG00000197019	SERTAD1	SERTA domain containing 1	7
SIPA1	9606.ENSP00000377771		ENSG00000213445	SIPA1	signal-induced proliferation-associated 1	7
SLC38A2	9606.ENSP00000256689		ENSG00000134294	SLC38A2	solute carrier family 38 member 2	7
SLC52A3	9606.ENSP00000494009		ENSG00000101276	SLC52A3	solute carrier family 52 member 3	7
SLC7A2	9606.ENSP00000004531		ENSG00000003989	SLC7A2	solute carrier family 7 member 2	7
SNRNP48	9606.ENSP00000339834		ENSG00000168566	SNRNP48	small nuclear ribonucleoprotein U11/U12 subunit 48	7
SOX13	9606.ENSP00000356172		ENSG00000143842	SOX13	SRY-box transcription factor 13	7
SPPL2A	9606.ENSP00000261854		ENSG00000138600	SPPL2A	signal peptide peptidase like 2A	7
STX10	9606.ENSP00000466298		ENSG00000104915	STX10	syntaxin 10	7
TES	9606.ENSP00000350937		ENSG00000135269	TES	testin LIM domain protein	7
TMEM176B	9606.ENSP00000410269		ENSG00000106565	TMEM176B	transmembrane protein 176B	7
TOB1	9606.ENSP00000427695		ENSG00000141232	TOB1	transducer of ERBB2, 1	7
TREML1	9606.ENSP00000402855		ENSG00000161911	TREML1	triggering receptor expressed on myeloid cells like 1	7
TRIM8	9606.ENSP00000496301		ENSG00000171206	TRIM8	tripartite motif containing 8	7
TUT7	9606.ENSP00000365130		ENSG00000083223	TUT7	terminal uridylyl transferase 7	7
WNK1	9606.ENSP00000341292		ENSG00000060237	WNK1	WNK lysine deficient protein kinase 1	7
XRCC2	9606.ENSP00000352271		ENSG00000196584	XRCC2	X-ray repair cross complementing 2	7
ZCCHC8	9606.ENSP00000438993		ENSG00000033030	ZCCHC8	zinc finger CCHC-type containing 8	7
ZFP36L1	9606.ENSP00000337386		ENSG00000185650	ZFP36L1	ZFP36 ring finger protein like 1	7
ZFP36L2	9606.ENSP00000282388		ENSG00000152518	ZFP36L2	ZFP36 ring finger protein like 2	7
ZNF592	9606.ENSP00000452877		ENSG00000166716	ZNF592	zinc finger protein 592	7
AKAP8L	9606.ENSP00000380557		ENSG00000011243	AKAP8L	A-kinase anchoring protein 8 like	6
ANKZF1	9606.ENSP00000321617		ENSG00000163516	ANKZF1	ankyrin repeat and zinc finger peptidyl tRNA hydrolase 1	6
ARHGAP45	9606.ENSP00000439601		ENSG00000180448	ARHGAP45	Rho GTPase activating protein 45	6
C1orf162	9606.ENSP00000344218		ENSG00000143110	C1orf162	chromosome 1 open reading frame 162	6
CARD6	9606.ENSP00000254691		ENSG00000132357	CARD6	caspase recruitment domain family member 6	6
CC2D1B	9606.ENSP00000360642		ENSG00000154222	CC2D1B	coiled-coil and C2 domain containing 1B	6
CCNL1	9606.ENSP00000295926		ENSG00000163660	CCNL1	cyclin L1	6
CERS2	9606.ENSP00000271688		ENSG00000143418	CERS2	ceramide synthase 2	6
CLEC2B	9606.ENSP00000228438		ENSG00000110852	CLEC2B	C-type lectin domain family 2 member B	6
COLEC12	9606.ENSP00000383115		ENSG00000158270	COLEC12	collectin subfamily member 12	6
COTL1	9606.ENSP00000262428		ENSG00000103187	COTL1	coactosin like F-actin binding protein 1	6
CPNE3	9606.ENSP00000477590		ENSG00000085719	CPNE3	copine 3	6
CRB2	9606.ENSP00000362734		ENSG00000148204	CRB2	crumbs cell polarity complex component 2	6
CTNS	9606.ENSP00000371294		ENSG00000040531	CTNS	cystinosin, lysosomal cystine transporter	6
DCLRE1B	9606.ENSP00000498042		ENSG00000118655	DCLRE1B	DNA cross-link repair 1B	6
DPYSL3	9606.ENSP00000343690		ENSG00000113657	DPYSL3	dihydropyrimidinase like 3	6
EDA	9606.ENSP00000363680		ENSG00000158813	EDA	ectodysplasin A	6
FADS2	9606.ENSP00000278840		ENSG00000134824	FADS2	fatty acid desaturase 2	6
FGD2	9606.ENSP00000274963		ENSG00000146192	FGD2	FYVE, RhoGEF and PH domain containing 2	6
FLVCR2	9606.ENSP00000238667		ENSG00000119686	FLVCR2	FLVCR choline and putative heme transporter 2	6
FSTL3	9606.ENSP00000166139		ENSG00000070404	FSTL3	follistatin like 3	6
GPATCH8	9606.ENSP00000467556		ENSG00000186566	GPATCH8	G-patch domain containing 8	6
HOMER3	9606.ENSP00000439937		ENSG00000051128	HOMER3	homer scaffold protein 3	6
HSD17B14	9606.ENSP00000263278		ENSG00000087076	HSD17B14	hydroxysteroid 17-beta dehydrogenase 14	6
KCNJ8	9606.ENSP00000499300		ENSG00000121361	KCNJ8	potassium inwardly rectifying channel subfamily J member 8	6
KDSR	9606.ENSP00000494352		ENSG00000119537	KDSR	3-ketodihydrosphingosine reductase	6
KIF19	9606.ENSP00000374566		ENSG00000196169	KIF19	kinesin family member 19	6
LRCH1	9606.ENSP00000374447		ENSG00000136141	LRCH1	leucine rich repeats and calponin homology domain containing 1	6
LRCH3	9606.ENSP00000399751		ENSG00000186001	LRCH3	leucine rich repeats and calponin homology domain containing 3	6
LRP4	9606.ENSP00000367888		ENSG00000134569	LRP4	LDL receptor related protein 4	6
LRRC25	9606.ENSP00000340983		ENSG00000175489	LRRC25	leucine rich repeat containing 25	6
LRRC32	9606.ENSP00000384126		ENSG00000137507	LRRC32	leucine rich repeat containing 32	6
MAGT1	9606.ENSP00000354649		ENSG00000102158	MAGT1	magnesium transporter 1	6
MBD6	9606.ENSP00000347896		ENSG00000166987	MBD6	methyl-CpG binding domain protein 6	6
MILR1	9606.ENSP00000482801		ENSG00000271605	MILR1	mast cell immunoglobulin like receptor 1	6
MXRA8	9606.ENSP00000399229		ENSG00000162576	MXRA8	matrix remodeling associated 8	6
NFASC	9606.ENSP00000344786		ENSG00000163531	NFASC	neurofascin	6
NFE2L1	9606.ENSP00000354855		ENSG00000082641	NFE2L1	NFE2 like bZIP transcription factor 1	6
NHEJ1	9606.ENSP00000349313		ENSG00000187736	NHEJ1	non-homologous end joining factor 1	6
PDE4DIP	9606.ENSP00000358363		ENSG00000178104	PDE4DIP	phosphodiesterase 4D interacting protein	6
PEAK1	9606.ENSP00000452796		ENSG00000173517	PEAK1	pseudopodium enriched atypical kinase 1	6
PIEZO2	9606.ENSP00000421377		ENSG00000154864	PIEZO2	piezo type mechanosensitive ion channel component 2	6
PPP4R1	9606.ENSP00000383402		ENSG00000154845	PPP4R1	protein phosphatase 4 regulatory subunit 1	6
PRKX	9606.ENSP00000262848		ENSG00000183943	PRKX	protein kinase cAMP-dependent X-linked catalytic subunit	6
RBPMS	9606.ENSP00000340176		ENSG00000157110	RBPMS	RNA binding protein, mRNA processing factor	6
RGL3	9606.ENSP00000377075		ENSG00000205517	RGL3	ral guanine nucleotide dissociation stimulator like 3	6
RHBDF1	9606.ENSP00000262316		ENSG00000007384	RHBDF1	rhomboid 5 homolog 1	6
RNF169	9606.ENSP00000299563		ENSG00000166439	RNF169	ring finger protein 169	6
SAFB2	9606.ENSP00000252542		ENSG00000130254	SAFB2	scaffold attachment factor B2	6
SERPINB1	9606.ENSP00000370115		ENSG00000021355	SERPINB1	serpin family B member 1	6
SLC15A3	9606.ENSP00000227880		ENSG00000110446	SLC15A3	solute carrier family 15 member 3	6
SLC41A1	9606.ENSP00000356105		ENSG00000133065	SLC41A1	solute carrier family 41 member 1	6
SRPX2	9606.ENSP00000362095		ENSG00000102359	SRPX2	sushi repeat containing protein X-linked 2	6
STON2	9606.ENSP00000450857		ENSG00000140022	STON2	stonin 2	6
TCN2	9606.ENSP00000215838		ENSG00000185339	TCN2	transcobalamin 2	6
TLK2	9606.ENSP00000316512		ENSG00000146872	TLK2	tousled like kinase 2	6
TPD52L1	9606.ENSP00000306285		ENSG00000111907	TPD52L1	TPD52 like 1	6
UBXN1	9606.ENSP00000294119		ENSG00000162191	UBXN1	UBX domain protein 1	6
WLS	9606.ENSP00000346829		ENSG00000116729	WLS	Wnt ligand secretion mediator	6
ZBTB20	9606.ENSP00000419153		ENSG00000181722	ZBTB20	zinc finger and BTB domain containing 20	6
hCG_2039566	9606.ENSP00000489311		None	hCG_2039566	None	6
AASS	9606.ENSP00000403768		ENSG00000008311	AASS	aminoadipate-semialdehyde synthase	5
ABCA8	9606.ENSP00000467271		ENSG00000141338	ABCA8	ATP binding cassette subfamily A member 8	5
ABCB7	9606.ENSP00000253577		ENSG00000131269	ABCB7	ATP binding cassette subfamily B member 7	5
ABLIM1	9606.ENSP00000277895		ENSG00000099204	ABLIM1	actin binding LIM protein 1	5
ADGRA3	9606.ENSP00000334952		ENSG00000152990	ADGRA3	adhesion G protein-coupled receptor A3	5
ADGRL4	9606.ENSP00000359778		ENSG00000162618	ADGRL4	adhesion G protein-coupled receptor L4	5
AKR1C3	9606.ENSP00000369927		ENSG00000196139	AKR1C3	aldo-keto reductase family 1 member C3	5
ARAP2	9606.ENSP00000302895		ENSG00000047365	ARAP2	ArfGAP with RhoGAP domain, ankyrin repeat and PH domain 2	5
ARID5A	9606.ENSP00000350078		ENSG00000196843	ARID5A	AT-rich interaction domain 5A	5
ATL3	9606.ENSP00000381844		ENSG00000184743	ATL3	atlastin GTPase 3	5
ATP6V0E1	9606.ENSP00000429690		ENSG00000113732	ATP6V0E1	ATPase H+ transporting V0 subunit e1	5
AUP1	9606.ENSP00000366748		ENSG00000115307	AUP1	AUP1 lipid droplet regulating VLDL assembly factor	5
BACE2	9606.ENSP00000332979		ENSG00000182240	BACE2	beta-secretase 2	5
BBX	9606.ENSP00000319974		ENSG00000114439	BBX	BBX high mobility group box domain containing	5
CCDC18	9606.ENSP00000343377		ENSG00000122483	CCDC18	coiled-coil domain containing 18	5
CFAP300	9606.ENSP00000414390		ENSG00000137691	CFAP300	cilia and flagella associated protein 300	5
CHST6	9606.ENSP00000328983		ENSG00000183196	CHST6	carbohydrate sulfotransferase 6	5
COG8	9606.ENSP00000497669		ENSG00000213380	COG8	component of oligomeric golgi complex 8	5
CPNE1	9606.ENSP00000317257		ENSG00000214078	CPNE1	copine 1	5
CTBS	9606.ENSP00000359664		ENSG00000117151	CTBS	chitobiase	5
DDX59	9606.ENSP00000330460		ENSG00000118197	DDX59	DEAD-box helicase 59	5
ECHDC2	9606.ENSP00000360577		ENSG00000121310	ECHDC2	enoyl-CoA hydratase domain containing 2	5
EHD2	9606.ENSP00000263277		ENSG00000024422	EHD2	EH domain containing 2	5
ELK4	9606.ENSP00000350681		ENSG00000158711	ELK4	ETS transcription factor ELK4	5
GGT5	9606.ENSP00000381340		ENSG00000099998	GGT5	gamma-glutamyltransferase 5	5
GIMAP2	9606.ENSP00000223293		ENSG00000106560	GIMAP2	GTPase, IMAP family member 2	5
GOLIM4	9606.ENSP00000417354		ENSG00000173905	GOLIM4	golgi integral membrane protein 4	5
HACD4	9606.ENSP00000419503		ENSG00000188921	HACD4	3-hydroxyacyl-CoA dehydratase 4	5
HBP1	9606.ENSP00000222574		ENSG00000105856	HBP1	HMG-box transcription factor 1	5
HIF3A	9606.ENSP00000366898		ENSG00000124440	HIF3A	hypoxia inducible factor 3 subunit alpha	5
HMBOX1	9606.ENSP00000430110		ENSG00000147421	HMBOX1	homeobox containing 1	5
HPS3	9606.ENSP00000296051		ENSG00000163755	HPS3	HPS3 biogenesis of lysosomal organelles complex 2 subunit 1	5
HPSE	9606.ENSP00000384262		ENSG00000173083	HPSE	heparanase	5
IST1	9606.ENSP00000438399		ENSG00000182149	IST1	IST1 factor associated with ESCRT-III	5
KANSL1L	9606.ENSP00000281772		ENSG00000144445	KANSL1L	KAT8 regulatory NSL complex subunit 1 like	5
KHNYN	9606.ENSP00000450799		ENSG00000100441	KHNYN	KH and NYN domain containing	5
LHFPL2	9606.ENSP00000369702		ENSG00000145685	LHFPL2	LHFPL tetraspan subfamily member 2	5
LSS	9606.ENSP00000380837		ENSG00000160285	LSS	lanosterol synthase	5
MMS22L	9606.ENSP00000275053		ENSG00000146263	MMS22L	MMS22 like, DNA repair protein	5
N4BP2L2	9606.ENSP00000382328		ENSG00000244754	N4BP2L2	NEDD4 binding protein 2 like 2	5
NAGA	9606.ENSP00000379680		ENSG00000198951	NAGA	alpha-N-acetylgalactosaminidase	5
NEK1	9606.ENSP00000424757		ENSG00000137601	NEK1	NIMA related kinase 1	5
NSRP1	9606.ENSP00000247026		ENSG00000126653	NSRP1	nuclear speckle splicing regulatory protein 1	5
P2RY14	9606.ENSP00000308361		ENSG00000174944	P2RY14	purinergic receptor P2Y14	5
PHKA2	9606.ENSP00000369274		ENSG00000044446	PHKA2	phosphorylase kinase regulatory subunit alpha 2	5
PHLPP1	9606.ENSP00000262719		ENSG00000081913	PHLPP1	PH domain and leucine rich repeat protein phosphatase 1	5
PLEKHB1	9606.ENSP00000346127		ENSG00000021300	PLEKHB1	pleckstrin homology domain containing B1	5
RBM6	9606.ENSP00000266022		ENSG00000004534	RBM6	RNA binding motif protein 6	5
RGMA	9606.ENSP00000452126		ENSG00000182175	RGMA	repulsive guidance molecule BMP co-receptor a	5
RIN2	9606.ENSP00000255006		ENSG00000132669	RIN2	Ras and Rab interactor 2	5
SERTAD2	9606.ENSP00000326933		ENSG00000179833	SERTAD2	SERTA domain containing 2	5
SGMS1	9606.ENSP00000354829		ENSG00000198964	SGMS1	sphingomyelin synthase 1	5
SH3BP4	9606.ENSP00000386862		ENSG00000130147	SH3BP4	SH3 domain binding protein 4	5
SLC26A6	9606.ENSP00000378920		ENSG00000225697	SLC26A6	solute carrier family 26 member 6	5
SLC6A12	9606.ENSP00000399136		ENSG00000111181	SLC6A12	solute carrier family 6 member 12	5
SLCO3A1	9606.ENSP00000320634		ENSG00000176463	SLCO3A1	solute carrier organic anion transporter family member 3A1	5
SMOC1	9606.ENSP00000355110		ENSG00000198732	SMOC1	SPARC related modular calcium binding 1	5
SRGAP1	9606.ENSP00000347198		ENSG00000196935	SRGAP1	SLIT-ROBO Rho GTPase activating protein 1	5
SUPT20H	9606.ENSP00000417510		ENSG00000102710	SUPT20H	SPT20 homolog, SAGA complex component	5
SYDE1	9606.ENSP00000341489		ENSG00000105137	SYDE1	synapse defective Rho GTPase homolog 1	5
TASOR	9606.ENSP00000347845		ENSG00000163946	TASOR	transcription activation suppressor	5
TJAP1	9606.ENSP00000361522		ENSG00000137221	TJAP1	tight junction associated protein 1	5
TMEM123	9606.ENSP00000381204		ENSG00000152558	TMEM123	transmembrane protein 123	5
TMEM165	9606.ENSP00000370736		ENSG00000134851	TMEM165	transmembrane protein 165	5
TMEM176A	9606.ENSP00000417626		ENSG00000002933	TMEM176A	transmembrane protein 176A	5
TP53INP1	9606.ENSP00000344215		ENSG00000164938	TP53INP1	tumor protein p53 inducible nuclear protein 1	5
TSPAN6	9606.ENSP00000362111		ENSG00000000003	TSPAN6	tetraspanin 6	5
TTC7A	9606.ENSP00000378320		ENSG00000068724	TTC7A	tetratricopeptide repeat domain 7A	5
TTLL9	9606.ENSP00000442515		ENSG00000131044	TTLL9	tubulin tyrosine ligase like 9	5
VPS54	9606.ENSP00000272322		ENSG00000143952	VPS54	VPS54 subunit of GARP complex	5
WDFY2	9606.ENSP00000298125		ENSG00000139668	WDFY2	WD repeat and FYVE domain containing 2	5
ZCCHC24	9606.ENSP00000361411		ENSG00000165424	ZCCHC24	zinc finger CCHC-type containing 24	5
ZFYVE26	9606.ENSP00000251119		ENSG00000072121	ZFYVE26	zinc finger FYVE-type containing 26	5
ZNF24	9606.ENSP00000382015		ENSG00000172466	ZNF24	zinc finger protein 24	5
ZNF609	9606.ENSP00000316527		ENSG00000180357	ZNF609	zinc finger protein 609	5
ABCA6	9606.ENSP00000284425		ENSG00000154262	ABCA6	ATP binding cassette subfamily A member 6	4
ABHD4	9606.ENSP00000414558		ENSG00000100439	ABHD4	abhydrolase domain containing 4, N-acyl phospholipase B	4
ADA2	9606.ENSP00000382731		ENSG00000093072	ADA2	adenosine deaminase 2	4
ADAM33	9606.ENSP00000348912		ENSG00000149451	ADAM33	ADAM metallopeptidase domain 33	4
ALPK1	9606.ENSP00000498374		ENSG00000073331	ALPK1	alpha kinase 1	4
ANKRD22	9606.ENSP00000360998		ENSG00000152766	ANKRD22	ankyrin repeat domain 22	4
ANKRD44	9606.ENSP00000282272		ENSG00000065413	ANKRD44	ankyrin repeat domain 44	4
ANO6	9606.ENSP00000409126		ENSG00000177119	ANO6	anoctamin 6	4
ARAP3	9606.ENSP00000239440		ENSG00000120318	ARAP3	ArfGAP with RhoGAP domain, ankyrin repeat and PH domain 3	4
ARHGAP42	9606.ENSP00000298815		ENSG00000165895	ARHGAP42	Rho GTPase activating protein 42	4
ARHGEF10L	9606.ENSP00000355060		ENSG00000074964	ARHGEF10L	Rho guanine nucleotide exchange factor 10 like	4
ARHGEF40	9606.ENSP00000298694		ENSG00000165801	ARHGEF40	Rho guanine nucleotide exchange factor 40	4
ARRDC2	9606.ENSP00000222250		ENSG00000105643	ARRDC2	arrestin domain containing 2	4
ATOH8	9606.ENSP00000304676		ENSG00000168874	ATOH8	atonal bHLH transcription factor 8	4
ATP11C	9606.ENSP00000332756		ENSG00000101974	ATP11C	ATPase phospholipid transporting 11C	4
BMP2K	9606.ENSP00000334836		ENSG00000138756	BMP2K	BMP2 inducible kinase	4
CARHSP1	9606.ENSP00000379838		ENSG00000153048	CARHSP1	calcium regulated heat stable protein 1	4
CCDC102A	9606.ENSP00000258214		ENSG00000135736	CCDC102A	coiled-coil domain containing 102A	4
CCDC130	9606.ENSP00000465776		ENSG00000104957	YJU2B	YJU2 Splicing Factor Homolog B	4
CCDC146	9606.ENSP00000285871		ENSG00000135205	CCDC146	coiled-coil domain containing 146	4
CCDC160	9606.ENSP00000427951		ENSG00000203952	CCDC160	coiled-coil domain containing 160	4
CCDC50	9606.ENSP00000376249		ENSG00000152492	CCDC50	coiled-coil domain containing 50	4
CDH26	9606.ENSP00000339390		ENSG00000124215	CDH26	cadherin 26	4
CDK2AP1	9606.ENSP00000261692		ENSG00000111328	CDK2AP1	cyclin dependent kinase 2 associated protein 1	4
CHST3	9606.ENSP00000362207		ENSG00000122863	CHST3	carbohydrate sulfotransferase 3	4
CNPY4	9606.ENSP00000262932		ENSG00000166997	CNPY4	canopy FGF signaling regulator 4	4
CPVL	9606.ENSP00000387164		ENSG00000106066	CPVL	carboxypeptidase vitellogenic like	4
CR1L	9606.ENSP00000421736		ENSG00000197721	CR1L	complement C3b/C4b receptor 1 like	4
CXorf21	9606.ENSP00000368245		ENSG00000120280	TASL	TLR Adaptor Interacting With Endolysosomal SLC15A4	4
CYP20A1	9606.ENSP00000348380		ENSG00000119004	CYP20A1	cytochrome P450 family 20 subfamily A member 1	4
DCAF12	9606.ENSP00000355114		ENSG00000198876	DCAF12	DDB1 and CUL4 associated factor 12	4
DENND2B	9606.ENSP00000433528		ENSG00000166444	DENND2B	DENN domain containing 2B	4
DENND4C	9606.ENSP00000473469		ENSG00000137145	DENND4C	DENN domain containing 4C	4
DNHD1	9606.ENSP00000254579		ENSG00000179532	DNHD1	dynein heavy chain domain 1	4
EMP2	9606.ENSP00000352540		ENSG00000213853	EMP2	epithelial membrane protein 2	4
FAM81B	9606.ENSP00000283357		ENSG00000153347	FAM81B	family with sequence similarity 81 member B	4
FANCB	9606.ENSP00000498215		ENSG00000181544	FANCB	FA complementation group B	4
FKBP15	9606.ENSP00000416158		ENSG00000119321	FKBP15	FKBP prolyl isomerase family member 15	4
FXYD5	9606.ENSP00000444839		ENSG00000089327	FXYD5	FXYD domain containing ion transport regulator 5	4
GAPT	9606.ENSP00000379997		ENSG00000175857	GAPT	GRB2 binding adaptor protein, transmembrane	4
GDPD3	9606.ENSP00000384363		ENSG00000102886	GDPD3	glycerophosphodiester phosphodiesterase domain containing 3	4
GFPT2	9606.ENSP00000253778		ENSG00000131459	GFPT2	glutamine-fructose-6-phosphate transaminase 2	4
GPRC5B	9606.ENSP00000300571		ENSG00000167191	GPRC5B	G protein-coupled receptor class C group 5 member B	4
GRAMD2B	9606.ENSP00000426120		ENSG00000155324	GRAMD2B	GRAM domain containing 2B	4
GUCD1	9606.ENSP00000479370		ENSG00000138867	GUCD1	guanylyl cyclase domain containing 1	4
HERPUD1	9606.ENSP00000409555		ENSG00000051108	HERPUD1	homocysteine inducible ER protein with ubiquitin like domain 1	4
HIPK3	9606.ENSP00000304226		ENSG00000110422	HIPK3	homeodomain interacting protein kinase 3	4
HPS5	9606.ENSP00000265967		ENSG00000110756	HPS5	HPS5 biogenesis of lysosomal organelles complex 2 subunit 2	4
ITPRIP	9606.ENSP00000278071		ENSG00000148841	ITPRIP	inositol 1,4,5-trisphosphate receptor interacting protein	4
KCNE3	9606.ENSP00000310557		ENSG00000175538	KCNE3	potassium voltage-gated channel subfamily E regulatory subunit 3	4
KCNE4	9606.ENSP00000281830		ENSG00000152049	KCNE4	potassium voltage-gated channel subfamily E regulatory subunit 4	4
KCTD11	9606.ENSP00000495203		ENSG00000213859	KCTD11	potassium channel tetramerization domain containing 11	4
KIAA0556	9606.ENSP00000261588		ENSG00000047578	KATNIP	Katanin Interacting Protein	4
KLF11	9606.ENSP00000307023		ENSG00000172059	KLF11	KLF transcription factor 11	4
KLHL21	9606.ENSP00000366886		ENSG00000162413	KLHL21	kelch like family member 21	4
L3MBTL4	9606.ENSP00000382976		ENSG00000154655	L3MBTL4	L3MBTL histone methyl-lysine binding protein 4	4
LAPTM4A	9606.ENSP00000175091		ENSG00000068697	LAPTM4A	lysosomal protein transmembrane 4 alpha	4
LMBR1L	9606.ENSP00000267102		ENSG00000139636	LMBR1L	limb development membrane protein 1 like	4
LPCAT2	9606.ENSP00000262134		ENSG00000087253	LPCAT2	lysophosphatidylcholine acyltransferase 2	4
LRP10	9606.ENSP00000352601		ENSG00000197324	LRP10	LDL receptor related protein 10	4
LRRC1	9606.ENSP00000359925		ENSG00000137269	LRRC1	leucine rich repeat containing 1	4
LRRC58	9606.ENSP00000295628		ENSG00000163428	LRRC58	leucine rich repeat containing 58	4
MAP4K5	9606.ENSP00000013125		ENSG00000012983	MAP4K5	mitogen-activated protein kinase kinase kinase kinase 5	4
MATN2	9606.ENSP00000254898		ENSG00000132561	MATN2	matrilin 2	4
MIER1	9606.ENSP00000383820		ENSG00000198160	MIER1	MIER1 transcriptional regulator	4
MKNK2	9606.ENSP00000250896		ENSG00000099875	MKNK2	MAPK interacting serine/threonine kinase 2	4
MTF1	9606.ENSP00000362127		ENSG00000188786	MTF1	metal regulatory transcription factor 1	4
MVB12B	9606.ENSP00000354772		ENSG00000196814	MVB12B	multivesicular body subunit 12B	4
MYOM1	9606.ENSP00000348821		ENSG00000101605	MYOM1	myomesin 1	4
NAA16	9606.ENSP00000368716		ENSG00000172766	NAA16	N-alpha-acetyltransferase 16, NatA auxiliary subunit	4
NACC2	9606.ENSP00000277554		ENSG00000148411	NACC2	NACC family member 2	4
NEK11	9606.ENSP00000372857		ENSG00000114670	NEK11	NIMA related kinase 11	4
NEMP1	9606.ENSP00000300128		ENSG00000166881	NEMP1	nuclear envelope integral membrane protein 1	4
NRM	9606.ENSP00000259953		ENSG00000137404	NRM	nurim	4
PDE9A	9606.ENSP00000291539		ENSG00000160191	PDE9A	phosphodiesterase 9A	4
PGGHG	9606.ENSP00000387185		ENSG00000142102	PGGHG	protein-glucosylgalactosylhydroxylysine glucosidase	4
PLEKHG2	9606.ENSP00000392906		ENSG00000090924	PLEKHG2	pleckstrin homology and RhoGEF domain containing G2	4
PLP2	9606.ENSP00000365505		ENSG00000102007	PLP2	proteolipid protein 2	4
PPP1R18	9606.ENSP00000480270		ENSG00000146112	PPP1R18	protein phosphatase 1 regulatory subunit 18	4
PRR14	9606.ENSP00000441641		ENSG00000156858	PRR14	proline rich 14	4
PRRG4	9606.ENSP00000257836		ENSG00000135378	PRRG4	proline rich and Gla domain 4	4
RAI14	9606.ENSP00000427123		ENSG00000039560	RAI14	retinoic acid induced 14	4
REEP4	9606.ENSP00000303482		ENSG00000168476	REEP4	receptor accessory protein 4	4
RHBDD1	9606.ENSP00000375914		ENSG00000144468	RHBDD1	rhomboid domain containing 1	4
RHBDF2	9606.ENSP00000322775		ENSG00000129667	RHBDF2	rhomboid 5 homolog 2	4
RIT1	9606.ENSP00000357305		ENSG00000143622	RIT1	Ras like without CAAX 1	4
SEMA4B	9606.ENSP00000394720		ENSG00000185033	SEMA4B	semaphorin 4B	4
SERPINB6	9606.ENSP00000484343		ENSG00000124570	SERPINB6	serpin family B member 6	4
SHKBP1	9606.ENSP00000291842		ENSG00000160410	SHKBP1	SH3KBP1 binding protein 1	4
SLC12A7	9606.ENSP00000264930		ENSG00000113504	SLC12A7	solute carrier family 12 member 7	4
SLC35D2	9606.ENSP00000253270		ENSG00000130958	SLC35D2	solute carrier family 35 member D2	4
SLC35F5	9606.ENSP00000245680		ENSG00000115084	SLC35F5	solute carrier family 35 member F5	4
SLC47A2	9606.ENSP00000326671		ENSG00000180638	SLC47A2	solute carrier family 47 member 2	4
SLC4A2	9606.ENSP00000419412		ENSG00000164889	SLC4A2	solute carrier family 4 member 2	4
SPATA5	9606.ENSP00000274008		ENSG00000145375	AFG2A	AAA ATPase AFG2A	4
SQOR	9606.ENSP00000456019		ENSG00000137767	SQOR	sulfide quinone oxidoreductase	4
STARD9	9606.ENSP00000290607		ENSG00000159433	STARD9	StAR related lipid transfer domain containing 9	4
STK33	9606.ENSP00000416750		ENSG00000130413	STK33	serine/threonine kinase 33	4
SULT1C4	9606.ENSP00000272452		ENSG00000198075	SULT1C4	sulfotransferase family 1C member 4	4
SYNGR2	9606.ENSP00000467600		ENSG00000108639	SYNGR2	synaptogyrin 2	4
TANC1	9606.ENSP00000263635		ENSG00000115183	TANC1	tetratricopeptide repeat, ankyrin repeat and coiled-coil containing 1	4
TCF19	9606.ENSP00000365433		ENSG00000137310	TCF19	transcription factor 19	4
TMIGD3	9606.ENSP00000358730		ENSG00000121933	TMIGD3	transmembrane and immunoglobulin domain containing 3	4
TTC21A	9606.ENSP00000398211		ENSG00000168026	TTC21A	tetratricopeptide repeat domain 21A	4
TTC28	9606.ENSP00000381003		ENSG00000100154	TTC28	tetratricopeptide repeat domain 28	4
VWA3B	9606.ENSP00000417955		ENSG00000168658	VWA3B	von Willebrand factor A domain containing 3B	4
WDR81	9606.ENSP00000386609		ENSG00000167716	WDR81	WD repeat domain 81	4
ZC3H12C	9606.ENSP00000278590		ENSG00000149289	ZC3H12C	zinc finger CCCH-type containing 12C	4
ZKSCAN8	9606.ENSP00000332750		ENSG00000198315	ZKSCAN8	zinc finger with KRAB and SCAN domains 8	4
ZNF532	9606.ENSP00000338217		ENSG00000074657	ZNF532	zinc finger protein 532	4
ZNF618	9606.ENSP00000363241		ENSG00000157657	ZNF618	zinc finger protein 618	4
ZNF823	9606.ENSP00000340683		ENSG00000197933	ZNF823	zinc finger protein 823	4
A2ML1	9606.ENSP00000299698		ENSG00000166535	A2ML1	alpha-2-macroglobulin like 1	3
ABHD15	9606.ENSP00000302657		ENSG00000168792	ABHD15	abhydrolase domain containing 15	3
ACSM5	9606.ENSP00000327916		ENSG00000183549	ACSM5	acyl-CoA synthetase medium chain family member 5	3
AGFG2	9606.ENSP00000300176		ENSG00000106351	AGFG2	ArfGAP with FG repeats 2	3
AKNA	9606.ENSP00000303769		ENSG00000106948	AKNA	AT-hook transcription factor	3
ALOX15B	9606.ENSP00000369530		ENSG00000179593	ALOX15B	arachidonate 15-lipoxygenase type B	3
ANKRD40	9606.ENSP00000285243		ENSG00000154945	ANKRD40	ankyrin repeat domain 40	3
ARHGAP18	9606.ENSP00000357131		ENSG00000146376	ARHGAP18	Rho GTPase activating protein 18	3
ARL6IP6	9606.ENSP00000315357		ENSG00000177917	ARL6IP6	ADP ribosylation factor like GTPase 6 interacting protein 6	3
ARRDC4	9606.ENSP00000268042		ENSG00000140450	ARRDC4	arrestin domain containing 4	3
BDH2	9606.ENSP00000296424		ENSG00000164039	BDH2	3-hydroxybutyrate dehydrogenase 2	3
BNC2	9606.ENSP00000370047		ENSG00000173068	BNC2	basonuclin zinc finger protein 2	3
C18orf54	9606.ENSP00000477654		ENSG00000166845	C18orf54	chromosome 18 open reading frame 54	3
C1orf87	9606.ENSP00000360244		ENSG00000162598	C1orf87	chromosome 1 open reading frame 87	3
C7orf61	9606.ENSP00000327732		ENSG00000185955	SPACDR	Sperm Acrosome Developmental Regulator	3
CLMN	9606.ENSP00000298912		ENSG00000165959	CLMN	calmin	3
CMTM3	9606.ENSP00000400482		ENSG00000140931	CMTM3	CKLF like MARVEL transmembrane domain containing 3	3
CMTM6	9606.ENSP00000205636		ENSG00000091317	CMTM6	CKLF like MARVEL transmembrane domain containing 6	3
CNNM3	9606.ENSP00000305449		ENSG00000168763	CNNM3	cyclin and CBS domain divalent metal cation transport mediator 3	3
CTDSP2	9606.ENSP00000381148		ENSG00000175215	CTDSP2	CTD small phosphatase 2	3
CYTL1	9606.ENSP00000303550		ENSG00000170891	CYTL1	cytokine like 1	3
DENND2D	9606.ENSP00000350266		ENSG00000162777	DENND2D	DENN domain containing 2D	3
DMTF1	9606.ENSP00000378193		ENSG00000135164	DMTF1	cyclin D binding myb like transcription factor 1	3
DNASE2	9606.ENSP00000222219		ENSG00000105612	DNASE2	deoxyribonuclease 2, lysosomal	3
ECE1	9606.ENSP00000364028		ENSG00000117298	ECE1	endothelin converting enzyme 1	3
EFCAB13	9606.ENSP00000332111		ENSG00000178852	EFCAB13	EF-hand calcium binding domain 13	3
ENGASE	9606.ENSP00000462333		ENSG00000167280	ENGASE	endo-beta-N-acetylglucosaminidase	3
EVA1C	9606.ENSP00000300255		ENSG00000166979	EVA1C	eva-1 homolog C	3
FAM89A	9606.ENSP00000355614		ENSG00000182118	FAM89A	family with sequence similarity 89 member A	3
FBXW4	9606.ENSP00000499522		ENSG00000107829	FBXW4	F-box and WD repeat domain containing 4	3
FCGBP	9606.ENSP00000481056		ENSG00000275395	FCGBP	Fc gamma binding protein	3
FMO3	9606.ENSP00000356729		ENSG00000007933	FMO3	flavin containing dimethylaniline monoxygenase 3	3
GINM1	9606.ENSP00000356389		ENSG00000055211	GINM1	glycosylated integral membrane protein 1	3
GMPR	9606.ENSP00000259727		ENSG00000137198	GMPR	guanosine monophosphate reductase	3
GORAB	9606.ENSP00000356737		ENSG00000120370	GORAB	golgin, RAB6 interacting	3
GPBP1L1	9606.ENSP00000347224		ENSG00000159592	GPBP1L1	GC-rich promoter binding protein 1 like 1	3
HP1BP3	9606.ENSP00000403039		ENSG00000127483	HP1BP3	heterochromatin protein 1 binding protein 3	3
ITPRID2	9606.ENSP00000388731		ENSG00000138434	ITPRID2	ITPR interacting domain containing 2	3
KNOP1	9606.ENSP00000219837		ENSG00000103550	KNOP1	lysine rich nucleolar protein 1	3
LDLRAD3	9606.ENSP00000318607		ENSG00000179241	LDLRAD3	low density lipoprotein receptor class A domain containing 3	3
LRATD2	9606.ENSP00000302578		ENSG00000168672	LRATD2	LRAT domain containing 2	3
MARCHF3	9606.ENSP00000309141		ENSG00000173926	MARCHF3	membrane associated ring-CH-type finger 3	3
MDFIC	9606.ENSP00000257724		ENSG00000135272	MDFIC	MyoD family inhibitor domain containing	3
MFHAS1	9606.ENSP00000276282		ENSG00000147324	MFHAS1	multifunctional ROCO family signaling regulator 1	3
MPZL2	9606.ENSP00000278937		ENSG00000149573	MPZL2	myelin protein zero like 2	3
MTSS2	9606.ENSP00000341171		ENSG00000132613	MTSS2	MTSS I-BAR domain containing 2	3
NPAS3	9606.ENSP00000348460		ENSG00000151322	NPAS3	neuronal PAS domain protein 3	3
NUAK2	9606.ENSP00000499251		ENSG00000163545	NUAK2	NUAK family kinase 2	3
NXN	9606.ENSP00000337443		ENSG00000167693	NXN	nucleoredoxin	3
PGLS	9606.ENSP00000252603		ENSG00000130313	PGLS	6-phosphogluconolactonase	3
PGPEP1	9606.ENSP00000269919		ENSG00000130517	PGPEP1	pyroglutamyl-peptidase I	3
PLXDC2	9606.ENSP00000366460		ENSG00000120594	PLXDC2	plexin domain containing 2	3
PMFBP1	9606.ENSP00000237353		ENSG00000118557	PMFBP1	polyamine modulated factor 1 binding protein 1	3
PNRC1	9606.ENSP00000336931		ENSG00000146278	PNRC1	proline rich nuclear receptor coactivator 1	3
PTPN21	9606.ENSP00000452414		ENSG00000070778	PTPN21	protein tyrosine phosphatase non-receptor type 21	3
PTTG1IP	9606.ENSP00000328325		ENSG00000183255	PTTG1IP	PTTG1 interacting protein	3
QSER1	9606.ENSP00000382241		ENSG00000060749	QSER1	glutamine and serine rich 1	3
RAB29	9606.ENSP00000356107		ENSG00000117280	RAB29	RAB29, member RAS oncogene family	3
RBM38	9606.ENSP00000348538		ENSG00000132819	RBM38	RNA binding motif protein 38	3
RFX4	9606.ENSP00000350552		ENSG00000111783	RFX4	regulatory factor X4	3
RP2	9606.ENSP00000218340		ENSG00000102218	RP2	RP2 activator of ARL3 GTPase	3
SCAMP2	9606.ENSP00000268099		ENSG00000140497	SCAMP2	secretory carrier membrane protein 2	3
SERTAD3	9606.ENSP00000375882		ENSG00000167565	SERTAD3	SERTA domain containing 3	3
SFT2D2	9606.ENSP00000271375		ENSG00000213064	SFT2D2	SFT2 domain containing 2	3
SHROOM4	9606.ENSP00000365188		ENSG00000158352	SHROOM4	shroom family member 4	3
SLC19A3	9606.ENSP00000495385		ENSG00000135917	SLC19A3	solute carrier family 19 member 3	3
SLC2A5	9606.ENSP00000366641		ENSG00000142583	SLC2A5	solute carrier family 2 member 5	3
SLC9A9	9606.ENSP00000320246		ENSG00000181804	SLC9A9	solute carrier family 9 member A9	3
SMIM3	9606.ENSP00000436897		ENSG00000256235	SMIM3	small integral membrane protein 3	3
SP140L	9606.ENSP00000397911		ENSG00000185404	SP140L	SP140 nuclear body protein like	3
SSH3	9606.ENSP00000312081		ENSG00000172830	SSH3	slingshot protein phosphatase 3	3
ST6GALNAC2	9606.ENSP00000225276		ENSG00000070731	ST6GALNAC2	ST6 N-acetylgalactosaminide alpha-2,6-sialyltransferase 2	3
SYPL1	9606.ENSP00000011473		ENSG00000008282	SYPL1	synaptophysin like 1	3
TENT5A	9606.ENSP00000318298		ENSG00000112773	TENT5A	terminal nucleotidyltransferase 5A	3
TEX26	9606.ENSP00000369840		ENSG00000175664	TEX26	testis expressed 26	3
TMEM109	9606.ENSP00000227525		ENSG00000110108	TMEM109	transmembrane protein 109	3
TMX1	9606.ENSP00000393316		ENSG00000139921	TMX1	thioredoxin related transmembrane protein 1	3
TOB2	9606.ENSP00000331305		ENSG00000183864	TOB2	transducer of ERBB2, 2	3
TRAM1	9606.ENSP00000262213		ENSG00000067167	TRAM1	translocation associated membrane protein 1	3
TRAM2	9606.ENSP00000182527		ENSG00000065308	TRAM2	translocation associated membrane protein 2	3
TSC22D4	9606.ENSP00000300181		ENSG00000166925	TSC22D4	TSC22 domain family member 4	3
TSPAN33	9606.ENSP00000483872		ENSG00000158457	TSPAN33	tetraspanin 33	3
TTC38	9606.ENSP00000370419		ENSG00000075234	TTC38	tetratricopeptide repeat domain 38	3
TUBD1	9606.ENSP00000320797		ENSG00000108423	TUBD1	tubulin delta 1	3
UBE2G2	9606.ENSP00000338348		ENSG00000184787	UBE2G2	ubiquitin conjugating enzyme E2 G2	3
UBXN2A	9606.ENSP00000312107		ENSG00000173960	UBXN2A	UBX domain protein 2A	3
USP40	9606.ENSP00000415434		ENSG00000085982	USP40	ubiquitin specific peptidase 40	3
VPS13C	9606.ENSP00000493560		ENSG00000129003	VPS13C	vacuolar protein sorting 13 homolog C	3
VWA3A	9606.ENSP00000374049		ENSG00000175267	VWA3A	von Willebrand factor A domain containing 3A	3
WASHC4	9606.ENSP00000484713		ENSG00000136051	WASHC4	WASH complex subunit 4	3
WBP1L	9606.ENSP00000414721		ENSG00000166272	WBP1L	WW domain binding protein 1 like	3
ZHX2	9606.ENSP00000314709		ENSG00000178764	ZHX2	zinc fingers and homeoboxes 2	3
ZNF276	9606.ENSP00000415836		ENSG00000158805	ZNF276	zinc finger protein 276	3
ZNF652	9606.ENSP00000354686		ENSG00000198740	ZNF652	zinc finger protein 652	3
ZNHIT6	9606.ENSP00000359606		ENSG00000117174	ZNHIT6	zinc finger HIT-type containing 6	3
ZXDC	9606.ENSP00000374359		ENSG00000070476	ZXDC	ZXD family zinc finger C	3
ABCA9	9606.ENSP00000342216		ENSG00000154258	ABCA9	ATP binding cassette subfamily A member 9	2
ADAM28	9606.ENSP00000265769		ENSG00000042980	ADAM28	ADAM metallopeptidase domain 28	2
ADAMTSL3	9606.ENSP00000286744		ENSG00000156218	ADAMTSL3	ADAMTS like 3	2
ANKFN1	9606.ENSP00000321627		ENSG00000153930	ANKFN1	ankyrin repeat and fibronectin type III domain containing 1	2
ATP10D	9606.ENSP00000273859		ENSG00000145246	ATP10D	ATPase phospholipid transporting 10D (putative)	2
B3GNT5	9606.ENSP00000316173		ENSG00000176597	B3GNT5	UDP-GlcNAc:betaGal beta-1,3-N-acetylglucosaminyltransferase 5	2
BANP	9606.ENSP00000376902		ENSG00000172530	BANP	BTG3 associated nuclear protein	2
BCAR3	9606.ENSP00000260502		ENSG00000137936	BCAR3	BCAR3 adaptor protein, NSP family member	2
C7orf31	9606.ENSP00000283905		ENSG00000153790	SPMIP4	Sperm Microtubule Inner Protein 4	2
CAPS	9606.ENSP00000498855		ENSG00000105519	CAPS	calcyphosine	2
CASC4	9606.ENSP00000299957		ENSG00000166734	GOLM2	Golgi Membrane Protein 2	2
CCDC125	9606.ENSP00000379754		ENSG00000183323	CCDC125	coiled-coil domain containing 125	2
CCDC190	9606.ENSP00000356886		ENSG00000185860	CCDC190	coiled-coil domain containing 190	2
CD302	9606.ENSP00000259053		ENSG00000241399	CD302	CD302 molecule	2
CHD2	9606.ENSP00000377747		ENSG00000173575	CHD2	chromodomain helicase DNA binding protein 2	2
CLEC1A	9606.ENSP00000326407		ENSG00000150048	CLEC1A	C-type lectin domain family 1 member A	2
CMTM7	9606.ENSP00000335605		ENSG00000153551	CMTM7	CKLF like MARVEL transmembrane domain containing 7	2
CREBRF	9606.ENSP00000296953		ENSG00000164463	CREBRF	CREB3 regulatory factor	2
CRTC3	9606.ENSP00000268184		ENSG00000140577	CRTC3	CREB regulated transcription coactivator 3	2
CTTNBP2NL	9606.ENSP00000271277		ENSG00000143079	CTTNBP2NL	CTTNBP2 N-terminal like	2
CYP4F12	9606.ENSP00000448998		ENSG00000186204	CYP4F12	cytochrome P450 family 4 subfamily F member 12	2
CYYR1	9606.ENSP00000299340		ENSG00000166265	CYYR1	cysteine and tyrosine rich 1	2
DDAH2	9606.ENSP00000364949		ENSG00000213722	DDAH2	DDAH family member 2, ADMA-independent	2
DIPK2B	9606.ENSP00000381086		ENSG00000147113	DIPK2B	divergent protein kinase domain 2B	2
DNAJC1	9606.ENSP00000366179		ENSG00000136770	DNAJC1	DnaJ heat shock protein family (Hsp40) member C1	2
DRAM1	9606.ENSP00000258534		ENSG00000136048	DRAM1	DNA damage regulated autophagy modulator 1	2
ELOVL7	9606.ENSP00000424123		ENSG00000164181	ELOVL7	ELOVL fatty acid elongase 7	2
FAHD2B	9606.ENSP00000410470		ENSG00000144199	FAHD2B	fumarylacetoacetate hydrolase domain containing 2B	2
FAM107A	9606.ENSP00000419124		ENSG00000168309	FAM107A	family with sequence similarity 107 member A	2
FAM167B	9606.ENSP00000362684		ENSG00000183615	FAM167B	family with sequence similarity 167 member B	2
FAM189A2	9606.ENSP00000304435		ENSG00000135063	ENTREP1	Endosomal Transmembrane Epsin Interactor 1	2
FAM193A	9606.ENSP00000324587		ENSG00000125386	FAM193A	family with sequence similarity 193 member A	2
FGD5	9606.ENSP00000285046		ENSG00000154783	FGD5	FYVE, RhoGEF and PH domain containing 5	2
FKBP7	9606.ENSP00000413152		ENSG00000079150	FKBP7	FKBP prolyl isomerase 7	2
FMO2	9606.ENSP00000209929		ENSG00000094963	FMO2	flavin containing dimethylaniline monoxygenase 2	2
FRRS1	9606.ENSP00000287474		ENSG00000156869	FRRS1	ferric chelate reductase 1	2
GALNT10	9606.ENSP00000297107		ENSG00000164574	GALNT10	polypeptide N-acetylgalactosaminyltransferase 10	2
GALNT15	9606.ENSP00000344260		ENSG00000131386	GALNT15	polypeptide N-acetylgalactosaminyltransferase 15	2
GAREM1	9606.ENSP00000269209		ENSG00000141441	GAREM1	GRB2 associated regulator of MAPK1 subtype 1	2
GEM	9606.ENSP00000297596		ENSG00000164949	GEM	GTP binding protein overexpressed in skeletal muscle	2
GKAP1	9606.ENSP00000365550		ENSG00000165113	GKAP1	G kinase anchoring protein 1	2
GPR82	9606.ENSP00000303549		ENSG00000171657	GPR82	G protein-coupled receptor 82	2
GTF2IRD1	9606.ENSP00000397566		ENSG00000006704	GTF2IRD1	GTF2I repeat domain containing 1	2
HEATR5A	9606.ENSP00000437968		ENSG00000129493	HEATR5A	HEAT repeat containing 5A	2
HEG1	9606.ENSP00000311502		ENSG00000173706	HEG1	heart development protein with EGF like domains 1	2
HIPK1	9606.ENSP00000407442		ENSG00000163349	HIPK1	homeodomain interacting protein kinase 1	2
IKBIP	9606.ENSP00000299157		ENSG00000166130	IKBIP	IKBKB interacting protein	2
IP6K3	9606.ENSP00000293756		ENSG00000161896	IP6K3	inositol hexakisphosphate kinase 3	2
KHDC4	9606.ENSP00000357304		ENSG00000132680	KHDC4	KH domain containing 4, pre-mRNA splicing factor	2
KRCC1	9606.ENSP00000340083		ENSG00000172086	KRCC1	lysine rich coiled-coil 1	2
KYNU	9606.ENSP00000264170		ENSG00000115919	KYNU	kynureninase	2
LCORL	9606.ENSP00000371661		ENSG00000178177	LCORL	ligand dependent nuclear receptor corepressor like	2
LENG8	9606.ENSP00000318374		ENSG00000167615	LENG8	leukocyte receptor cluster member 8	2
MAP3K20	9606.ENSP00000364361		ENSG00000091436	MAP3K20	mitogen-activated protein kinase kinase kinase 20	2
METTL17	9606.ENSP00000372445		ENSG00000165792	METTL17	methyltransferase like 17	2
METTL7A	9606.ENSP00000448785		ENSG00000185432	TMT1A	Thiol Methyltransferase 1A	2
MIF4GD	9606.ENSP00000463334		ENSG00000125457	MIF4GD	MIF4G domain containing	2
MINDY1	9606.ENSP00000354669		ENSG00000143409	MINDY1	MINDY lysine 48 deubiquitinase 1	2
MOB3A	9606.ENSP00000349575		ENSG00000172081	MOB3A	MOB kinase activator 3A	2
MORC4	9606.ENSP00000347821		ENSG00000133131	MORC4	MORC family CW-type zinc finger 4	2
MSRB3	9606.ENSP00000347324		ENSG00000174099	MSRB3	methionine sulfoxide reductase B3	2
OLFML2A	9606.ENSP00000362682		ENSG00000185585	OLFML2A	olfactomedin like 2A	2
PADI2	9606.ENSP00000364635		ENSG00000117115	PADI2	peptidyl arginine deiminase 2	2
PAQR5	9606.ENSP00000378803		ENSG00000137819	PAQR5	progestin and adipoQ receptor family member 5	2
PAXBP1	9606.ENSP00000328992		ENSG00000159086	PAXBP1	PAX3 and PAX7 binding protein 1	2
PCDH18	9606.ENSP00000355082		ENSG00000189184	PCDH18	protocadherin 18	2
PHACTR4	9606.ENSP00000362942		ENSG00000204138	PHACTR4	phosphatase and actin regulator 4	2
PI16	9606.ENSP00000497550		ENSG00000164530	PI16	peptidase inhibitor 16	2
PLSCR4	9606.ENSP00000347038		ENSG00000114698	PLSCR4	phospholipid scramblase 4	2
PODN	9606.ENSP00000379212		ENSG00000174348	PODN	podocan	2
PTAR1	9606.ENSP00000344299		ENSG00000188647	PTAR1	protein prenyltransferase alpha subunit repeat containing 1	2
RAMP3	9606.ENSP00000242249		ENSG00000122679	RAMP3	receptor activity modifying protein 3	2
RASSF4	9606.ENSP00000339692		ENSG00000107551	RASSF4	Ras association domain family member 4	2
RBM33	9606.ENSP00000384160		ENSG00000184863	RBM33	RNA binding motif protein 33	2
RBMS2	9606.ENSP00000262031		ENSG00000076067	RBMS2	RNA binding motif single stranded interacting protein 2	2
RESF1	9606.ENSP00000310338		ENSG00000174718	RESF1	retroelement silencing factor 1	2
RFTN2	9606.ENSP00000295049		ENSG00000162944	RFTN2	raftlin family member 2	2
RNPEP	9606.ENSP00000295640		ENSG00000176393	RNPEP	arginyl aminopeptidase	2
RUFY1	9606.ENSP00000325594		ENSG00000176783	RUFY1	RUN and FYVE domain containing 1	2
S100PBP	9606.ENSP00000362574		ENSG00000116497	S100PBP	S100P binding protein	2
SASH1	9606.ENSP00000356437		ENSG00000111961	SASH1	SAM and SH3 domain containing 1	2
SERPINI2	9606.ENSP00000481699		ENSG00000114204	SERPINI2	serpin family I member 2	2
SIRPB2	9606.ENSP00000352849		ENSG00000196209	SIRPB2	signal regulatory protein beta 2	2
SLC10A7	9606.ENSP00000421275		ENSG00000120519	SLC10A7	solute carrier family 10 member 7	2
SLC16A9	9606.ENSP00000378757		ENSG00000165449	SLC16A9	solute carrier family 16 member 9	2
SLC25A53	9606.ENSP00000468980		ENSG00000269743	SLC25A53	solute carrier family 25 member 53	2
SLC35A4	9606.ENSP00000424566		ENSG00000176087	SLC35A4	solute carrier family 35 member A4	2
SLC44A1	9606.ENSP00000363852		ENSG00000070214	SLC44A1	solute carrier family 44 member 1	2
ST6GALNAC3	9606.ENSP00000329214		ENSG00000184005	ST6GALNAC3	ST6 N-acetylgalactosaminide alpha-2,6-sialyltransferase 3	2
SZRD1	9606.ENSP00000383866		ENSG00000055070	SZRD1	SUZ RNA binding domain containing 1	2
TBX19	9606.ENSP00000356795		ENSG00000143178	TBX19	T-box transcription factor 19	2
TLCD2	9606.ENSP00000331965		ENSG00000185561	TLCD2	TLC domain containing 2	2
TMEM150A	9606.ENSP00000387292		ENSG00000168890	TMEM150A	transmembrane protein 150A	2
TMEM156	9606.ENSP00000371364		ENSG00000121895	TMEM156	transmembrane protein 156	2
TMEM39A	9606.ENSP00000326063		ENSG00000176142	TMEM39A	transmembrane protein 39A	2
TMEM71	9606.ENSP00000349296		ENSG00000165071	TMEM71	transmembrane protein 71	2
UBALD2	9606.ENSP00000331298		ENSG00000185262	UBALD2	UBA like domain containing 2	2
UNC119B	9606.ENSP00000344942		ENSG00000175970	UNC119B	unc-119 lipid binding chaperone B	2
USP53	9606.ENSP00000409906		ENSG00000145390	USP53	ubiquitin specific peptidase 53	2
VAT1	9606.ENSP00000347872		ENSG00000108828	VAT1	vesicle amine transport 1	2
VEZF1	9606.ENSP00000462337		ENSG00000136451	VEZF1	vascular endothelial zinc finger 1	2
WDR49	9606.ENSP00000311343		ENSG00000174776	WDR49	WD repeat domain 49	2
WWC2	9606.ENSP00000384222		ENSG00000151718	WWC2	WW and C2 domain containing 2	2
WWC3	9606.ENSP00000370242		ENSG00000047644	WWC3	WWC family member 3	2
ZDHHC2	9606.ENSP00000262096		ENSG00000104219	ZDHHC2	zinc finger DHHC-type palmitoyltransferase 2	2
ZIC5	9606.ENSP00000267294		ENSG00000139800	ZIC5	Zic family member 5	2
ZNF112	9606.ENSP00000337081		ENSG00000062370	ZNF112	zinc finger protein 112	2
ZNF621	9606.ENSP00000340841		ENSG00000172888	ZNF621	zinc finger protein 621	2
ABI3BP	9606.ENSP00000284322		ENSG00000154175	ABI3BP	ABI family member 3 binding protein	1
ADPRH	9606.ENSP00000420200		ENSG00000144843	ADPRH	ADP-ribosylarginine hydrolase	1
ANKRD13A	9606.ENSP00000261739		ENSG00000076513	ANKRD13A	ankyrin repeat domain 13A	1
APOL3	9606.ENSP00000344577		ENSG00000128284	APOL3	apolipoprotein L3	1
ASPRV1	9606.ENSP00000315383		ENSG00000244617	ASPRV1	aspartic peptidase retroviral like 1	1
BTBD7	9606.ENSP00000335615		ENSG00000011114	BTBD7	BTB domain containing 7	1
BVES	9606.ENSP00000313172		ENSG00000112276	BVES	blood vessel epicardial substance	1
C21orf62	9606.ENSP00000418653		ENSG00000205929	EPCIP	Exosomal Polycystin 1 Interacting Protein	1
C2CD2	9606.ENSP00000369853		ENSG00000157617	C2CD2	C2 calcium dependent domain containing 2	1
C5orf63	9606.ENSP00000454153		ENSG00000164241	C5orf63	chromosome 5 open reading frame 63	1
C8orf58	9606.ENSP00000289989		ENSG00000241852	C8orf58	chromosome 8 open reading frame 58	1
CALHM2	9606.ENSP00000260743		ENSG00000138172	CALHM2	calcium homeostasis modulator family member 2	1
CDC42SE1	9606.ENSP00000475845		ENSG00000197622	CDC42SE1	CDC42 small effector 1	1
CNKSR3	9606.ENSP00000475915		ENSG00000153721	CNKSR3	CNKSR family member 3	1
CPAMD8	9606.ENSP00000498697		ENSG00000160111	CPAMD8	C3 and PZP like alpha-2-macroglobulin domain containing 8	1
CPED1	9606.ENSP00000309772		ENSG00000106034	CPED1	cadherin like and PC-esterase domain containing 1	1
CPQ	9606.ENSP00000220763		ENSG00000104324	CPQ	carboxypeptidase Q	1
CYB561A3	9606.ENSP00000389745		ENSG00000162144	CYB561A3	cytochrome b561 family member A3	1
DDIT4L	9606.ENSP00000354830		ENSG00000145358	DDIT4L	DNA damage inducible transcript 4 like	1
DENND5A	9606.ENSP00000328524		ENSG00000184014	DENND5A	DENN domain containing 5A	1
DGLUCY	9606.ENSP00000428263		ENSG00000133943	DGLUCY	D-glutamate cyclase	1
DHRS3	9606.ENSP00000480439		ENSG00000162496	DHRS3	dehydrogenase/reductase 3	1
EFCAB14	9606.ENSP00000361001		ENSG00000159658	EFCAB14	EF-hand calcium binding domain 14	1
EHF	9606.ENSP00000435835		ENSG00000135373	EHF	ETS homologous factor	1
ELK3	9606.ENSP00000228741		ENSG00000111145	ELK3	ETS transcription factor ELK3	1
ELMOD3	9606.ENSP00000386248		ENSG00000115459	ELMOD3	ELMO domain containing 3	1
ENKD1	9606.ENSP00000243878		ENSG00000124074	ENKD1	enkurin domain containing 1	1
FAM111A	9606.ENSP00000434435		ENSG00000166801	FAM111A	FAM111 trypsin like peptidase A	1
FAM114A1	9606.ENSP00000351740		ENSG00000197712	FAM114A1	family with sequence similarity 114 member A1	1
FAM160B2	9606.ENSP00000289921		ENSG00000158863	FHIP2B	FHF Complex Subunit HOOK Interacting Protein 2B	1
FAM193B	9606.ENSP00000422131		ENSG00000146067	FAM193B	family with sequence similarity 193 member B	1
FBXL7	9606.ENSP00000423630		ENSG00000183580	FBXL7	F-box and leucine rich repeat protein 7	1
FBXO8	9606.ENSP00000377280		ENSG00000164117	FBXO8	F-box protein 8	1
FIGN	9606.ENSP00000333836		ENSG00000182263	FIGN	fidgetin, microtubule severing factor	1
FOXN3	9606.ENSP00000343288		ENSG00000053254	FOXN3	forkhead box N3	1
FRMD4B	9606.ENSP00000381549		ENSG00000114541	FRMD4B	FERM domain containing 4B	1
GPR146	9606.ENSP00000380283		ENSG00000164849	GPR146	G protein-coupled receptor 146	1
KCTD12	9606.ENSP00000366694		ENSG00000178695	KCTD12	potassium channel tetramerization domain containing 12	1
KIAA0930	9606.ENSP00000251993		ENSG00000100364	KIAA0930	KIAA0930	1
KIAA1958	9606.ENSP00000440504		ENSG00000165185	KIAA1958	KIAA1958	1
KIAA2026	9606.ENSP00000382815		ENSG00000183354	BRD10	Bromodomain Containing 10	1
LMNTD1	9606.ENSP00000407353		ENSG00000152936	LMNTD1	lamin tail domain containing 1	1
MAP7D3	9606.ENSP00000318086		ENSG00000129680	MAP7D3	MAP7 domain containing 3	1
MICALL2	9606.ENSP00000297508		ENSG00000164877	MICALL2	MICAL like 2	1
MID1IP1	9606.ENSP00000483547		ENSG00000165175	MID1IP1	MID1 interacting protein 1	1
MLC1	9606.ENSP00000310375		ENSG00000100427	MLC1	modulator of VRAC current 1	1
MT1F	9606.ENSP00000334872		ENSG00000198417	MT1F	metallothionein 1F	1
MYCT1	9606.ENSP00000356214		ENSG00000120279	MYCT1	MYC target 1	1
NADK2	9606.ENSP00000371362		ENSG00000152620	NADK2	NAD kinase 2, mitochondrial	1
NAV2	9606.ENSP00000379396		ENSG00000166833	NAV2	neuron navigator 2	1
NIBAN1	9606.ENSP00000356481		ENSG00000135842	NIBAN1	niban apoptosis regulator 1	1
NIBAN2	9606.ENSP00000362409		ENSG00000136830	NIBAN2	niban apoptosis regulator 2	1
NINJ1	9606.ENSP00000364595		ENSG00000131669	NINJ1	ninjurin 1	1
NT5DC2	9606.ENSP00000406933		ENSG00000168268	NT5DC2	5'-nucleotidase domain containing 2	1
OTOS	9606.ENSP00000375849		ENSG00000178602	OTOS	otospiralin	1
PALD1	9606.ENSP00000263563		ENSG00000107719	PALD1	phosphatase domain containing paladin 1	1
PARD3B	9606.ENSP00000385848		ENSG00000116117	PARD3B	par-3 family cell polarity regulator beta	1
PBXIP1	9606.ENSP00000357448		ENSG00000163346	PBXIP1	PBX homeobox interacting protein 1	1
PCED1B	9606.ENSP00000446688		ENSG00000179715	PCED1B	PC-esterase domain containing 1B	1
PHLDB1	9606.ENSP00000354498		ENSG00000019144	PHLDB1	pleckstrin homology like domain family B member 1	1
PLA1A	9606.ENSP00000273371		ENSG00000144837	PLA1A	phospholipase A1 member A	1
PLBD1	9606.ENSP00000240617		ENSG00000121316	PLBD1	phospholipase B domain containing 1	1
POGLUT3	9606.ENSP00000315386		ENSG00000178202	POGLUT3	protein O-glucosyltransferase 3	1
PPFIBP2	9606.ENSP00000299492		ENSG00000166387	PPFIBP2	PPFIA binding protein 2	1
PRIMA1	9606.ENSP00000376848		ENSG00000175785	PRIMA1	proline rich membrane anchor 1	1
PRTG	9606.ENSP00000373937		ENSG00000166450	PRTG	protogenin	1
PYROXD2	9606.ENSP00000359607		ENSG00000119943	PYROXD2	pyridine nucleotide-disulphide oxidoreductase domain 2	1
RASL12	9606.ENSP00000220062		ENSG00000103710	RASL12	RAS like family 12	1
RASSF9	9606.ENSP00000354884		ENSG00000198774	RASSF9	Ras association domain family member 9	1
RCN3	9606.ENSP00000270645		ENSG00000142552	RCN3	reticulocalbin 3	1
RELL1	9606.ENSP00000398778		ENSG00000181826	RELL1	RELT like 1	1
RIPOR3	9606.ENSP00000045083		ENSG00000042062	RIPOR3	RIPOR family member 3	1
RNF144B	9606.ENSP00000259939		ENSG00000137393	RNF144B	ring finger protein 144B	1
RNF19A	9606.ENSP00000428968		ENSG00000034677	RNF19A	ring finger protein 19A, RBR E3 ubiquitin protein ligase	1
RNF217	9606.ENSP00000428698		ENSG00000146373	RNF217	ring finger protein 217	1
SEC31B	9606.ENSP00000359370		ENSG00000075826	SEC31B	SEC31 homolog B, COPII coat complex component	1
SEPHS1	9606.ENSP00000367893		ENSG00000086475	SEPHS1	selenophosphate synthetase 1	1
SEPTIN10	9606.ENSP00000349116		ENSG00000186522	SEPTIN10	septin 10	1
SHROOM1	9606.ENSP00000367950		ENSG00000164403	SHROOM1	shroom family member 1	1
SLC14A1	9606.ENSP00000390637		ENSG00000141469	SLC14A1	solute carrier family 14 member 1 (Kidd blood group)	1
SLC7A6OS	9606.ENSP00000263997		ENSG00000103061	SLC7A6OS	solute carrier family 7 member 6 opposite strand	1
SPSB3	9606.ENSP00000457206		ENSG00000162032	SPSB3	splA/ryanodine receptor domain and SOCS box containing 3	1
SRARP	9606.ENSP00000332162		ENSG00000183888	SRARP	steroid receptor associated and regulated protein	1
SRPX	9606.ENSP00000367794		ENSG00000101955	SRPX	sushi repeat containing protein X-linked	1
TBC1D2B	9606.ENSP00000300584		ENSG00000167202	TBC1D2B	TBC1 domain family member 2B	1
TMBIM1	9606.ENSP00000409738		ENSG00000135926	TMBIM1	transmembrane BAX inhibitor motif containing 1	1
TMEM104	9606.ENSP00000334849		ENSG00000109066	TMEM104	transmembrane protein 104	1
TMEM106A	9606.ENSP00000483246		ENSG00000184988	TMEM106A	transmembrane protein 106A	1
TMPRSS5	9606.ENSP00000299882		ENSG00000166682	TMPRSS5	transmembrane serine protease 5	1
TNFAIP8	9606.ENSP00000427424		ENSG00000145779	TNFAIP8	TNF alpha induced protein 8	1
TRABD	9606.ENSP00000379173		ENSG00000170638	TRABD	TraB domain containing	1
TRIM47	9606.ENSP00000254816		ENSG00000132481	TRIM47	tripartite motif containing 47	1
TTC31	9606.ENSP00000233623		ENSG00000115282	TTC31	tetratricopeptide repeat domain 31	1
USP54	9606.ENSP00000345216		ENSG00000166348	USP54	ubiquitin specific peptidase 54	1
VMO1	9606.ENSP00000328397		ENSG00000182853	VMO1	vitelline membrane outer layer 1 homolog	1
ZBTB37	9606.ENSP00000356674		ENSG00000185278	ZBTB37	zinc finger and BTB domain containing 37	1
ZHX3	9606.ENSP00000312222		ENSG00000174306	ZHX3	zinc fingers and homeoboxes 3	1
ZNF121	9606.ENSP00000468643		ENSG00000197961	ZNF121	zinc finger protein 121	1
ZNF275	9606.ENSP00000359271		ENSG00000063587	ZNF275	zinc finger protein 275	1
ZNF426	9606.ENSP00000253115		ENSG00000130818	ZNF426	zinc finger protein 426	1
ZNF438	9606.ENSP00000412363		ENSG00000183621	ZNF438	zinc finger protein 438	1
ZNF558	9606.ENSP00000471277		ENSG00000167785	ZNF558	zinc finger protein 558	1
ZNF577	9606.ENSP00000301399		ENSG00000161551	ZNF577	zinc finger protein 577	1
ZNF630	9606.ENSP00000354683		ENSG00000221994	ZNF630	zinc finger protein 630	1
ZNF800	9606.ENSP00000265827		ENSG00000048405	ZNF800	zinc finger protein 800	1
ADIRF	9606.ENSP00000361083		ENSG00000148671	ADIRF	adipogenesis regulatory factor	0
ANP32B	9606.ENSP00000345848		ENSG00000136938	ANP32B	acidic nuclear phosphoprotein 32 family member B	0
APOLD1	9606.ENSP00000324277		ENSG00000178878	APOLD1	apolipoprotein L domain containing 1	0
BTG1	9606.ENSP00000256015		ENSG00000133639	BTG1	BTG anti-proliferation factor 1	0
C14orf93	9606.ENSP00000299088		ENSG00000100802	C14orf93	chromosome 14 open reading frame 93	0
C1orf112	9606.ENSP00000286031		ENSG00000000460	FIRRM	FIGNL1 Interacting Regulator Of Recombination And Mitosis	0
C9orf85	9606.ENSP00000334289		ENSG00000155621	C9orf85	chromosome 9 open reading frame 85	0
CACFD1	9606.ENSP00000440832		ENSG00000160325	CACFD1	calcium channel flower domain containing 1	0
CALHM5	9606.ENSP00000357588		ENSG00000178033	CALHM5	calcium homeostasis modulator family member 5	0
CCDC69	9606.ENSP00000347586		ENSG00000198624	CCDC69	coiled-coil domain containing 69	0
CEP95	9606.ENSP00000450461		ENSG00000258890	CEP95	centrosomal protein 95	0
CPM	9606.ENSP00000339157		ENSG00000135678	CPM	carboxypeptidase M	0
CRYBG3	9606.ENSP00000374273		ENSG00000080200	CRYBG3	crystallin beta-gamma domain containing 3	0
CXorf38	9606.ENSP00000330488		ENSG00000185753	CXorf38	chromosome X open reading frame 38	0
DESI2	9606.ENSP00000306528		ENSG00000121644	DESI2	desumoylating isopeptidase 2	0
DRAM2	9606.ENSP00000286692		ENSG00000156171	DRAM2	DNA damage regulated autophagy modulator 2	0
DYRK4	9606.ENSP00000441755		ENSG00000010219	DYRK4	dual specificity tyrosine phosphorylation regulated kinase 4	0
EFHD1	9606.ENSP00000264059		ENSG00000115468	EFHD1	EF-hand domain family member D1	0
FAM229A	9606.ENSP00000455971		ENSG00000225828	FAM229A	family with sequence similarity 229 member A	0
FITM1	9606.ENSP00000267426		ENSG00000139914	FITM1	fat storage inducing transmembrane protein 1	0
GANC	9606.ENSP00000326227		ENSG00000214013	GANC	glucosidase alpha, neutral C	0
HEXD	9606.ENSP00000337854		ENSG00000169660	HEXD	hexosaminidase D	0
HMGN5	9606.ENSP00000350848		ENSG00000198157	HMGN5	high mobility group nucleosome binding domain 5	0
HSBP1L1	9606.ENSP00000414236		ENSG00000226742	HSBP1L1	heat shock factor binding protein 1 like 1	0
HVCN1	9606.ENSP00000349181		ENSG00000122986	HVCN1	hydrogen voltage gated channel 1	0
IFI27L2	9606.ENSP00000238609		ENSG00000119632	IFI27L2	interferon alpha inducible protein 27 like 2	0
LEAP2	9606.ENSP00000296877		ENSG00000164406	LEAP2	liver enriched antimicrobial peptide 2	0
LRP2BP	9606.ENSP00000332681		ENSG00000109771	LRP2BP	LRP2 binding protein	0
METRN	9606.ENSP00000455068		ENSG00000103260	METRN	meteorin, glial cell differentiation regulator	0
MFSD1	9606.ENSP00000484175		ENSG00000118855	MFSD1	major facilitator superfamily domain containing 1	0
MROH6	9606.ENSP00000381857		ENSG00000204839	MROH6	maestro heat like repeat family member 6	0
MTMR11	9606.ENSP00000391668		ENSG00000014914	MTMR11	myotubularin related protein 11	0
NEMP2	9606.ENSP00000386292		ENSG00000189362	NEMP2	nuclear envelope integral membrane protein 2	0
NPL	9606.ENSP00000258317		ENSG00000135838	NPL	N-acetylneuraminate pyruvate lyase	0
OGFRL1	9606.ENSP00000359464		ENSG00000119900	OGFRL1	opioid growth factor receptor like 1	0
PAPLN	9606.ENSP00000345395		ENSG00000100767	PAPLN	papilin, proteoglycan like sulfated glycoprotein	0
PCDHB7	9606.ENSP00000231137		ENSG00000113212	PCDHB7	protocadherin beta 7	0
PCED1A	9606.ENSP00000353868		ENSG00000132635	PCED1A	PC-esterase domain containing 1A	0
PHYHD1	9606.ENSP00000309515		ENSG00000175287	PHYHD1	phytanoyl-CoA dioxygenase domain containing 1	0
PRXL2C	9606.ENSP00000364382		ENSG00000158122	PRXL2C	peroxiredoxin like 2C	0
PSD4	9606.ENSP00000245796		ENSG00000125637	PSD4	pleckstrin and Sec7 domain containing 4	0
PXDC1	9606.ENSP00000369636		ENSG00000168994	PXDC1	PX domain containing 1	0
RALGAPA2	9606.ENSP00000202677		ENSG00000188559	RALGAPA2	Ral GTPase activating protein catalytic subunit alpha 2	0
SAMD11	9606.ENSP00000342313		ENSG00000187634	SAMD11	sterile alpha motif domain containing 11	0
SAMD4A	9606.ENSP00000452535		ENSG00000020577	SAMD4A	sterile alpha motif domain containing 4A	0
SLC17A9	9606.ENSP00000359376		ENSG00000101194	SLC17A9	solute carrier family 17 member 9	0
SLC37A2	9606.ENSP00000311833		ENSG00000134955	SLC37A2	solute carrier family 37 member 2	0
SLC38A10	9606.ENSP00000363891		ENSG00000157637	SLC38A10	solute carrier family 38 member 10	0
SLC39A12	9606.ENSP00000366586		ENSG00000148482	SLC39A12	solute carrier family 39 member 12	0
SLC43A3	9606.ENSP00000434515		ENSG00000134802	SLC43A3	solute carrier family 43 member 3	0
SLFN12	9606.ENSP00000378063		ENSG00000172123	SLFN12	schlafen family member 12	0
SMIM10	9606.ENSP00000328335		ENSG00000184785	SMIM10	small integral membrane protein 10	0
SNED1	9606.ENSP00000308893		ENSG00000162804	SNED1	sushi, nidogen and EGF like domains 1	0
TCP11L2	9606.ENSP00000299045		ENSG00000166046	TCP11L2	t-complex 11 like 2	0
TDRD10	9606.ENSP00000357465		ENSG00000163239	TDRD10	tudor domain containing 10	0
TM4SF18	9606.ENSP00000296059		ENSG00000163762	TM4SF18	transmembrane 4 L six family member 18	0
TMCC3	9606.ENSP00000261226		ENSG00000057704	TMCC3	transmembrane and coiled-coil domain family 3	0
TMCO4	9606.ENSP00000294543		ENSG00000162542	TMCO4	transmembrane and coiled-coil domains 4	0
TMEM154	9606.ENSP00000302144		ENSG00000170006	TMEM154	transmembrane protein 154	0
TTC17	9606.ENSP00000039989		ENSG00000052841	TTC17	tetratricopeptide repeat domain 17	0
TTC23	9606.ENSP00000377690		ENSG00000103852	TTC23	tetratricopeptide repeat domain 23	0
TTLL4	9606.ENSP00000375951		ENSG00000135912	TTLL4	tubulin tyrosine ligase like 4	0
ZBTB34	9606.ENSP00000362551		ENSG00000177125	ZBTB34	zinc finger and BTB domain containing 34	0
ZBTB47	9606.ENSP00000232974		ENSG00000114853	ZBTB47	zinc finger and BTB domain containing 47	0
ZBTB5	9606.ENSP00000307604		ENSG00000168795	ZBTB5	zinc finger and BTB domain containing 5	0
ZNF345	9606.ENSP00000431202		ENSG00000251247	ZNF345	zinc finger protein 345	0
ZNF432	9606.ENSP00000221315		ENSG00000256087	ZNF432	zinc finger protein 432	0
ZNF480	9606.ENSP00000471754		ENSG00000198464	ZNF480	zinc finger protein 480	0
ZNF486	9606.ENSP00000335042		ENSG00000256229	ZNF486	zinc finger protein 486	0
ZNF487	9606.ENSP00000498490		ENSG00000243660	ZNF487	zinc finger protein 487	0
ZNF600	9606.ENSP00000344791		ENSG00000189190	ZNF600	zinc finger protein 600	0
ZNF710	9606.ENSP00000268154		ENSG00000140548	ZNF710	zinc finger protein 710	0
ZNF766	9606.ENSP00000409652		ENSG00000196214	ZNF766	zinc finger protein 766	0
ZNF783	9606.ENSP00000410890		ENSG00000204946	ZNF783	zinc finger protein 783	0
ZNF879	9606.ENSP00000414887		ENSG00000234284	ZNF879	zinc finger protein 879	0
ZSWIM6	9606.ENSP00000252744		ENSG00000130449	ZSWIM6	zinc finger SWIM-type containing 6	0

## Sheet: DownRegulatedStringNodesDegree
STRING Node	STRING Ensembl Protein ID	Ensembl Gene ID	Gene Name	Gene Description	Node Degree
GAPDH	9606.ENSP00000380070	ENSG00000111640	GAPDH	glyceraldehyde-3-phosphate dehydrogenase	235
CALM3	9606.ENSP00000291295	ENSG00000160014	CALM3	calmodulin 3	189
SNAP25	9606.ENSP00000254976	ENSG00000132639	SNAP25	synaptosome associated protein 25	173
NDUFAB1	9606.ENSP00000458770	ENSG00000004779	NDUFAB1	NADH:ubiquinone oxidoreductase subunit AB1	172
ATP5F1A	9606.ENSP00000381736	ENSG00000152234	ATP5F1A	ATP synthase F1 subunit alpha	163
PRKACA	9606.ENSP00000309591	ENSG00000072062	PRKACA	protein kinase cAMP-activated catalytic subunit alpha	154
ATP5F1B	9606.ENSP00000262030	ENSG00000110955	ATP5F1B	ATP synthase F1 subunit beta	151
NRXN1	9606.ENSP00000385142	ENSG00000179915	NRXN1	neurexin 1	150
GRIA1	9606.ENSP00000428994	ENSG00000155511	GRIA1	glutamate ionotropic receptor AMPA type subunit 1	149
MRPL13	9606.ENSP00000306548	ENSG00000172172	MRPL13	mitochondrial ribosomal protein L13	149
GRIA2	9606.ENSP00000296526	ENSG00000120251	GRIA2	glutamate ionotropic receptor AMPA type subunit 2	148
NDUFS8	9606.ENSP00000315774	ENSG00000110717	NDUFS8	NADH:ubiquinone oxidoreductase core subunit S8	146
CYCS	9606.ENSP00000307786	ENSG00000172115	CYCS	cytochrome c, somatic	146
ACO2	9606.ENSP00000216254	ENSG00000100412	ACO2	aconitase 2	145
PRKACB	9606.ENSP00000359719	ENSG00000142875	PRKACB	protein kinase cAMP-activated catalytic subunit beta	144
MRPS7	9606.ENSP00000245539	ENSG00000125445	MRPS7	mitochondrial ribosomal protein S7	144
SDHB	9606.ENSP00000364649	ENSG00000117118	SDHB	succinate dehydrogenase complex iron sulfur subunit B	141
NDUFS3	9606.ENSP00000263774	ENSG00000213619	NDUFS3	NADH:ubiquinone oxidoreductase core subunit S3	137
ATP5F1C	9606.ENSP00000349142	ENSG00000165629	ATP5F1C	ATP synthase F1 subunit gamma	134
MRPL3	9606.ENSP00000264995	ENSG00000114686	MRPL3	mitochondrial ribosomal protein L3	133
MRPL4	9606.ENSP00000306902	ENSG00000105364	MRPL4	mitochondrial ribosomal protein L4	132
SNCA	9606.ENSP00000500990	ENSG00000145335	SNCA	synuclein alpha	128
GRIN2A	9606.ENSP00000332549	ENSG00000183454	GRIN2A	glutamate ionotropic receptor NMDA type subunit 2A	127
IMP3	9606.ENSP00000326981	ENSG00000177971	IMP3	IMP U3 small nucleolar ribonucleoprotein 3	127
MRPS12	9606.ENSP00000384952	ENSG00000128626	MRPS12	mitochondrial ribosomal protein S12	125
MRPS11	9606.ENSP00000317376	ENSG00000181991	MRPS11	mitochondrial ribosomal protein S11	124
CDC42	9606.ENSP00000497733	ENSG00000070831	CDC42	cell division cycle 42	122
BDNF	9606.ENSP00000414303	ENSG00000176697	BDNF	brain derived neurotrophic factor	121
ATP5F1D	9606.ENSP00000215375	ENSG00000099624	ATP5F1D	ATP synthase F1 subunit delta	120
SYN1	9606.ENSP00000295987	ENSG00000008056	SYN1	synapsin I	116
TPI1	9606.ENSP00000229270	ENSG00000111669	TPI1	triosephosphate isomerase 1	116
NDUFA8	9606.ENSP00000362873	ENSG00000119421	NDUFA8	NADH:ubiquinone oxidoreductase subunit A8	115
ATP5MC1	9606.ENSP00000377033	ENSG00000159199	ATP5MC1	ATP synthase membrane subunit c locus 1	115
NDUFS1	9606.ENSP00000392709	ENSG00000023228	NDUFS1	NADH:ubiquinone oxidoreductase core subunit S1	114
KRAS	9606.ENSP00000256078	ENSG00000133703	KRAS	KRAS proto-oncogene, GTPase	114
SYT1	9606.ENSP00000261205	ENSG00000067715	SYT1	synaptotagmin 1	114
UQCRC1	9606.ENSP00000203407	ENSG00000010256	UQCRC1	ubiquinol-cytochrome c reductase core protein 1	114
GFM1	9606.ENSP00000264263	ENSG00000168827	GFM1	G elongation factor mitochondrial 1	113
PSMD14	9606.ENSP00000386541	ENSG00000115233	PSMD14	proteasome 26S subunit, non-ATPase 14	113
CYC1	9606.ENSP00000317159	ENSG00000179091	CYC1	cytochrome c1	113
GSK3B	9606.ENSP00000324806	ENSG00000082701	GSK3B	glycogen synthase kinase 3 beta	108
POLR2B	9606.ENSP00000370625	ENSG00000047315	POLR2B	RNA polymerase II subunit B	108
NDUFV1	9606.ENSP00000497587	ENSG00000167792	NDUFV1	NADH:ubiquinone oxidoreductase core subunit V1	107
GRIN1	9606.ENSP00000360608	ENSG00000176884	GRIN1	glutamate ionotropic receptor NMDA type subunit 1	107
MRPL1	9606.ENSP00000315017	ENSG00000169288	MRPL1	mitochondrial ribosomal protein L1	107
UQCRC2	9606.ENSP00000268379	ENSG00000140740	UQCRC2	ubiquinol-cytochrome c reductase core protein 2	107
SUCLG1	9606.ENSP00000377446	ENSG00000163541	SUCLG1	succinate-CoA ligase GDP/ADP-forming subunit alpha	106
SYP	9606.ENSP00000263233	ENSG00000102003	SYP	synaptophysin	106
COX4I1	9606.ENSP00000457513	ENSG00000131143	COX4I1	cytochrome c oxidase subunit 4I1	104
SLC32A1	9606.ENSP00000217420	ENSG00000101438	SLC32A1	solute carrier family 32 member 1	103
PKM	9606.ENSP00000320171	ENSG00000067225	PKM	pyruvate kinase M1/2	103
GAD1	9606.ENSP00000350928	ENSG00000128683	GAD1	glutamate decarboxylase 1	101
NDUFA5	9606.ENSP00000417142	ENSG00000128609	NDUFA5	NADH:ubiquinone oxidoreductase subunit A5	100
CALM1	9606.ENSP00000499717	ENSG00000198668	CALM1	calmodulin 1	100
SOD1	9606.ENSP00000270142	ENSG00000142168	SOD1	superoxide dismutase 1	99
GAD2	9606.ENSP00000365437	ENSG00000136750	GAD2	glutamate decarboxylase 2	98
NDUFA2	9606.ENSP00000252102	ENSG00000131495	NDUFA2	NADH:ubiquinone oxidoreductase subunit A2	97
ATP5MC3	9606.ENSP00000284727	ENSG00000154518	ATP5MC3	ATP synthase membrane subunit c locus 3	97
PDHA1	9606.ENSP00000369134	ENSG00000131828	PDHA1	pyruvate dehydrogenase E1 subunit alpha 1	97
MAPK1	9606.ENSP00000215832	ENSG00000100030	MAPK1	mitogen-activated protein kinase 1	96
SLC17A7	9606.ENSP00000221485	ENSG00000104888	SLC17A7	solute carrier family 17 member 7	96
MRPL21	9606.ENSP00000354580	ENSG00000197345	MRPL21	mitochondrial ribosomal protein L21	94
KCNQ2	9606.ENSP00000352035	ENSG00000075043	KCNQ2	potassium voltage-gated channel subfamily Q member 2	94
ATP5PD	9606.ENSP00000301587	ENSG00000167863	ATP5PD	ATP synthase peripheral stalk subunit d	94
NDUFS4	9606.ENSP00000296684	ENSG00000164258	NDUFS4	NADH:ubiquinone oxidoreductase subunit S4	93
CACNA1C	9606.ENSP00000266376	ENSG00000151067	CACNA1C	calcium voltage-gated channel subunit alpha1 C	93
GRB2	9606.ENSP00000376345	ENSG00000177885	GRB2	growth factor receptor bound protein 2	93
NDUFB7	9606.ENSP00000215565	ENSG00000099795	NDUFB7	NADH:ubiquinone oxidoreductase subunit B7	92
NDUFA12	9606.ENSP00000330737	ENSG00000184752	NDUFA12	NADH:ubiquinone oxidoreductase subunit A12	92
COX5B	9606.ENSP00000258424	ENSG00000135940	COX5B	cytochrome c oxidase subunit 5B	92
PINK1	9606.ENSP00000364204	ENSG00000158828	PINK1	PTEN induced kinase 1	91
MDH2	9606.ENSP00000327070	ENSG00000146701	MDH2	malate dehydrogenase 2	91
RAB11A	9606.ENSP00000261890	ENSG00000103769	RAB11A	RAB11A, member RAS oncogene family	90
STXBP1	9606.ENSP00000362399	ENSG00000136854	STXBP1	syntaxin binding protein 1	90
GRM5	9606.ENSP00000306138	ENSG00000168959	GRM5	glutamate metabotropic receptor 5	90
MRPS9	9606.ENSP00000258455	ENSG00000135972	MRPS9	mitochondrial ribosomal protein S9	89
HRAS	9606.ENSP00000407586	ENSG00000174775	HRAS	HRas proto-oncogene, GTPase	89
COX5A	9606.ENSP00000317780	ENSG00000178741	COX5A	cytochrome c oxidase subunit 5A	89
CCT7	9606.ENSP00000258091	ENSG00000135624	CCT7	chaperonin containing TCP1 subunit 7	89
CLTC	9606.ENSP00000479606	ENSG00000141367	CLTC	clathrin heavy chain	89
NDUFA6	9606.ENSP00000482543	ENSG00000184983	NDUFA6	NADH:ubiquinone oxidoreductase subunit A6	88
NDUFB10	9606.ENSP00000268668	ENSG00000140990	NDUFB10	NADH:ubiquinone oxidoreductase subunit B10	88
SYN2	9606.ENSP00000480050	ENSG00000157152	SYN2	synapsin II	88
MRPL17	9606.ENSP00000288937	ENSG00000158042	MRPL17	mitochondrial ribosomal protein L17	88
MRPL16	9606.ENSP00000300151	ENSG00000166902	MRPL16	mitochondrial ribosomal protein L16	88
NDUFB5	9606.ENSP00000259037	ENSG00000136521	NDUFB5	NADH:ubiquinone oxidoreductase subunit B5	87
CCT2	9606.ENSP00000299300	ENSG00000166226	CCT2	chaperonin containing TCP1 subunit 2	87
NDUFS5	9606.ENSP00000362058	ENSG00000168653	NDUFS5	NADH:ubiquinone oxidoreductase subunit S5	87
GNB1	9606.ENSP00000367872	ENSG00000078369	GNB1	G protein subunit beta 1	86
DLD	9606.ENSP00000205402	ENSG00000091140	DLD	dihydrolipoamide dehydrogenase	86
ATP5PB	9606.ENSP00000358737	ENSG00000116459	ATP5PB	ATP synthase peripheral stalk-membrane subunit b	86
NDUFB6	9606.ENSP00000369176	ENSG00000165264	NDUFB6	NADH:ubiquinone oxidoreductase subunit B6	85
PDHB	9606.ENSP00000307241	ENSG00000168291	PDHB	pyruvate dehydrogenase E1 subunit beta	85
PVALB	9606.ENSP00000216200	ENSG00000100362	PVALB	parvalbumin	85
NDUFB3	9606.ENSP00000407336	ENSG00000119013	NDUFB3	NADH:ubiquinone oxidoreductase subunit B3	84
AFG3L2	9606.ENSP00000269143	ENSG00000141385	AFG3L2	AFG3 like matrix AAA peptidase subunit 2	84
CUL1	9606.ENSP00000326804	ENSG00000055130	CUL1	cullin 1	84
GRIA4	9606.ENSP00000282499	ENSG00000152578	GRIA4	glutamate ionotropic receptor AMPA type subunit 4	83
MRPL32	9606.ENSP00000223324	ENSG00000106591	MRPL32	mitochondrial ribosomal protein L32	83
FH	9606.ENSP00000355518	ENSG00000091483	FH	fumarate hydratase	83
NDUFA4	9606.ENSP00000339720	ENSG00000189043	NDUFA4	NDUFA4 mitochondrial complex associated	81
STX1A	9606.ENSP00000222812	ENSG00000106089	STX1A	syntaxin 1A	81
SCN1A	9606.ENSP00000303540	ENSG00000144285	SCN1A	sodium voltage-gated channel alpha subunit 1	80
KCNC1	9606.ENSP00000265969	ENSG00000129159	KCNC1	potassium voltage-gated channel subfamily C member 1	80
NHP2	9606.ENSP00000274606	ENSG00000145912	NHP2	NHP2 ribonucleoprotein	80
UQCR10	9606.ENSP00000332887	ENSG00000184076	UQCR10	ubiquinol-cytochrome c reductase, complex III subunit X	79
SNU13	9606.ENSP00000383949	ENSG00000100138	SNU13	small nuclear ribonucleoprotein 13	79
YWHAZ	9606.ENSP00000379287	ENSG00000164924	YWHAZ	tyrosine 3-monooxygenase/tryptophan 5-monooxygenase activation protein zeta	79
YWHAB	9606.ENSP00000361930	ENSG00000166913	YWHAB	tyrosine 3-monooxygenase/tryptophan 5-monooxygenase activation protein beta	79
DNM1	9606.ENSP00000362014	ENSG00000106976	DNM1	dynamin 1	78
MAPK8	9606.ENSP00000378974	ENSG00000107643	MAPK8	mitogen-activated protein kinase 8	78
NEFL	9606.ENSP00000482169	ENSG00000277586	NEFL	neurofilament light chain	78
ANK2	9606.ENSP00000349588	ENSG00000145362	ANK2	ankyrin 2	77
CCT4	9606.ENSP00000377958	ENSG00000115484	CCT4	chaperonin containing TCP1 subunit 4	77
PGK1	9606.ENSP00000362413	ENSG00000102144	PGK1	phosphoglycerate kinase 1	76
PSMC3	9606.ENSP00000481029	ENSG00000165916	PSMC3	proteasome 26S subunit, ATPase 3	76
GNB5	9606.ENSP00000261837	ENSG00000069966	GNB5	G protein subunit beta 5	76
GABRA1	9606.ENSP00000393097	ENSG00000022355	GABRA1	gamma-aminobutyric acid type A receptor subunit alpha1	75
CACNA1B	9606.ENSP00000360423	ENSG00000148408	CACNA1B	calcium voltage-gated channel subunit alpha1 B	75
GNG2	9606.ENSP00000334448	ENSG00000186469	GNG2	G protein subunit gamma 2	75
SCN2A	9606.ENSP00000490107	ENSG00000136531	SCN2A	sodium voltage-gated channel alpha subunit 2	75
IMMT	9606.ENSP00000387262	ENSG00000132305	IMMT	inner membrane mitochondrial protein	75
ATP5PF	9606.ENSP00000389649	ENSG00000154723	ATP5PF	ATP synthase peripheral stalk subunit F6	75
ARF1	9606.ENSP00000440005	ENSG00000143761	ARF1	ADP ribosylation factor 1	74
GABRG2	9606.ENSP00000410732	ENSG00000113327	GABRG2	gamma-aminobutyric acid type A receptor subunit gamma2	74
DLG2	9606.ENSP00000365272	ENSG00000150672	DLG2	discs large MAGUK scaffold protein 2	74
ENO2	9606.ENSP00000437402	ENSG00000111674	ENO2	enolase 2	74
GNG3	9606.ENSP00000294117	ENSG00000162188	GNG3	G protein subunit gamma 3	74
NDUFB11	9606.ENSP00000276062	ENSG00000147123	NDUFB11	NADH:ubiquinone oxidoreductase subunit B11	73
NDUFA1	9606.ENSP00000360492	ENSG00000125356	NDUFA1	NADH:ubiquinone oxidoreductase subunit A1	73
RASA1	9606.ENSP00000274376	ENSG00000145715	RASA1	RAS p21 protein activator 1	73
GNG13	9606.ENSP00000248150	ENSG00000127588	GNG13	G protein subunit gamma 13	73
GRIA3	9606.ENSP00000481554	ENSG00000125675	GRIA3	glutamate ionotropic receptor AMPA type subunit 3	72
HSPBP1	9606.ENSP00000255631	ENSG00000133265	HSPBP1	HSPA (Hsp70) binding protein 1	72
ACLY	9606.ENSP00000466259	ENSG00000131473	ACLY	ATP citrate lyase	72
RAB3A	9606.ENSP00000222256	ENSG00000105649	RAB3A	RAB3A, member RAS oncogene family	72
GRM1	9606.ENSP00000282753	ENSG00000152822	GRM1	glutamate metabotropic receptor 1	71
POLR2E	9606.ENSP00000478303	ENSG00000099817	POLR2E	RNA polymerase II, I and III subunit E	70
SLC17A6	9606.ENSP00000263160	ENSG00000091664	SLC17A6	solute carrier family 17 member 6	70
COX6B1	9606.ENSP00000466818	ENSG00000126267	COX6B1	cytochrome c oxidase subunit 6B1	69
GNG4	9606.ENSP00000398629	ENSG00000168243	GNG4	G protein subunit gamma 4	69
CCT8	9606.ENSP00000286788	ENSG00000156261	CCT8	chaperonin containing TCP1 subunit 8	69
PSMD12	9606.ENSP00000348442	ENSG00000197170	PSMD12	proteasome 26S subunit, non-ATPase 12	69
POLR3B	9606.ENSP00000228347	ENSG00000013503	POLR3B	RNA polymerase III subunit B	69
POLR3A	9606.ENSP00000361446	ENSG00000148606	POLR3A	RNA polymerase III subunit A	69
COA6	9606.ENSP00000355574	ENSG00000168275	COA6	cytochrome c oxidase assembly factor 6	68
PPP2R1A	9606.ENSP00000324804	ENSG00000105568	PPP2R1A	protein phosphatase 2 scaffold subunit Aalpha	68
MRPL47	9606.ENSP00000417602	ENSG00000136522	MRPL47	mitochondrial ribosomal protein L47	68
DLAT	9606.ENSP00000280346	ENSG00000150768	DLAT	dihydrolipoamide S-acetyltransferase	68
COX7A2	9606.ENSP00000359098	ENSG00000112695	COX7A2	cytochrome c oxidase subunit 7A2	68
UBE3A	9606.ENSP00000497594	ENSG00000114062	UBE3A	ubiquitin protein ligase E3A	68
NDUFA3	9606.ENSP00000418438	ENSG00000170906	NDUFA3	NADH:ubiquinone oxidoreductase subunit A3	67
TOMM20	9606.ENSP00000355566	ENSG00000173726	TOMM20	translocase of outer mitochondrial membrane 20	67
SST	9606.ENSP00000287641	ENSG00000157005	SST	somatostatin	67
MRPL9	9606.ENSP00000357823	ENSG00000143436	MRPL9	mitochondrial ribosomal protein L9	67
MRPS22	9606.ENSP00000418008	ENSG00000175110	MRPS22	mitochondrial ribosomal protein S22	67
GOT2	9606.ENSP00000245206	ENSG00000125166	GOT2	glutamic-oxaloacetic transaminase 2	67
ABCE1	9606.ENSP00000296577	ENSG00000164163	ABCE1	ATP binding cassette subfamily E member 1	67
ECHS1	9606.ENSP00000357535	ENSG00000127884	ECHS1	enoyl-CoA hydratase, short chain 1	66
GRPEL1	9606.ENSP00000264954	ENSG00000109519	GRPEL1	GrpE like 1, mitochondrial	66
PSMB6	9606.ENSP00000270586	ENSG00000142507	PSMB6	proteasome 20S subunit beta 6	66
RBFOX3	9606.ENSP00000463653	ENSG00000167281	RBFOX3	RNA binding fox-1 homolog 3	66
DCTN1	9606.ENSP00000354791	ENSG00000204843	DCTN1	dynactin subunit 1	65
DNM1L	9606.ENSP00000449089	ENSG00000087470	DNM1L	dynamin 1 like	65
GAP43	9606.ENSP00000377372	ENSG00000172020	GAP43	growth associated protein 43	65
MRPL15	9606.ENSP00000260102	ENSG00000137547	MRPL15	mitochondrial ribosomal protein L15	65
MRPS18A	9606.ENSP00000361206	ENSG00000096080	MRPS18A	mitochondrial ribosomal protein S18A	65
ELOC	9606.ENSP00000478121	ENSG00000154582	ELOC	elongin C	65
PSMD1	9606.ENSP00000309474	ENSG00000173692	PSMD1	proteasome 26S subunit, non-ATPase 1	65
KCND2	9606.ENSP00000333496	ENSG00000184408	KCND2	potassium voltage-gated channel subfamily D member 2	65
NDUFC1	9606.ENSP00000441126	ENSG00000109390	NDUFC1	NADH:ubiquinone oxidoreductase subunit C1	64
PEBP1	9606.ENSP00000261313	ENSG00000089220	PEBP1	phosphatidylethanolamine binding protein 1	64
TOMM22	9606.ENSP00000216034	ENSG00000100216	TOMM22	translocase of outer mitochondrial membrane 22	64
UQCRH	9606.ENSP00000309565	ENSG00000173660	UQCRH	ubiquinol-cytochrome c reductase hinge protein	64
KCNQ3	9606.ENSP00000373648	ENSG00000184156	KCNQ3	potassium voltage-gated channel subfamily Q member 3	64
GNAO1	9606.ENSP00000262494	ENSG00000087258	GNAO1	G protein subunit alpha o1	64
PSMA5	9606.ENSP00000271308	ENSG00000143106	PSMA5	proteasome 20S subunit alpha 5	64
CCNB1	9606.ENSP00000256442	ENSG00000134057	CCNB1	cyclin B1	64
AMPH	9606.ENSP00000348602	ENSG00000078053	AMPH	amphiphysin	63
TXN	9606.ENSP00000363641	ENSG00000136810	TXN	thioredoxin	63
NSF	9606.ENSP00000381293	ENSG00000073969	NSF	N-ethylmaleimide sensitive factor, vesicle fusing ATPase	63
MAPK9	9606.ENSP00000394560	ENSG00000050748	MAPK9	mitogen-activated protein kinase 9	63
UBE2N	9606.ENSP00000316176	ENSG00000177889	UBE2N	ubiquitin conjugating enzyme E2 N	63
COX7C	9606.ENSP00000425759	ENSG00000127184	COX7C	cytochrome c oxidase subunit 7C	63
PSMD8	9606.ENSP00000215071	ENSG00000099341	PSMD8	proteasome 26S subunit, non-ATPase 8	63
FBXW7	9606.ENSP00000474725	ENSG00000109670	FBXW7	F-box and WD repeat domain containing 7	63
TIMM8B	9606.ENSP00000438455	ENSG00000150779	TIMM8B	translocase of inner mitochondrial membrane 8 homolog B	63
CNTNAP2	9606.ENSP00000354778	ENSG00000174469	CNTNAP2	contactin associated protein 2	63
TAC1	9606.ENSP00000321106	ENSG00000006128	TAC1	tachykinin precursor 1	63
SCN8A	9606.ENSP00000346534	ENSG00000196876	SCN8A	sodium voltage-gated channel alpha subunit 8	63
ACAD9	9606.ENSP00000312618	ENSG00000177646	ACAD9	acyl-CoA dehydrogenase family member 9	62
UBQLN2	9606.ENSP00000345195	ENSG00000188021	UBQLN2	ubiquilin 2	62
MRPS33	9606.ENSP00000320567	ENSG00000090263	MRPS33	mitochondrial ribosomal protein S33	62
PRDX3	9606.ENSP00000298510	ENSG00000165672	PRDX3	peroxiredoxin 3	62
COX6C	9606.ENSP00000429707	ENSG00000164919	COX6C	cytochrome c oxidase subunit 6C	62
CDK5	9606.ENSP00000419782	ENSG00000164885	CDK5	cyclin dependent kinase 5	62
NDUFB2	9606.ENSP00000419087	ENSG00000090266	NDUFB2	NADH:ubiquinone oxidoreductase subunit B2	61
DLG3	9606.ENSP00000363480	ENSG00000082458	DLG3	discs large MAGUK scaffold protein 3	61
CACNG2	9606.ENSP00000300105	ENSG00000166862	CACNG2	calcium voltage-gated channel auxiliary subunit gamma 2	61
CAMK2B	9606.ENSP00000379098	ENSG00000058404	CAMK2B	calcium/calmodulin dependent protein kinase II beta	61
SYNJ1	9606.ENSP00000409667	ENSG00000159082	SYNJ1	synaptojanin 1	61
PLCB1	9606.ENSP00000338185	ENSG00000182621	PLCB1	phospholipase C beta 1	61
IDH3A	9606.ENSP00000299518	ENSG00000166411	IDH3A	isocitrate dehydrogenase (NAD(+)) 3 catalytic subunit alpha	61
MFN2	9606.ENSP00000416338	ENSG00000116688	MFN2	mitofusin 2	60
MRPS35	9606.ENSP00000081029	ENSG00000061794	MRPS35	mitochondrial ribosomal protein S35	60
MRPL54	9606.ENSP00000331849	ENSG00000183617	MRPL54	mitochondrial ribosomal protein L54	60
TIMM10	9606.ENSP00000257245	ENSG00000134809	TIMM10	translocase of inner mitochondrial membrane 10	60
AP2M1	9606.ENSP00000403362	ENSG00000161203	AP2M1	adaptor related protein complex 2 subunit mu 1	60
KCNB1	9606.ENSP00000360806	ENSG00000158445	KCNB1	potassium voltage-gated channel subfamily B member 1	60
KCNA2	9606.ENSP00000487785	ENSG00000177301	KCNA2	potassium voltage-gated channel subfamily A member 2	60
KCNJ9	9606.ENSP00000357067	ENSG00000162728	KCNJ9	potassium inwardly rectifying channel subfamily J member 9	59
GABRB3	9606.ENSP00000308725	ENSG00000166206	GABRB3	gamma-aminobutyric acid type A receptor subunit beta3	59
NRXN3	9606.ENSP00000489551	ENSG00000021645	NRXN3	neurexin 3	59
PSMG1	9606.ENSP00000329915	ENSG00000183527	PSMG1	proteasome assembly chaperone 1	59
RIMS1	9606.ENSP00000428417	ENSG00000079841	RIMS1	regulating synaptic membrane exocytosis 1	59
HNRNPC	9606.ENSP00000451291	ENSG00000092199	HNRNPC	heterogeneous nuclear ribonucleoprotein C	59
RAB1A	9606.ENSP00000387286	ENSG00000138069	RAB1A	RAB1A, member RAS oncogene family	58
GABARAPL2	9606.ENSP00000037243	ENSG00000034713	GABARAPL2	GABA type A receptor associated protein like 2	58
AURKAIP1	9606.ENSP00000342676	ENSG00000175756	AURKAIP1	aurora kinase A interacting protein 1	58
VDAC3	9606.ENSP00000428845	ENSG00000078668	VDAC3	voltage dependent anion channel 3	58
SLC25A4	9606.ENSP00000281456	ENSG00000151729	SLC25A4	solute carrier family 25 member 4	58
ATP6V0B	9606.ENSP00000434729	ENSG00000117410	ATP6V0B	ATPase H+ transporting V0 subunit b	58
PRKCG	9606.ENSP00000263431	ENSG00000126583	PRKCG	protein kinase C gamma	58
NLGN4X	9606.ENSP00000370483	ENSG00000146938	NLGN4X	neuroligin 4 X-linked	58
GABBR1	9606.ENSP00000366233	ENSG00000204681	GABBR1	gamma-aminobutyric acid type B receptor subunit 1	58
CALB1	9606.ENSP00000265431	ENSG00000104327	CALB1	calbindin 1	58
EIF5A2	9606.ENSP00000295822	ENSG00000163577	EIF5A2	eukaryotic translation initiation factor 5A2	58
GABBR2	9606.ENSP00000259455	ENSG00000136928	GABBR2	gamma-aminobutyric acid type B receptor subunit 2	58
RAN	9606.ENSP00000446215	ENSG00000132341	RAN	RAN, member RAS oncogene family	57
PRNP	9606.ENSP00000399376	ENSG00000171867	PRNP	prion protein (Kanno blood group)	57
MRPL44	9606.ENSP00000258383	ENSG00000135900	MRPL44	mitochondrial ribosomal protein L44	57
EARS2	9606.ENSP00000456218	ENSG00000103356	EARS2	glutamyl-tRNA synthetase 2, mitochondrial	57
MAP2	9606.ENSP00000353508	ENSG00000078018	MAP2	microtubule associated protein 2	56
COX7B	9606.ENSP00000497474	ENSG00000131174	COX7B	cytochrome c oxidase subunit 7B	56
TOMM70	9606.ENSP00000284320	ENSG00000154174	TOMM70	translocase of outer mitochondrial membrane 70	56
SLC1A2	9606.ENSP00000278379	ENSG00000110436	SLC1A2	solute carrier family 1 member 2	56
RAB6A	9606.ENSP00000311449	ENSG00000175582	RAB6A	RAB6A, member RAS oncogene family	55
SYT4	9606.ENSP00000255224	ENSG00000132872	SYT4	synaptotagmin 4	55
SUCLA2	9606.ENSP00000494360	ENSG00000136143	SUCLA2	succinate-CoA ligase ADP-forming subunit beta	55
TIMM17A	9606.ENSP00000356256	ENSG00000134375	TIMM17A	translocase of inner mitochondrial membrane 17A	55
PDHX	9606.ENSP00000227868	ENSG00000110435	PDHX	pyruvate dehydrogenase complex component X	55
IDH3B	9606.ENSP00000482773	ENSG00000101365	IDH3B	isocitrate dehydrogenase (NAD(+)) 3 non-catalytic subunit beta	55
PDYN	9606.ENSP00000440185	ENSG00000101327	PDYN	prodynorphin	55
NPY	9606.ENSP00000384364	ENSG00000122585	NPY	neuropeptide Y	55
RANBP2	9606.ENSP00000283195	ENSG00000153201	RANBP2	RAN binding protein 2	55
TUBA4A	9606.ENSP00000248437	ENSG00000127824	TUBA4A	tubulin alpha 4a	54
GABRB2	9606.ENSP00000274547	ENSG00000145864	GABRB2	gamma-aminobutyric acid type A receptor subunit beta2	54
GABARAPL1	9606.ENSP00000411256	ENSG00000139112	GABARAPL1	GABA type A receptor associated protein like 1	54
MRPS21	9606.ENSP00000461930	ENSG00000266472	MRPS21	mitochondrial ribosomal protein S21	54
ATP6V1F	9606.ENSP00000417378	ENSG00000128524	ATP6V1F	ATPase H+ transporting V1 subunit F	54
MAP2K1	9606.ENSP00000302486	ENSG00000169032	MAP2K1	mitogen-activated protein kinase kinase 1	54
PSMB3	9606.ENSP00000483688	ENSG00000277791	PSMB3	proteasome 20S subunit beta 3	54
DDX28	9606.ENSP00000332340	ENSG00000182810	DDX28	DEAD-box helicase 28	54
SLC25A3	9606.ENSP00000228318	ENSG00000075415	SLC25A3	solute carrier family 25 member 3	53
CCNA1	9606.ENSP00000255465	ENSG00000133101	CCNA1	cyclin A1	53
RAD23B	9606.ENSP00000350708	ENSG00000119318	RAD23B	RAD23 homolog B, nucleotide excision repair protein	53
ATP5MD	9606.ENSP00000358840	ENSG00000173915	ATP5MK	ATP synthase membrane subunit k	53
UNC13A	9606.ENSP00000429562	ENSG00000130477	UNC13A	unc-13 homolog A	52
LYRM7	9606.ENSP00000368688	ENSG00000186687	LYRM7	LYR motif containing 7	52
DGUOK	9606.ENSP00000264093	ENSG00000114956	DGUOK	deoxyguanosine kinase	52
KCNC2	9606.ENSP00000449253	ENSG00000166006	KCNC2	potassium voltage-gated channel subfamily C member 2	52
KCNA4	9606.ENSP00000328511	ENSG00000182255	KCNA4	potassium voltage-gated channel subfamily A member 4	52
DYNC1H1	9606.ENSP00000348965	ENSG00000197102	DYNC1H1	dynein cytoplasmic 1 heavy chain 1	51
GABRD	9606.ENSP00000367848	ENSG00000187730	GABRD	gamma-aminobutyric acid type A receptor subunit delta	51
CACNB2	9606.ENSP00000320025	ENSG00000165995	CACNB2	calcium voltage-gated channel auxiliary subunit beta 2	51
VAPB	9606.ENSP00000417175	ENSG00000124164	VAPB	VAMP associated protein B and C	51
GABRA5	9606.ENSP00000382953	ENSG00000186297	GABRA5	gamma-aminobutyric acid type A receptor subunit alpha5	51
MAD2L1	9606.ENSP00000296509	ENSG00000164109	MAD2L1	mitotic arrest deficient 2 like 1	51
STX1B	9606.ENSP00000215095	ENSG00000099365	STX1B	syntaxin 1B	51
SH3GL2	9606.ENSP00000369981	ENSG00000107295	SH3GL2	SH3 domain containing GRB2 like 2, endophilin A1	51
CCK	9606.ENSP00000379472	ENSG00000187094	CCK	cholecystokinin	51
BYSL	9606.ENSP00000230340	ENSG00000112578	BYSL	bystin like	51
TP53BP1	9606.ENSP00000371475	ENSG00000067369	TP53BP1	tumor protein p53 binding protein 1	51
YWHAG	9606.ENSP00000306330	ENSG00000170027	YWHAG	tyrosine 3-monooxygenase/tryptophan 5-monooxygenase activation protein gamma	51
KLC2	9606.ENSP00000399403	ENSG00000174996	KLC2	kinesin light chain 2	50
SLC12A5	9606.ENSP00000387694	ENSG00000124140	SLC12A5	solute carrier family 12 member 5	50
CACNA2D1	9606.ENSP00000349320	ENSG00000153956	CACNA2D1	calcium voltage-gated channel auxiliary subunit alpha2delta 1	50
UBE2K	9606.ENSP00000261427	ENSG00000078140	UBE2K	ubiquitin conjugating enzyme E2 K	50
DROSHA	9606.ENSP00000425979	ENSG00000113360	DROSHA	drosha ribonuclease III	50
MRPL35	9606.ENSP00000338389	ENSG00000132313	MRPL35	mitochondrial ribosomal protein L35	50
MRPS25	9606.ENSP00000253686	ENSG00000131368	MRPS25	mitochondrial ribosomal protein S25	50
USP14	9606.ENSP00000261601	ENSG00000101557	USP14	ubiquitin specific peptidase 14	50
TUBB	9606.ENSP00000339001	ENSG00000196230	TUBB	tubulin beta class I	50
TIMM23	9606.ENSP00000464522	ENSG00000265354	TIMM23	translocase of inner mitochondrial membrane 23	50
COX11	9606.ENSP00000299335	ENSG00000166260	COX11	cytochrome c oxidase copper chaperone COX11	50
PSMB7	9606.ENSP00000259457	ENSG00000136930	PSMB7	proteasome 20S subunit beta 7	50
CSNK2A1	9606.ENSP00000217244	ENSG00000101266	CSNK2A1	casein kinase 2 alpha 1	50
HOMER1	9606.ENSP00000334382	ENSG00000152413	HOMER1	homer scaffold protein 1	50
PPIA	9606.ENSP00000419425	ENSG00000196262	PPIA	peptidylprolyl isomerase A	50
FUS	9606.ENSP00000254108	ENSG00000089280	FUS	FUS RNA binding protein	50
GNAS	9606.ENSP00000360141	ENSG00000087460	GNAS	GNAS complex locus	50
GNL3	9606.ENSP00000395772	ENSG00000163938	GNL3	G protein nucleolar 3	50
CACNG3	9606.ENSP00000005284	ENSG00000006116	CACNG3	calcium voltage-gated channel auxiliary subunit gamma 3	49
MAP1B	9606.ENSP00000296755	ENSG00000131711	MAP1B	microtubule associated protein 1B	49
ADGRL2	9606.ENSP00000359765	ENSG00000117114	ADGRL2	adhesion G protein-coupled receptor L2	49
BTRC	9606.ENSP00000359206	ENSG00000166167	BTRC	beta-transducin repeat containing E3 ubiquitin protein ligase	49
PSMB5	9606.ENSP00000355325	ENSG00000100804	PSMB5	proteasome 20S subunit beta 5	49
SNCB	9606.ENSP00000377296	ENSG00000074317	SNCB	synuclein beta	49
CPLX1	9606.ENSP00000305613	ENSG00000168993	CPLX1	complexin 1	49
NAPA	9606.ENSP00000263354	ENSG00000105402	NAPA	NSF attachment protein alpha	49
ATP6V1A	9606.ENSP00000273398	ENSG00000114573	ATP6V1A	ATPase H+ transporting V1 subunit A	49
DNAJC19	9606.ENSP00000372005	ENSG00000205981	DNAJC19	DnaJ heat shock protein family (Hsp40) member C19	49
PRKAR1A	9606.ENSP00000376475	ENSG00000108946	PRKAR1A	protein kinase cAMP-dependent type I regulatory subunit alpha	48
MRPL55	9606.ENSP00000403614	ENSG00000162910	MRPL55	mitochondrial ribosomal protein L55	48
HTR2A	9606.ENSP00000437737	ENSG00000102468	HTR2A	5-hydroxytryptamine receptor 2A	48
IARS2	9606.ENSP00000355889	ENSG00000067704	IARS2	isoleucyl-tRNA synthetase 2, mitochondrial	48
HTR5A	9606.ENSP00000287907	ENSG00000157219	HTR5A	5-hydroxytryptamine receptor 5A	47
UBQLN1	9606.ENSP00000365576	ENSG00000135018	UBQLN1	ubiquilin 1	47
AIFM1	9606.ENSP00000287295	ENSG00000156709	AIFM1	apoptosis inducing factor mitochondria associated 1	47
MRPS23	9606.ENSP00000320184	ENSG00000181610	MRPS23	mitochondrial ribosomal protein S23	47
ATP6V1B2	9606.ENSP00000276390	ENSG00000147416	ATP6V1B2	ATPase H+ transporting V1 subunit B2	47
EIF3I	9606.ENSP00000362688	ENSG00000084623	EIF3I	eukaryotic translation initiation factor 3 subunit I	47
RBFOX1	9606.ENSP00000391269	ENSG00000078328	RBFOX1	RNA binding fox-1 homolog 1	47
WDR12	9606.ENSP00000261015	ENSG00000138442	WDR12	WD repeat domain 12	47
METAP1	9606.ENSP00000296411	ENSG00000164024	METAP1	methionyl aminopeptidase 1	47
GUF1	9606.ENSP00000281543	ENSG00000151806	GUF1	GTP binding elongation factor GUF1	47
PAFAH1B1	9606.ENSP00000380378	ENSG00000007168	PAFAH1B1	platelet activating factor acetylhydrolase 1b regulatory subunit 1	46
ATP6V1E1	9606.ENSP00000253413	ENSG00000131100	ATP6V1E1	ATPase H+ transporting V1 subunit E1	46
TIMM50	9606.ENSP00000445806	ENSG00000105197	TIMM50	translocase of inner mitochondrial membrane 50	46
PFKM	9606.ENSP00000496597	ENSG00000152556	PFKM	phosphofructokinase, muscle	46
ATP5IF1	9606.ENSP00000335203	ENSG00000130770	ATP5IF1	ATP synthase inhibitory factor subunit 1	46
RARS1	9606.ENSP00000231572	ENSG00000113643	RARS1	arginyl-tRNA synthetase 1	46
MRPL42	9606.ENSP00000449884	ENSG00000198015	MRPL42	mitochondrial ribosomal protein L42	45
MRPS27	9606.ENSP00000426941	ENSG00000113048	MRPS27	mitochondrial ribosomal protein S27	45
TUBB2A	9606.ENSP00000369703	ENSG00000137267	TUBB2A	tubulin beta 2A class IIa	45
SLC25A5	9606.ENSP00000360671	ENSG00000005022	SLC25A5	solute carrier family 25 member 5	45
RGS4	9606.ENSP00000397181	ENSG00000117152	RGS4	regulator of G protein signaling 4	45
ISCU	9606.ENSP00000310623	ENSG00000136003	ISCU	iron-sulfur cluster assembly enzyme	45
FARSB	9606.ENSP00000281828	ENSG00000116120	FARSB	phenylalanyl-tRNA synthetase subunit beta	45
AK5	9606.ENSP00000346577	ENSG00000154027	AK5	adenylate kinase 5	45
AP2S1	9606.ENSP00000470176	ENSG00000042753	AP2S1	adaptor related protein complex 2 subunit sigma 1	45
AP2A1	9606.ENSP00000351926	ENSG00000196961	AP2A1	adaptor related protein complex 2 subunit alpha 1	45
GRIK1	9606.ENSP00000327687	ENSG00000171189	GRIK1	glutamate ionotropic receptor kainate type subunit 1	45
NOL6	9606.ENSP00000297990	ENSG00000165271	NOL6	nucleolar protein 6	45
SNAP91	9606.ENSP00000400459	ENSG00000065609	SNAP91	synaptosome associated protein 91	45
FBLL1	9606.ENSP00000473383	ENSG00000188573	FBLL1	fibrillarin like 1	45
DYNC1I1	9606.ENSP00000320130	ENSG00000158560	DYNC1I1	dynein cytoplasmic 1 intermediate chain 1	44
GRIN3A	9606.ENSP00000355155	ENSG00000198785	GRIN3A	glutamate ionotropic receptor NMDA type subunit 3A	44
IGF1	9606.ENSP00000376637	ENSG00000017427	IGF1	insulin like growth factor 1	44
SHANK1	9606.ENSP00000293441	ENSG00000161681	SHANK1	SH3 and multiple ankyrin repeat domains 1	44
TUBA1B	9606.ENSP00000336799	ENSG00000123416	TUBA1B	tubulin alpha 1b	44
AP2A2	9606.ENSP00000327694	ENSG00000183020	AP2A2	adaptor related protein complex 2 subunit alpha 2	44
APBA1	9606.ENSP00000265381	ENSG00000107282	APBA1	amyloid beta precursor protein binding family A member 1	44
PPP3CA	9606.ENSP00000378323	ENSG00000138814	PPP3CA	protein phosphatase 3 catalytic subunit alpha	44
ATP2B2	9606.ENSP00000353414	ENSG00000157087	ATP2B2	ATPase plasma membrane Ca2+ transporting 2	44
KCNQ5	9606.ENSP00000345055	ENSG00000185760	KCNQ5	potassium voltage-gated channel subfamily Q member 5	44
EBNA1BP2	9606.ENSP00000407323	ENSG00000117395	EBNA1BP2	EBNA1 binding protein 2	44
DLGAP1	9606.ENSP00000316377	ENSG00000170579	DLGAP1	DLG associated protein 1	44
SLIRP	9606.ENSP00000450909	ENSG00000119705	SLIRP	SRA stem-loop interacting RNA binding protein	44
DDX1	9606.ENSP00000370745	ENSG00000079785	DDX1	DEAD-box helicase 1	43
ARL3	9606.ENSP00000260746	ENSG00000138175	ARL3	ADP ribosylation factor like GTPase 3	43
TUBB4B	9606.ENSP00000341289	ENSG00000188229	TUBB4B	tubulin beta 4B class IVb	43
GOT1	9606.ENSP00000359539	ENSG00000120053	GOT1	glutamic-oxaloacetic transaminase 1	43
CUL2	9606.ENSP00000414095	ENSG00000108094	CUL2	cullin 2	43
OXSM	9606.ENSP00000280701	ENSG00000151093	OXSM	3-oxoacyl-ACP synthase, mitochondrial	43
SEC61A2	9606.ENSP00000298428	ENSG00000065665	SEC61A2	SEC61 translocon subunit alpha 2	43
HTR1A	9606.ENSP00000316244	ENSG00000178394	HTR1A	5-hydroxytryptamine receptor 1A	43
SYNPR	9606.ENSP00000418994	ENSG00000163630	SYNPR	synaptoporin	43
KALRN	9606.ENSP00000240874	ENSG00000160145	KALRN	kalirin RhoGEF kinase	43
POLR2K	9606.ENSP00000342889	ENSG00000147669	POLR2K	RNA polymerase II, I and III subunit K	43
OLA1	9606.ENSP00000284719	ENSG00000138430	OLA1	Obg like ATPase 1	43
L1CAM	9606.ENSP00000359077	ENSG00000198910	L1CAM	L1 cell adhesion molecule	42
LRPPRC	9606.ENSP00000260665	ENSG00000138095	LRPPRC	leucine rich pentatricopeptide repeat containing	42
UCHL1	9606.ENSP00000284440	ENSG00000154277	UCHL1	ubiquitin C-terminal hydrolase L1	42
DCK	9606.ENSP00000286648	ENSG00000156136	DCK	deoxycytidine kinase	42
IMP4	9606.ENSP00000259239	ENSG00000136718	IMP4	IMP U3 small nucleolar ribonucleoprotein 4	42
YWHAH	9606.ENSP00000248975	ENSG00000128245	YWHAH	tyrosine 3-monooxygenase/tryptophan 5-monooxygenase activation protein eta	42
ADCY1	9606.ENSP00000297323	ENSG00000164742	ADCY1	adenylate cyclase 1	42
KCNJ3	9606.ENSP00000295101	ENSG00000162989	KCNJ3	potassium inwardly rectifying channel subfamily J member 3	42
PPP2R2B	9606.ENSP00000377936	ENSG00000156475	PPP2R2B	protein phosphatase 2 regulatory subunit Bbeta	41
ATG5	9606.ENSP00000358072	ENSG00000057663	ATG5	autophagy related 5	41
DNAJA3	9606.ENSP00000262375	ENSG00000103423	DNAJA3	DnaJ heat shock protein family (Hsp40) member A3	41
MRPL37	9606.ENSP00000473980	ENSG00000116221	MRPL37	mitochondrial ribosomal protein L37	41
ERAL1	9606.ENSP00000254928	ENSG00000132591	ERAL1	Era like 12S mitochondrial rRNA chaperone 1	41
TIMM17B	9606.ENSP00000379999	ENSG00000126768	TIMM17B	translocase of inner mitochondrial membrane 17B	41
AKT3	9606.ENSP00000500582	ENSG00000117020	AKT3	AKT serine/threonine kinase 3	41
VAMP4	9606.ENSP00000236192	ENSG00000117533	VAMP4	vesicle associated membrane protein 4	41
C1QBP	9606.ENSP00000225698	ENSG00000108561	C1QBP	complement C1q binding protein	41
DENR	9606.ENSP00000280557	ENSG00000139726	DENR	density regulated re-initiation and release factor	41
MTCH2	9606.ENSP00000303222	ENSG00000109919	MTCH2	mitochondrial carrier 2	41
ACTN2	9606.ENSP00000355537	ENSG00000077522	ACTN2	actinin alpha 2	41
TUBB4A	9606.ENSP00000264071	ENSG00000104833	TUBB4A	tubulin beta 4A class IVa	41
VPS35	9606.ENSP00000299138	ENSG00000069329	VPS35	VPS35 retromer complex component	41
FOXRED1	9606.ENSP00000263578	ENSG00000110074	FOXRED1	FAD dependent oxidoreductase domain containing 1	40
NDUFAF1	9606.ENSP00000260361	ENSG00000137806	NDUFAF1	NADH:ubiquinone oxidoreductase complex assembly factor 1	40
RASGRF2	9606.ENSP00000265080	ENSG00000113319	RASGRF2	Ras protein specific guanine nucleotide releasing factor 2	40
RASGRF1	9606.ENSP00000405963	ENSG00000058335	RASGRF1	Ras protein specific guanine nucleotide releasing factor 1	40
GABRA4	9606.ENSP00000264318	ENSG00000109158	GABRA4	gamma-aminobutyric acid type A receptor subunit alpha4	40
MRPL28	9606.ENSP00000497004	ENSG00000086504	MRPL28	mitochondrial ribosomal protein L28	40
MRPS30	9606.ENSP00000424328	ENSG00000112996	MRPS30	mitochondrial ribosomal protein S30	40
PWWP3B	9606.ENSP00000338641	ENSG00000157502	PWWP3B	PWWP domain containing 3B	40
CDC27	9606.ENSP00000434614	ENSG00000004897	CDC27	cell division cycle 27	40
SV2A	9606.ENSP00000358142	ENSG00000159164	SV2A	synaptic vesicle glycoprotein 2A	40
TRAP1	9606.ENSP00000246957	ENSG00000126602	TRAP1	TNF receptor associated protein 1	40
PRKCB	9606.ENSP00000496129	ENSG00000166501	PRKCB	protein kinase C beta	40
CHCHD2	9606.ENSP00000378812	ENSG00000106153	CHCHD2	coiled-coil-helix-coiled-coil-helix domain containing 2	40
WDR46	9606.ENSP00000363746	ENSG00000227057	WDR46	WD repeat domain 46	40
DNAJC5	9606.ENSP00000354111	ENSG00000101152	DNAJC5	DnaJ heat shock protein family (Hsp40) member C5	40
TRUB2	9606.ENSP00000361982	ENSG00000167112	TRUB2	TruB pseudouridine synthase family member 2	40
GATB	9606.ENSP00000263985	ENSG00000059691	GATB	glutamyl-tRNA amidotransferase subunit B	40
DCTN2	9606.ENSP00000408910	ENSG00000175203	DCTN2	dynactin subunit 2	39
CAMK2D	9606.ENSP00000425824	ENSG00000145349	CAMK2D	calcium/calmodulin dependent protein kinase II delta	39
CACNB3	9606.ENSP00000301050	ENSG00000167535	CACNB3	calcium voltage-gated channel auxiliary subunit beta 3	39
ARHGDIA	9606.ENSP00000463939	ENSG00000141522	ARHGDIA	Rho GDP dissociation inhibitor alpha	39
COP1	9606.ENSP00000356641	ENSG00000143207	COP1	COP1 E3 ubiquitin ligase	39
ALDH5A1	9606.ENSP00000314649	ENSG00000112294	ALDH5A1	aldehyde dehydrogenase 5 family member A1	39
PAK1	9606.ENSP00000278568	ENSG00000149269	PAK1	p21 (RAC1) activated kinase 1	39
CPLX2	9606.ENSP00000352544	ENSG00000145920	CPLX2	complexin 2	39
HPRT1	9606.ENSP00000298556	ENSG00000165704	HPRT1	hypoxanthine phosphoribosyltransferase 1	39
PIK3CB	9606.ENSP00000501150	ENSG00000051382	PIK3CB	phosphatidylinositol-4,5-bisphosphate 3-kinase catalytic subunit beta	39
TACO1	9606.ENSP00000258975	ENSG00000136463	TACO1	translational activator of cytochrome c oxidase I	39
IARS1	9606.ENSP00000364794	ENSG00000196305	IARS1	isoleucyl-tRNA synthetase 1	39
DYNC1LI1	9606.ENSP00000273130	ENSG00000144635	DYNC1LI1	dynein cytoplasmic 1 light intermediate chain 1	38
ACTR10	9606.ENSP00000254286	ENSG00000131966	ACTR10	actin related protein 10	38
NDUFAF5	9606.ENSP00000367346	ENSG00000101247	NDUFAF5	NADH:ubiquinone oxidoreductase complex assembly factor 5	38
MRPL57	9606.ENSP00000310726	ENSG00000173141	MRPL57	mitochondrial ribosomal protein L57	38
STMN2	9606.ENSP00000429243	ENSG00000104435	STMN2	stathmin 2	38
ACTR2	9606.ENSP00000367220	ENSG00000138071	ACTR2	actin related protein 2	38
OAT	9606.ENSP00000357838	ENSG00000065154	OAT	ornithine aminotransferase	38
NFS1	9606.ENSP00000363205	ENSG00000244005	NFS1	NFS1 cysteine desulfurase	38
NEFH	9606.ENSP00000311997	ENSG00000100285	NEFH	neurofilament heavy chain	38
NEDD4L	9606.ENSP00000383199	ENSG00000049759	NEDD4L	NEDD4 like E3 ubiquitin protein ligase	38
PPP3CB	9606.ENSP00000378306	ENSG00000107758	PPP3CB	protein phosphatase 3 catalytic subunit beta	38
SNRPD1	9606.ENSP00000300413	ENSG00000167088	SNRPD1	small nuclear ribonucleoprotein D1 polypeptide	38
GUK1	9606.ENSP00000355689	ENSG00000143774	GUK1	guanylate kinase 1	38
KCNAB2	9606.ENSP00000367323	ENSG00000069424	KCNAB2	potassium voltage-gated channel subfamily A regulatory beta subunit 2	38
TMEM126B	9606.ENSP00000351737	ENSG00000171204	TMEM126B	transmembrane protein 126B	37
PDE4D	9606.ENSP00000345502	ENSG00000113448	PDE4D	phosphodiesterase 4D	37
FKBP1A	9606.ENSP00000383003	ENSG00000088832	FKBP1A	FKBP prolyl isomerase 1A	37
MCAT	9606.ENSP00000290429	ENSG00000100294	MCAT	malonyl-CoA-acyl carrier protein transacylase	37
SMARCA4	9606.ENSP00000343896	ENSG00000127616	SMARCA4	SWI/SNF related, matrix associated, actin dependent regulator of chromatin, subfamily a, member 4	37
ATP6V0D1	9606.ENSP00000290949	ENSG00000159720	ATP6V0D1	ATPase H+ transporting V0 subunit d1	37
NEFM	9606.ENSP00000221166	ENSG00000104722	NEFM	neurofilament medium chain	37
BRCC3	9606.ENSP00000358474	ENSG00000185515	BRCC3	BRCA1/BRCA2-containing complex subunit 3	37
DRG1	9606.ENSP00000329715	ENSG00000185721	DRG1	developmentally regulated GTP binding protein 1	37
TIMM8A	9606.ENSP00000361993	ENSG00000126953	TIMM8A	translocase of inner mitochondrial membrane 8A	37
CNR1	9606.ENSP00000358513	ENSG00000118432	CNR1	cannabinoid receptor 1	37
GDI1	9606.ENSP00000394071	ENSG00000203879	GDI1	GDP dissociation inhibitor 1	37
EEF1A2	9606.ENSP00000217182	ENSG00000101210	EEF1A2	eukaryotic translation elongation factor 1 alpha 2	37
GNL1	9606.ENSP00000365806	ENSG00000204590	GNL1	G protein nucleolar 1 (putative)	37
ARHGEF9	9606.ENSP00000490940	ENSG00000131089	ARHGEF9	Cdc42 guanine nucleotide exchange factor 9	37
KCNB2	9606.ENSP00000430846	ENSG00000182674	KCNB2	potassium voltage-gated channel subfamily B member 2	37
SDAD1	9606.ENSP00000348596	ENSG00000198301	SDAD1	SDA1 domain containing 1	37
KIF3A	9606.ENSP00000385808	ENSG00000131437	KIF3A	kinesin family member 3A	36
NDUFAF4	9606.ENSP00000358272	ENSG00000123545	NDUFAF4	NADH:ubiquinone oxidoreductase complex assembly factor 4	36
PPP2R5D	9606.ENSP00000417963	ENSG00000112640	PPP2R5D	protein phosphatase 2 regulatory subunit B'delta	36
FKBP8	9606.ENSP00000471700	ENSG00000105701	FKBP8	FKBP prolyl isomerase 8	36
OCRL	9606.ENSP00000360154	ENSG00000122126	OCRL	OCRL inositol polyphosphate-5-phosphatase	36
LIN7A	9606.ENSP00000447488	ENSG00000111052	LIN7A	lin-7 homolog A, crumbs cell polarity complex component	36
CHCHD10	9606.ENSP00000384973	ENSG00000250479	CHCHD10	coiled-coil-helix-coiled-coil-helix domain containing 10	36
PSME3	9606.ENSP00000293362	ENSG00000131467	PSME3	proteasome activator subunit 3	36
PSMD10	9606.ENSP00000217958	ENSG00000101843	PSMD10	proteasome 26S subunit, non-ATPase 10	36
CLTA	9606.ENSP00000242285	ENSG00000122705	CLTA	clathrin light chain A	36
PRKCZ	9606.ENSP00000367830	ENSG00000067606	PRKCZ	protein kinase C zeta	36
GRM2	9606.ENSP00000378492	ENSG00000164082	GRM2	glutamate metabotropic receptor 2	36
CDKL5	9606.ENSP00000369325	ENSG00000008086	CDKL5	cyclin dependent kinase like 5	36
FARSA	9606.ENSP00000320309	ENSG00000179115	FARSA	phenylalanyl-tRNA synthetase subunit alpha	36
RAB6B	9606.ENSP00000285208	ENSG00000154917	RAB6B	RAB6B, member RAS oncogene family	36
ELAVL4	9606.ENSP00000349594	ENSG00000162374	ELAVL4	ELAV like RNA binding protein 4	36
CHRM1	9606.ENSP00000306490	ENSG00000168539	CHRM1	cholinergic receptor muscarinic 1	36
WASL	9606.ENSP00000223023	ENSG00000106299	WASL	WASP like actin nucleation promoting factor	36
UBE2V2	9606.ENSP00000428209	ENSG00000169139	UBE2V2	ubiquitin conjugating enzyme E2 V2	36
GFM2	9606.ENSP00000427004	ENSG00000164347	GFM2	GTP dependent ribosome recycling factor mitochondrial 2	36
AP1M1	9606.ENSP00000388996	ENSG00000072958	AP1M1	adaptor related protein complex 1 subunit mu 1	35
CACNB1	9606.ENSP00000377840	ENSG00000067191	CACNB1	calcium voltage-gated channel auxiliary subunit beta 1	35
SNX4	9606.ENSP00000251775	ENSG00000114520	SNX4	sorting nexin 4	35
MAPK13	9606.ENSP00000211287	ENSG00000156711	MAPK13	mitogen-activated protein kinase 13	35
SV2B	9606.ENSP00000377779	ENSG00000185518	SV2B	synaptic vesicle glycoprotein 2B	35
ATP5MPL	9606.ENSP00000401770	ENSG00000156411	ATP5MJ	ATP synthase membrane subunit j	35
HTRA2	9606.ENSP00000258080	ENSG00000115317	HTRA2	HtrA serine peptidase 2	35
MTX2	9606.ENSP00000249442	ENSG00000128654	MTX2	metaxin 2	35
CAMK4	9606.ENSP00000282356	ENSG00000152495	CAMK4	calcium/calmodulin dependent protein kinase IV	35
SEH1L	9606.ENSP00000382779	ENSG00000085415	SEH1L	SEH1 like nucleoporin	35
VBP1	9606.ENSP00000286428	ENSG00000155959	VBP1	VHL binding protein 1	35
TRUB1	9606.ENSP00000298746	ENSG00000165832	TRUB1	TruB pseudouridine synthase family member 1	35
PPP1R9B	9606.ENSP00000478767	ENSG00000108819	PPP1R9B	protein phosphatase 1 regulatory subunit 9B	35
NDEL1	9606.ENSP00000333982	ENSG00000166579	NDEL1	nudE neurodevelopment protein 1 like 1	35
GRM8	9606.ENSP00000351142	ENSG00000179603	GRM8	glutamate metabotropic receptor 8	35
KCNA3	9606.ENSP00000358784	ENSG00000177272	KCNA3	potassium voltage-gated channel subfamily A member 3	35
PRPF19	9606.ENSP00000227524	ENSG00000110107	PRPF19	pre-mRNA processing factor 19	35
CNTN4	9606.ENSP00000380602	ENSG00000144619	CNTN4	contactin 4	35
CAND1	9606.ENSP00000442318	ENSG00000111530	CAND1	cullin associated and neddylation dissociated 1	35
COPS4	9606.ENSP00000424655	ENSG00000138663	COPS4	COP9 signalosome subunit 4	35
GRM7	9606.ENSP00000350348	ENSG00000196277	GRM7	glutamate metabotropic receptor 7	34
DCTN5	9606.ENSP00000300087	ENSG00000166847	DCTN5	dynactin subunit 5	34
ACTR1A	9606.ENSP00000358921	ENSG00000138107	ACTR1A	actin related protein 1A	34
FRRS1L	9606.ENSP00000477141	ENSG00000260230	FRRS1L	ferric chelate reductase 1 like	34
UCHL5	9606.ENSP00000356421	ENSG00000116750	UCHL5	ubiquitin C-terminal hydrolase L5	34
PDIA3	9606.ENSP00000300289	ENSG00000167004	PDIA3	protein disulfide isomerase family A member 3	34
OGDHL	9606.ENSP00000363216	ENSG00000197444	OGDHL	oxoglutarate dehydrogenase L	34
RGS7	9606.ENSP00000355523	ENSG00000182901	RGS7	regulator of G protein signaling 7	34
NAPG	9606.ENSP00000324628	ENSG00000134265	NAPG	NSF attachment protein gamma	34
DNAJC11	9606.ENSP00000366800	ENSG00000007923	DNAJC11	DnaJ heat shock protein family (Hsp40) member C11	34
APOO	9606.ENSP00000368528	ENSG00000184831	APOO	apolipoprotein O	34
ADCYAP1	9606.ENSP00000462647	ENSG00000141433	ADCYAP1	adenylate cyclase activating polypeptide 1	34
RAC3	9606.ENSP00000304283	ENSG00000169750	RAC3	Rac family small GTPase 3	34
KCNJ4	9606.ENSP00000306497	ENSG00000168135	KCNJ4	potassium inwardly rectifying channel subfamily J member 4	34
CDK7	9606.ENSP00000256443	ENSG00000134058	CDK7	cyclin dependent kinase 7	34
VSNL1	9606.ENSP00000384719	ENSG00000163032	VSNL1	visinin like 1	34
SCN2B	9606.ENSP00000278947	ENSG00000149575	SCN2B	sodium voltage-gated channel beta subunit 2	34
CACNA1E	9606.ENSP00000356545	ENSG00000198216	CACNA1E	calcium voltage-gated channel subunit alpha1 E	33
GABRA3	9606.ENSP00000359337	ENSG00000011677	GABRA3	gamma-aminobutyric acid type A receptor subunit alpha3	33
WDR18	9606.ENSP00000476117	ENSG00000065268	WDR18	WD repeat domain 18	33
OTUB1	9606.ENSP00000444357	ENSG00000167770	OTUB1	OTU deubiquitinase, ubiquitin aldehyde binding 1	33
ATP6V1H	9606.ENSP00000352522	ENSG00000047249	ATP6V1H	ATPase H+ transporting V1 subunit H	33
STOML2	9606.ENSP00000348886	ENSG00000165283	STOML2	stomatin like 2	33
GLO1	9606.ENSP00000362463	ENSG00000124767	GLO1	glyoxalase I	33
PRPS1	9606.ENSP00000361512	ENSG00000147224	PRPS1	phosphoribosyl pyrophosphate synthetase 1	33
ANAPC7	9606.ENSP00000394394	ENSG00000196510	ANAPC7	anaphase promoting complex subunit 7	33
ATP6V1D	9606.ENSP00000216442	ENSG00000100554	ATP6V1D	ATPase H+ transporting V1 subunit D	33
TBR1	9606.ENSP00000374205	ENSG00000136535	TBR1	T-box brain transcription factor 1	33
NRG1	9606.ENSP00000287842	ENSG00000157168	NRG1	neuregulin 1	33
CHGA	9606.ENSP00000216492	ENSG00000100604	CHGA	chromogranin A	33
EIF4A2	9606.ENSP00000326381	ENSG00000156976	EIF4A2	eukaryotic translation initiation factor 4A2	33
GTF2F1	9606.ENSP00000377969	ENSG00000125651	GTF2F1	general transcription factor IIF subunit 1	33
UTP11	9606.ENSP00000362105	ENSG00000183520	UTP11	UTP11 small subunit processome component	33
METTL1	9606.ENSP00000314441	ENSG00000037897	METTL1	methyltransferase 1, tRNA methylguanosine	33
RTCA	9606.ENSP00000260563	ENSG00000137996	RTCA	RNA 3'-terminal phosphate cyclase	33
LIN7B	9606.ENSP00000221459	ENSG00000104863	LIN7B	lin-7 homolog B, crumbs cell polarity complex component	33
MCM4	9606.ENSP00000262105	ENSG00000104738	MCM4	minichromosome maintenance complex component 4	33
DLGAP2	9606.ENSP00000489774	ENSG00000198010	DLGAP2	DLG associated protein 2	33
KCNC4	9606.ENSP00000358802	ENSG00000116396	KCNC4	potassium voltage-gated channel subfamily C member 4	33
PWP1	9606.ENSP00000387365	ENSG00000136045	PWP1	PWP1 homolog, endonuclein	32
BNIP3	9606.ENSP00000357625	ENSG00000176171	BNIP3	BCL2 interacting protein 3	32
TMEM70	9606.ENSP00000312599	ENSG00000175606	TMEM70	transmembrane protein 70	32
SLC25A11	9606.ENSP00000225665	ENSG00000108528	SLC25A11	solute carrier family 25 member 11	32
MCHR1	9606.ENSP00000249016	ENSG00000128285	MCHR1	melanin concentrating hormone receptor 1	32
BET1	9606.ENSP00000222547	ENSG00000105829	BET1	Bet1 golgi vesicular membrane trafficking protein	32
NFU1	9606.ENSP00000387219	ENSG00000169599	NFU1	NFU1 iron-sulfur cluster scaffold	32
DDX24	9606.ENSP00000481495	ENSG00000089737	DDX24	DEAD-box helicase 24	32
GARS1	9606.ENSP00000373918	ENSG00000106105	GARS1	glycyl-tRNA synthetase 1	32
GABRA2	9606.ENSP00000427603	ENSG00000151834	GABRA2	gamma-aminobutyric acid type A receptor subunit alpha2	32
TXNDC9	9606.ENSP00000264255	ENSG00000115514	TXNDC9	thioredoxin domain containing 9	32
HMGCR	9606.ENSP00000287936	ENSG00000113161	HMGCR	3-hydroxy-3-methylglutaryl-CoA reductase	32
LSM3	9606.ENSP00000302160	ENSG00000170860	LSM3	LSM3 homolog, U6 small nuclear RNA and mRNA degradation associated	32
DNAJC6	9606.ENSP00000360108	ENSG00000116675	DNAJC6	DnaJ heat shock protein family (Hsp40) member C6	32
EFNB3	9606.ENSP00000226091	ENSG00000108947	EFNB3	ephrin B3	32
HSPA13	9606.ENSP00000285667	ENSG00000155304	HSPA13	heat shock protein family A (Hsp70) member 13	32
LRRC7	9606.ENSP00000309245	ENSG00000033122	LRRC7	leucine rich repeat containing 7	32
KCNMA1	9606.ENSP00000286628	ENSG00000156113	KCNMA1	potassium calcium-activated channel subfamily M alpha 1	32
DPP6	9606.ENSP00000367001	ENSG00000130226	DPP6	dipeptidyl peptidase like 6	32
KIFAP3	9606.ENSP00000354560	ENSG00000075945	KIFAP3	kinesin associated protein 3	31
NDUFAF7	9606.ENSP00000002125	ENSG00000003509	NDUFAF7	NADH:ubiquinone oxidoreductase complex assembly factor 7	31
AKAP5	9606.ENSP00000378207	ENSG00000179841	AKAP5	A-kinase anchoring protein 5	31
ATF2	9606.ENSP00000264110	ENSG00000115966	ATF2	activating transcription factor 2	31
MRPS36	9606.ENSP00000256441	ENSG00000134056	KGD4	alpha-ketoglutarate dehydrogenase subunit 4	31
COX7A2L	9606.ENSP00000367938	ENSG00000115944	COX7A2L	cytochrome c oxidase subunit 7A2 like	31
ARHGEF25	9606.ENSP00000335560	ENSG00000240771	ARHGEF25	Rho guanine nucleotide exchange factor 25	31
EIF3M	9606.ENSP00000436049	ENSG00000149100	EIF3M	eukaryotic translation initiation factor 3 subunit M	31
STXBP5	9606.ENSP00000321826	ENSG00000164506	STXBP5	syntaxin binding protein 5	31
PRKCE	9606.ENSP00000306124	ENSG00000171132	PRKCE	protein kinase C epsilon	31
RNF2	9606.ENSP00000356480	ENSG00000121481	RNF2	ring finger protein 2	31
DDX10	9606.ENSP00000314348	ENSG00000178105	DDX10	DEAD-box helicase 10	31
NOLC1	9606.ENSP00000385410	ENSG00000166197	NOLC1	nucleolar and coiled-body phosphoprotein 1	31
MC4R	9606.ENSP00000299766	ENSG00000166603	MC4R	melanocortin 4 receptor	31
NRCAM	9606.ENSP00000368314	ENSG00000091129	NRCAM	neuronal cell adhesion molecule	31
ATR	9606.ENSP00000343741	ENSG00000175054	ATR	ATR serine/threonine kinase	31
SCN3B	9606.ENSP00000376523	ENSG00000166257	SCN3B	sodium voltage-gated channel beta subunit 3	31
GCC2	9606.ENSP00000307939	ENSG00000135968	GCC2	GRIP and coiled-coil domain containing 2	31
KCNJ6	9606.ENSP00000477437	ENSG00000157542	KCNJ6	potassium inwardly rectifying channel subfamily J member 6	31
ARF5	9606.ENSP00000000233	ENSG00000004059	ARF5	ADP ribosylation factor 5	30
ROBO2	9606.ENSP00000417335	ENSG00000185008	ROBO2	roundabout guidance receptor 2	30
MAP1LC3A	9606.ENSP00000363970	ENSG00000101460	MAP1LC3A	microtubule associated protein 1 light chain 3 alpha	30
CARTPT	9606.ENSP00000296777	ENSG00000164326	CARTPT	CART prepropeptide	30
PI4KA	9606.ENSP00000255882	ENSG00000241973	PI4KA	phosphatidylinositol 4-kinase alpha	30
GPD2	9606.ENSP00000308610	ENSG00000115159	GPD2	glycerol-3-phosphate dehydrogenase 2	30
CHM	9606.ENSP00000350386	ENSG00000188419	CHM	CHM Rab escort protein	30
GLOD4	9606.ENSP00000301329	ENSG00000167699	GLOD4	glyoxalase domain containing 4	30
BNIP1	9606.ENSP00000231668	ENSG00000113734	BNIP1	BCL2 interacting protein 1	30
NAPB	9606.ENSP00000482826	ENSG00000125814	NAPB	NSF attachment protein beta	30
RIMS2	9606.ENSP00000427018	ENSG00000176406	RIMS2	regulating synaptic membrane exocytosis 2	30
MYO5A	9606.ENSP00000382177	ENSG00000197535	MYO5A	myosin VA	30
MAK16	9606.ENSP00000353246	ENSG00000198042	MAK16	MAK16 homolog	30
COPS7A	9606.ENSP00000446039	ENSG00000111652	COPS7A	COP9 signalosome subunit 7A	30
PCDH19	9606.ENSP00000362125	ENSG00000165194	PCDH19	protocadherin 19	30
ARF4	9606.ENSP00000306010	ENSG00000168374	ARF4	ADP ribosylation factor 4	29
PPP2R5E	9606.ENSP00000337641	ENSG00000154001	PPP2R5E	protein phosphatase 2 regulatory subunit B'epsilon	29
USP11	9606.ENSP00000218348	ENSG00000102226	USP11	ubiquitin specific peptidase 11	29
RAB3C	9606.ENSP00000282878	ENSG00000152932	RAB3C	RAB3C, member RAS oncogene family	29
ATP6V0A1	9606.ENSP00000264649	ENSG00000033627	ATP6V0A1	ATPase H+ transporting V0 subunit a1	29
BTBD9	9606.ENSP00000418751	ENSG00000183826	BTBD9	BTB domain containing 9	29
TMEM126A	9606.ENSP00000306887	ENSG00000171202	TMEM126A	transmembrane protein 126A	29
COA3	9606.ENSP00000354762	ENSG00000183978	COA3	cytochrome c oxidase assembly factor 3	29
ME1	9606.ENSP00000358719	ENSG00000065833	ME1	malic enzyme 1	29
RGS8	9606.ENSP00000258302	ENSG00000135824	RGS8	regulator of G protein signaling 8	29
MAP2K4	9606.ENSP00000410402	ENSG00000065559	MAP2K4	mitogen-activated protein kinase kinase 4	29
TXNL1	9606.ENSP00000217515	ENSG00000091164	TXNL1	thioredoxin like 1	29
THY1	9606.ENSP00000284240	ENSG00000154096	THY1	Thy-1 cell surface antigen	29
LYRM4	9606.ENSP00000443900	ENSG00000214113	LYRM4	LYR motif containing 4	29
BSN	9606.ENSP00000296452	ENSG00000164061	BSN	bassoon presynaptic cytomatrix protein	29
DLGAP3	9606.ENSP00000362444	ENSG00000116544	DLGAP3	DLG associated protein 3	29
RPH3A	9606.ENSP00000374036	ENSG00000089169	RPH3A	rabphilin 3A	29
RINT1	9606.ENSP00000257700	ENSG00000135249	RINT1	RAD50 interactor 1	29
ATP2B3	9606.ENSP00000263519	ENSG00000067842	ATP2B3	ATPase plasma membrane Ca2+ transporting 3	29
FARS2	9606.ENSP00000316335	ENSG00000145982	FARS2	phenylalanyl-tRNA synthetase 2, mitochondrial	29
GNAL	9606.ENSP00000334051	ENSG00000141404	GNAL	G protein subunit alpha L	29
COPS3	9606.ENSP00000268717	ENSG00000141030	COPS3	COP9 signalosome subunit 3	29
DPP10	9606.ENSP00000376855	ENSG00000175497	DPP10	dipeptidyl peptidase like 10	29
DCTN6	9606.ENSP00000221114	ENSG00000104671	DCTN6	dynactin subunit 6	28
DCTN3	9606.ENSP00000259632	ENSG00000137100	DCTN3	dynactin subunit 3	28
CNIH3	9606.ENSP00000272133	ENSG00000143786	CNIH3	cornichon family AMPA receptor auxiliary protein 3	28
RTN4	9606.ENSP00000337838	ENSG00000115310	RTN4	reticulon 4	28
USP5	9606.ENSP00000229268	ENSG00000111667	USP5	ubiquitin specific peptidase 5	28
HMGCS1	9606.ENSP00000322706	ENSG00000112972	HMGCS1	3-hydroxy-3-methylglutaryl-CoA synthase 1	28
PRPS2	9606.ENSP00000381504	ENSG00000101911	PRPS2	phosphoribosyl pyrophosphate synthetase 2	28
RGS20	9606.ENSP00000297313	ENSG00000147509	RGS20	regulator of G protein signaling 20	28
RGS6	9606.ENSP00000451030	ENSG00000182732	RGS6	regulator of G protein signaling 6	28
MEF2C	9606.ENSP00000340874	ENSG00000081189	MEF2C	myocyte enhancer factor 2C	28
MECR	9606.ENSP00000263702	ENSG00000116353	MECR	mitochondrial trans-2-enoyl-CoA reductase	28
ATP6V1C1	9606.ENSP00000430282	ENSG00000155097	ATP6V1C1	ATPase H+ transporting V1 subunit C1	28
TOMM40L	9606.ENSP00000356967	ENSG00000158882	TOMM40L	translocase of outer mitochondrial membrane 40 like	28
NOVA1	9606.ENSP00000438875	ENSG00000139910	NOVA1	NOVA alternative splicing regulator 1	28
RAB3GAP2	9606.ENSP00000351832	ENSG00000118873	RAB3GAP2	RAB3 GTPase activating non-catalytic protein subunit 2	28
LRRC47	9606.ENSP00000367498	ENSG00000130764	LRRC47	leucine rich repeat containing 47	28
HABP4	9606.ENSP00000364398	ENSG00000130956	HABP4	hyaluronan binding protein 4	28
MAPRE3	9606.ENSP00000233121	ENSG00000084764	MAPRE3	microtubule associated protein RP/EB family member 3	28
OPCML	9606.ENSP00000330862	ENSG00000183715	OPCML	opioid binding protein/cell adhesion molecule like	28
SLITRK1	9606.ENSP00000366288	ENSG00000178235	SLITRK1	SLIT and NTRK like family member 1	28
SCN3A	9606.ENSP00000283254	ENSG00000153253	SCN3A	sodium voltage-gated channel alpha subunit 3	28
OPA1	9606.ENSP00000354681	ENSG00000198836	OPA1	OPA1 mitochondrial dynamin like GTPase	28
KCNIP2	9606.ENSP00000420040	ENSG00000120049	KCNIP2	potassium voltage-gated channel interacting protein 2	28
AP1S1	9606.ENSP00000336666	ENSG00000106367	AP1S1	adaptor related protein complex 1 subunit sigma 1	27
EPB41L1	9606.ENSP00000337168	ENSG00000088367	EPB41L1	erythrocyte membrane protein band 4.1 like 1	27
CDIPT	9606.ENSP00000219789	ENSG00000103502	CDIPT	CDP-diacylglycerol--inositol 3-phosphatidyltransferase	27
GPS1	9606.ENSP00000376167	ENSG00000169727	GPS1	G protein pathway suppressor 1	27
RGS17	9606.ENSP00000206262	ENSG00000091844	RGS17	regulator of G protein signaling 17	27
LSM4	9606.ENSP00000469468	ENSG00000130520	LSM4	LSM4 homolog, U6 small nuclear RNA and mRNA degradation associated	27
KLHL12	9606.ENSP00000356230	ENSG00000117153	KLHL12	kelch like family member 12	27
MICOS13	9606.ENSP00000468723	ENSG00000174917	MICOS13	mitochondrial contact site and cristae organizing system subunit 13	27
GSK3A	9606.ENSP00000222330	ENSG00000105723	GSK3A	glycogen synthase kinase 3 alpha	27
LAMTOR3	9606.ENSP00000424183	ENSG00000109270	LAMTOR3	late endosomal/lysosomal adaptor, MAPK and MTOR activator 3	27
HPCA	9606.ENSP00000362566	ENSG00000121905	HPCA	hippocalcin	27
HK1	9606.ENSP00000494664	ENSG00000156515	HK1	hexokinase 1	27
GPD1L	9606.ENSP00000282541	ENSG00000152642	GPD1L	glycerol-3-phosphate dehydrogenase 1 like	27
ISCA1	9606.ENSP00000365159	ENSG00000135070	ISCA1	iron-sulfur cluster assembly 1	27
CHGB	9606.ENSP00000368244	ENSG00000089199	CHGB	chromogranin B	27
ABCF3	9606.ENSP00000411471	ENSG00000161204	ABCF3	ATP binding cassette subfamily F member 3	27
DNAJA2	9606.ENSP00000314030	ENSG00000069345	DNAJA2	DnaJ heat shock protein family (Hsp40) member A2	27
LRRTM1	9606.ENSP00000295057	ENSG00000162951	LRRTM1	leucine rich repeat transmembrane neuronal 1	27
RAB18	9606.ENSP00000478479	ENSG00000099246	RAB18	RAB18, member RAS oncogene family	27
KIF17	9606.ENSP00000247986	ENSG00000117245	KIF17	kinesin family member 17	27
UBL4A	9606.ENSP00000358674	ENSG00000102178	UBL4A	ubiquitin like 4A	27
ADK	9606.ENSP00000443965	ENSG00000156110	ADK	adenosine kinase	27
KCNF1	9606.ENSP00000295082	ENSG00000162975	KCNF1	potassium voltage-gated channel modifier subfamily F member 1	27
SCN4B	9606.ENSP00000322460	ENSG00000177098	SCN4B	sodium voltage-gated channel beta subunit 4	27
COPS8	9606.ENSP00000346340	ENSG00000198612	COPS8	COP9 signalosome subunit 8	26
TUBG1	9606.ENSP00000251413	ENSG00000131462	TUBG1	tubulin gamma 1	26
EXOSC5	9606.ENSP00000221233	ENSG00000077348	EXOSC5	exosome component 5	26
CA10	9606.ENSP00000405388	ENSG00000154975	CA10	carbonic anhydrase 10	26
CKAP5	9606.ENSP00000432768	ENSG00000175216	CKAP5	cytoskeleton associated protein 5	26
GLMN	9606.ENSP00000359385	ENSG00000174842	GLMN	glomulin, FKBP associated protein	26
LNX1	9606.ENSP00000263925	ENSG00000072201	LNX1	ligand of numb-protein X 1	26
KIF3C	9606.ENSP00000264712	ENSG00000084731	KIF3C	kinesin family member 3C	25
HTR3B	9606.ENSP00000260191	ENSG00000149305	HTR3B	5-hydroxytryptamine receptor 3B	25
PTPRS	9606.ENSP00000467537	ENSG00000105426	PTPRS	protein tyrosine phosphatase receptor type S	25
SEC61G	9606.ENSP00000388337	ENSG00000132432	SEC61G	SEC61 translocon subunit gamma	25
NEGR1	9606.ENSP00000350364	ENSG00000172260	NEGR1	neuronal growth regulator 1	25
SLC25A23	9606.ENSP00000301454	ENSG00000125648	SLC25A23	solute carrier family 25 member 23	25
ME2	9606.ENSP00000321070	ENSG00000082212	ME2	malic enzyme 2	25
COQ3	9606.ENSP00000254759	ENSG00000132423	COQ3	coenzyme Q3, methyltransferase	25
ADRA2A	9606.ENSP00000280155	ENSG00000150594	ADRA2A	adrenoceptor alpha 2A	25
HINT1	9606.ENSP00000304229	ENSG00000169567	HINT1	histidine triad nucleotide binding protein 1	25
CYFIP2	9606.ENSP00000479719	ENSG00000055163	CYFIP2	cytoplasmic FMR1 interacting protein 2	25
WASF1	9606.ENSP00000376367	ENSG00000112290	WASF1	WASP family member 1	25
CHCHD6	9606.ENSP00000290913	ENSG00000159685	CHCHD6	coiled-coil-helix-coiled-coil-helix domain containing 6	25
LAMTOR5	9606.ENSP00000256644	ENSG00000134248	LAMTOR5	late endosomal/lysosomal adaptor, MAPK and MTOR activator 5	25
SCG2	9606.ENSP00000304133	ENSG00000171951	SCG2	secretogranin II	25
STAM	9606.ENSP00000366746	ENSG00000136738	STAM	signal transducing adaptor molecule	25
NEUROD6	9606.ENSP00000297142	ENSG00000164600	NEUROD6	neuronal differentiation 6	25
HSPA12A	9606.ENSP00000489674	ENSG00000165868	HSPA12A	heat shock protein family A (Hsp70) member 12A	25
GET3	9606.ENSP00000466379	ENSG00000198356	GET3	guided entry of tail-anchored proteins factor 3, ATPase	25
MED10	9606.ENSP00000255764	ENSG00000133398	MED10	mediator complex subunit 10	25
MED6	9606.ENSP00000481920	ENSG00000133997	MED6	mediator complex subunit 6	25
EXOSC4	9606.ENSP00000315476	ENSG00000178896	EXOSC4	exosome component 4	25
EPHB6	9606.ENSP00000481994	ENSG00000106123	EPHB6	EPH receptor B6	25
CHRNB2	9606.ENSP00000357461	ENSG00000160716	CHRNB2	cholinergic receptor nicotinic beta 2 subunit	25
CSE1L	9606.ENSP00000262982	ENSG00000124207	CSE1L	chromosome segregation 1 like	25
NCALD	9606.ENSP00000379256	ENSG00000104490	NCALD	neurocalcin delta	25
PDE10A	9606.ENSP00000355847	ENSG00000112541	PDE10A	phosphodiesterase 10A	25
RBFOX2	9606.ENSP00000413035	ENSG00000100320	RBFOX2	RNA binding fox-1 homolog 2	25
AGK	9606.ENSP00000497280	ENSG00000006530	AGK	acylglycerol kinase	25
CNTNAP1	9606.ENSP00000264638	ENSG00000108797	CNTNAP1	contactin associated protein 1	25
PRKAR2B	9606.ENSP00000265717	ENSG00000005249	PRKAR2B	protein kinase cAMP-dependent type II regulatory subunit beta	24
HCCS	9606.ENSP00000370139	ENSG00000004961	HCCS	holocytochrome c synthase	24
DHX30	9606.ENSP00000405620	ENSG00000132153	DHX30	DExH-box helicase 30	24
PRKAG1	9606.ENSP00000323867	ENSG00000181929	PRKAG1	protein kinase AMP-activated non-catalytic subunit gamma 1	24
MPND	9606.ENSP00000471735	ENSG00000008382	MPND	MPN domain containing	24
UBLCP1	9606.ENSP00000296786	ENSG00000164332	UBLCP1	ubiquitin like domain containing CTD phosphatase 1	24
MICU1	9606.ENSP00000493232	ENSG00000107745	MICU1	mitochondrial calcium uptake 1	24
ATP2B1	9606.ENSP00000392043	ENSG00000070961	ATP2B1	ATPase plasma membrane Ca2+ transporting 1	24
SLC25A12	9606.ENSP00000388658	ENSG00000115840	SLC25A12	solute carrier family 25 member 12	24
KCNK3	9606.ENSP00000306275	ENSG00000171303	KCNK3	potassium two pore domain channel subfamily K member 3	24
SGIP1	9606.ENSP00000360076	ENSG00000118473	SGIP1	SH3GL interacting endocytic adaptor 1	24
ATP6V0E2	9606.ENSP00000411672	ENSG00000171130	ATP6V0E2	ATPase H+ transporting V0 subunit e2	24
ATP6AP1	9606.ENSP00000358777	ENSG00000071553	ATP6AP1	ATPase H+ transporting accessory protein 1	24
MED31	9606.ENSP00000225728	ENSG00000108590	MED31	mediator complex subunit 31	24
COG1	9606.ENSP00000299886	ENSG00000166685	COG1	component of oligomeric golgi complex 1	24
PPFIA2	9606.ENSP00000450337	ENSG00000139220	PPFIA2	PTPRF interacting protein alpha 2	24
APBA2	9606.ENSP00000453293	ENSG00000034053	APBA2	amyloid beta precursor protein binding family A member 2	24
CLTB	9606.ENSP00000309415	ENSG00000175416	CLTB	clathrin light chain B	24
RPA3	9606.ENSP00000223129	ENSG00000106399	RPA3	replication protein A3	24
NUDT21	9606.ENSP00000300291	ENSG00000167005	NUDT21	nudix hydrolase 21	24
ACSL4	9606.ENSP00000339787	ENSG00000068366	ACSL4	acyl-CoA synthetase long chain family member 4	24
ERC2	9606.ENSP00000288221	ENSG00000187672	ERC2	ELKS/RAB6-interacting/CAST family member 2	24
TRMT10C	9606.ENSP00000312356	ENSG00000174173	TRMT10C	tRNA methyltransferase 10C, mitochondrial RNase P subunit	24
KCNH1	9606.ENSP00000271751	ENSG00000143473	KCNH1	potassium voltage-gated channel subfamily H member 1	24
VPS29	9606.ENSP00000480853	ENSG00000111237	VPS29	VPS29 retromer complex component	23
VWC2	9606.ENSP00000341819	ENSG00000188730	VWC2	von Willebrand factor C domain containing 2	23
PPP2R2C	9606.ENSP00000372042	ENSG00000074211	PPP2R2C	protein phosphatase 2 regulatory subunit Bgamma	23
UNC79	9606.ENSP00000256339	ENSG00000133958	UNC79	unc-79 homolog, NALCN channel complex subunit	23
FASTKD2	9606.ENSP00000385990	ENSG00000118246	FASTKD2	FAST kinase domains 2	23
TTC19	9606.ENSP00000261647	ENSG00000011295	TTC19	tetratricopeptide repeat domain 19	23
BCAT1	9606.ENSP00000443459	ENSG00000060982	BCAT1	branched chain amino acid transaminase 1	23
DCLK1	9606.ENSP00000353846	ENSG00000133083	DCLK1	doublecortin like kinase 1	23
SLC1A6	9606.ENSP00000221742	ENSG00000105143	SLC1A6	solute carrier family 1 member 6	23
GPM6A	9606.ENSP00000280187	ENSG00000150625	GPM6A	glycoprotein M6A	23
DNAJC30	9606.ENSP00000378605	ENSG00000176410	DNAJC30	DnaJ heat shock protein family (Hsp40) member C30	23
RRAGB	9606.ENSP00000262850	ENSG00000083750	RRAGB	Ras related GTP binding B	23
CCDC115	9606.ENSP00000259229	ENSG00000136710	CCDC115	coiled-coil domain containing 115	23
CDH9	9606.ENSP00000231021	ENSG00000113100	CDH9	cadherin 9	23
GDAP1	9606.ENSP00000220822	ENSG00000104381	GDAP1	ganglioside induced differentiation associated protein 1	23
MPP2	9606.ENSP00000428182	ENSG00000108852	MPP2	MAGUK p55 scaffold protein 2	23
EPHA4	9606.ENSP00000281821	ENSG00000116106	EPHA4	EPH receptor A4	23
APBB1	9606.ENSP00000477213	ENSG00000166313	APBB1	amyloid beta precursor protein binding family B member 1	23
MSH2	9606.ENSP00000233146	ENSG00000095002	MSH2	mutS homolog 2	23
TRPC1	9606.ENSP00000419313	ENSG00000144935	TRPC1	transient receptor potential cation channel subfamily C member 1	23
ATP13A2	9606.ENSP00000327214	ENSG00000159363	ATP13A2	ATPase cation transporting 13A2	23
PDE1A	9606.ENSP00000410309	ENSG00000115252	PDE1A	phosphodiesterase 1A	23
HSPA4L	9606.ENSP00000296464	ENSG00000164070	HSPA4L	heat shock protein family A (Hsp70) member 4 like	23
TPM3	9606.ENSP00000498577	ENSG00000143549	TPM3	tropomyosin 3	23
PLXNA2	9606.ENSP00000356000	ENSG00000076356	PLXNA2	plexin A2	22
WDR41	9606.ENSP00000296679	ENSG00000164253	WDR41	WD repeat domain 41	22
SAE1	9606.ENSP00000270225	ENSG00000142230	SAE1	SUMO1 activating enzyme subunit 1	22
FUNDC1	9606.ENSP00000367284	ENSG00000069509	FUNDC1	FUN14 domain containing 1	22
MCF2	9606.ENSP00000430276	ENSG00000101977	MCF2	MCF.2 cell line derived transforming sequence	22
FIG4	9606.ENSP00000230124	ENSG00000112367	FIG4	FIG4 phosphoinositide 5-phosphatase	22
SCRT1	9606.ENSP00000455711	ENSG00000261678	SCRT1	scratch family transcriptional repressor 1	22
DMAP1	9606.ENSP00000361363	ENSG00000178028	DMAP1	DNA methyltransferase 1 associated protein 1	22
ACP1	9606.ENSP00000272067	ENSG00000143727	ACP1	acid phosphatase 1	22
GLRX2	9606.ENSP00000356410	ENSG00000023572	GLRX2	glutaredoxin 2	22
NMU	9606.ENSP00000264218	ENSG00000109255	NMU	neuromedin U	22
ARHGEF11	9606.ENSP00000357177	ENSG00000132694	ARHGEF11	Rho guanine nucleotide exchange factor 11	22
HSPB3	9606.ENSP00000303394	ENSG00000169271	HSPB3	heat shock protein family B (small) member 3	22
PAK3	9606.ENSP00000353864	ENSG00000077264	PAK3	p21 (RAC1) activated kinase 3	22
ATP6AP2	9606.ENSP00000490083	ENSG00000182220	ATP6AP2	ATPase H+ transporting accessory protein 2	22
PTS	9606.ENSP00000280362	ENSG00000150787	PTS	6-pyruvoyltetrahydropterin synthase	22
ME3	9606.ENSP00000440246	ENSG00000151376	ME3	malic enzyme 3	22
ISCA2	9606.ENSP00000452007	ENSG00000165898	ISCA2	iron-sulfur cluster assembly 2	22
RRAGA	9606.ENSP00000369899	ENSG00000155876	RRAGA	Ras related GTP binding A	22
PIN1	9606.ENSP00000247970	ENSG00000127445	PIN1	peptidylprolyl cis/trans isomerase, NIMA-interacting 1	22
CDH10	9606.ENSP00000264463	ENSG00000040731	CDH10	cadherin 10	22
SLC1A1	9606.ENSP00000262352	ENSG00000106688	SLC1A1	solute carrier family 1 member 1	22
AGPAT1	9606.ENSP00000378877	ENSG00000204310	AGPAT1	1-acylglycerol-3-phosphate O-acyltransferase 1	22
POLR3F	9606.ENSP00000366828	ENSG00000132664	POLR3F	RNA polymerase III subunit F	22
SEC23A	9606.ENSP00000306881	ENSG00000100934	SEC23A	SEC23 homolog A, COPII coat complex component	22
NGEF	9606.ENSP00000264051	ENSG00000066248	NGEF	neuronal guanine nucleotide exchange factor	22
PPIH	9606.ENSP00000306614	ENSG00000171960	PPIH	peptidylprolyl isomerase H	22
CCNC	9606.ENSP00000428982	ENSG00000112237	CCNC	cyclin C	22
PFDN1	9606.ENSP00000261813	ENSG00000113068	PFDN1	prefoldin subunit 1	22
ENTPD3	9606.ENSP00000301825	ENSG00000168032	ENTPD3	ectonucleoside triphosphate diphosphohydrolase 3	22
OLFM3	9606.ENSP00000345192	ENSG00000118733	OLFM3	olfactomedin 3	21
VWC2L	9606.ENSP00000308976	ENSG00000174453	VWC2L	von Willebrand factor C domain containing 2 like	21
FGF13	9606.ENSP00000396198	ENSG00000129682	FGF13	fibroblast growth factor 13	21
PRKAR1B	9606.ENSP00000385749	ENSG00000188191	PRKAR1B	protein kinase cAMP-dependent type I regulatory subunit beta	21
MAP1A	9606.ENSP00000300231	ENSG00000166963	MAP1A	microtubule associated protein 1A	21
ADGRB3	9606.ENSP00000359630	ENSG00000135298	ADGRB3	adhesion G protein-coupled receptor B3	21
LINGO1	9606.ENSP00000347451	ENSG00000169783	LINGO1	leucine rich repeat and Ig domain containing 1	21
NXPH1	9606.ENSP00000384551	ENSG00000122584	NXPH1	neurexophilin 1	21
RALB	9606.ENSP00000272519	ENSG00000144118	RALB	RAS like proto-oncogene B	21
MYT1L	9606.ENSP00000497479	ENSG00000186487	MYT1L	myelin transcription factor 1 like	21
HYOU1	9606.ENSP00000480150	ENSG00000149428	HYOU1	hypoxia up-regulated 1	21
HMGCLL1	9606.ENSP00000381654	ENSG00000146151	HMGCLL1	3-hydroxy-3-methylglutaryl-CoA lyase like 1	21
PRDX5	9606.ENSP00000265462	ENSG00000126432	PRDX5	peroxiredoxin 5	21
PDK2	9606.ENSP00000420927	ENSG00000005882	PDK2	pyruvate dehydrogenase kinase 2	21
RAB2A	9606.ENSP00000262646	ENSG00000104388	RAB2A	RAB2A, member RAS oncogene family	21
ATP2A2	9606.ENSP00000440045	ENSG00000174437	ATP2A2	ATPase sarcoplasmic/endoplasmic reticulum Ca2+ transporting 2	21
KCNK2	9606.ENSP00000394033	ENSG00000082482	KCNK2	potassium two pore domain channel subfamily K member 2	21
AP4S1	9606.ENSP00000216366	ENSG00000100478	AP4S1	adaptor related protein complex 4 subunit sigma 1	21
PCSK2	9606.ENSP00000262545	ENSG00000125851	PCSK2	proprotein convertase subtilisin/kexin type 2	21
PCSK1	9606.ENSP00000308024	ENSG00000175426	PCSK1	proprotein convertase subtilisin/kexin type 1	21
PLAA	9606.ENSP00000380460	ENSG00000137055	PLAA	phospholipase A2 activating protein	21
POLR3K	9606.ENSP00000293860	ENSG00000161980	POLR3K	RNA polymerase III subunit K	21
INA	9606.ENSP00000358865	ENSG00000148798	INA	internexin neuronal intermediate filament protein alpha	21
SLC8A2	9606.ENSP00000236877	ENSG00000118160	SLC8A2	solute carrier family 8 member A2	21
TOPBP1	9606.ENSP00000260810	ENSG00000163781	TOPBP1	DNA topoisomerase II binding protein 1	21
PFDN4	9606.ENSP00000360473	ENSG00000101132	PFDN4	prefoldin subunit 4	21
CDC40	9606.ENSP00000357928	ENSG00000168438	CDC40	cell division cycle 40	21
ACSL3	9606.ENSP00000350012	ENSG00000123983	ACSL3	acyl-CoA synthetase long chain family member 3	21
NUP93	9606.ENSP00000310668	ENSG00000102900	NUP93	nucleoporin 93	21
PRKAA2	9606.ENSP00000360290	ENSG00000162409	PRKAA2	protein kinase AMP-activated catalytic subunit alpha 2	21
KCNH7	9606.ENSP00000331727	ENSG00000184611	KCNH7	potassium voltage-gated channel subfamily H member 7	21
TOR1A	9606.ENSP00000345719	ENSG00000136827	TOR1A	torsin family 1 member A	21
CDK5R1	9606.ENSP00000318486	ENSG00000176749	CDK5R1	cyclin dependent kinase 5 regulatory subunit 1	21
AP3B2	9606.ENSP00000440984	ENSG00000103723	AP3B2	adaptor related protein complex 3 subunit beta 2	20
ACHE	9606.ENSP00000303211	ENSG00000087085	ACHE	acetylcholinesterase (Yt blood group)	20
PLXNA4	9606.ENSP00000352882	ENSG00000221866	PLXNA4	plexin A4	20
SLBP	9606.ENSP00000417686	ENSG00000163950	SLBP	stem-loop histone mRNA binding protein	20
ACTL6B	9606.ENSP00000160382	ENSG00000077080	ACTL6B	actin like 6B	20
GHITM	9606.ENSP00000361207	ENSG00000165678	GHITM	growth hormone inducible transmembrane protein	20
GLS	9606.ENSP00000317379	ENSG00000115419	GLS	glutaminase	20
SPRED1	9606.ENSP00000299084	ENSG00000166068	SPRED1	sprouty related EVH1 domain containing 1	20
UBL7	9606.ENSP00000457703	ENSG00000138629	UBL7	ubiquitin like 7	20
UBFD1	9606.ENSP00000379217	ENSG00000103353	UBFD1	ubiquitin family domain containing 1	20
BOLA3	9606.ENSP00000331369	ENSG00000163170	BOLA3	bolA family member 3	20
SMIM12	9606.ENSP00000428585	ENSG00000163866	SMIM12	small integral membrane protein 12	20
MTHFD1	9606.ENSP00000498336	ENSG00000100714	MTHFD1	methylenetetrahydrofolate dehydrogenase, cyclohydrolase and formyltetrahydrofolate synthetase 1	20
CIAPIN1	9606.ENSP00000377914	ENSG00000005194	CIAPIN1	cytokine induced apoptosis inhibitor 1	20
GLRX5	9606.ENSP00000328570	ENSG00000182512	GLRX5	glutaredoxin 5	20
GBA2	9606.ENSP00000367343	ENSG00000070610	GBA2	glucosylceramidase beta 2	20
TBPL1	9606.ENSP00000237264	ENSG00000028839	TBPL1	TATA-box binding protein like 1	20
DBNL	9606.ENSP00000417653	ENSG00000136279	DBNL	drebrin like	20
UBE2T	9606.ENSP00000494957	ENSG00000077152	UBE2T	ubiquitin conjugating enzyme E2 T	20
VLDLR	9606.ENSP00000371532	ENSG00000147852	VLDLR	very low density lipoprotein receptor	20
DGAT2	9606.ENSP00000228027	ENSG00000062282	DGAT2	diacylglycerol O-acyltransferase 2	20
GNPDA2	9606.ENSP00000295448	ENSG00000163281	GNPDA2	glucosamine-6-phosphate deaminase 2	20
UPRT	9606.ENSP00000362481	ENSG00000094841	UPRT	uracil phosphoribosyltransferase homolog	20
HARS1	9606.ENSP00000425634	ENSG00000170445	HARS1	histidyl-tRNA synthetase 1	20
SLC8A1	9606.ENSP00000384763	ENSG00000183023	SLC8A1	solute carrier family 8 member A1	20
NOS1AP	9606.ENSP00000355133	ENSG00000198929	NOS1AP	nitric oxide synthase 1 adaptor protein	20
ELAVL2	9606.ENSP00000369453	ENSG00000107105	ELAVL2	ELAV like RNA binding protein 2	20
KCNV1	9606.ENSP00000435954	ENSG00000164794	KCNV1	potassium voltage-gated channel modifier subfamily V member 1	20
ARFGEF2	9606.ENSP00000360985	ENSG00000124198	ARFGEF2	ADP ribosylation factor guanine nucleotide exchange factor 2	19
COPG1	9606.ENSP00000325002	ENSG00000181789	COPG1	COPI coat complex subunit gamma 1	19
RASGRP1	9606.ENSP00000310244	ENSG00000172575	RASGRP1	RAS guanyl releasing protein 1	19
SHISA9	9606.ENSP00000454014	ENSG00000237515	SHISA9	shisa family member 9	19
RTN3	9606.ENSP00000367050	ENSG00000133318	RTN3	reticulon 3	19
BCL11A	9606.ENSP00000496168	ENSG00000119866	BCL11A	BCL11 transcription factor A	19
ARL1	9606.ENSP00000261636	ENSG00000120805	ARL1	ADP ribosylation factor like GTPase 1	19
OXCT1	9606.ENSP00000196371	ENSG00000083720	OXCT1	3-oxoacid CoA-transferase 1	19
AACS	9606.ENSP00000324842	ENSG00000081760	AACS	acetoacetyl-CoA synthetase	19
PDK3	9606.ENSP00000498864	ENSG00000067992	PDK3	pyruvate dehydrogenase kinase 3	19
PTPN5	9606.ENSP00000351342	ENSG00000110786	PTPN5	protein tyrosine phosphatase non-receptor type 5	19
PRICKLE1	9606.ENSP00000345064	ENSG00000139174	PRICKLE1	prickle planar cell polarity protein 1	19
HECW1	9606.ENSP00000379228	ENSG00000002746	HECW1	HECT, C2 and WW domain containing E3 ubiquitin protein ligase 1	19
SENP8	9606.ENSP00000340505	ENSG00000166192	SENP8	SUMO peptidase family member, NEDD8 specific	19
SYNGR3	9606.ENSP00000248121	ENSG00000127561	SYNGR3	synaptogyrin 3	19
SNAP47	9606.ENSP00000314157	ENSG00000143740	SNAP47	synaptosome associated protein 47	19
ATPAF1	9606.ENSP00000460964	ENSG00000123472	ATPAF1	ATP synthase mitochondrial F1 complex assembly factor 1	19
FGF9	9606.ENSP00000371790	ENSG00000102678	FGF9	fibroblast growth factor 9	19
CBX4	9606.ENSP00000269397	ENSG00000141582	CBX4	chromobox 4	19
CIAO1	9606.ENSP00000418287	ENSG00000144021	CIAO1	cytosolic iron-sulfur assembly component 1	19
CISD1	9606.ENSP00000363041	ENSG00000122873	CISD1	CDGSH iron sulfur domain 1	19
ALAS1	9606.ENSP00000378416	ENSG00000023330	ALAS1	5'-aminolevulinate synthase 1	19
CKB	9606.ENSP00000299198	ENSG00000166165	CKB	creatine kinase B	19
EIF2B3	9606.ENSP00000353575	ENSG00000070785	EIF2B3	eukaryotic translation initiation factor 2B subunit gamma	19
PNOC	9606.ENSP00000301908	ENSG00000168081	PNOC	prepronociceptin	19
NARS1	9606.ENSP00000256854	ENSG00000134440	NARS1	asparaginyl-tRNA synthetase 1	19
WDR17	9606.ENSP00000280190	ENSG00000150627	WDR17	WD repeat domain 17	19
SARS1	9606.ENSP00000358939	ENSG00000031698	SARS1	seryl-tRNA synthetase 1	19
PPP1R12A	9606.ENSP00000389168	ENSG00000058272	PPP1R12A	protein phosphatase 1 regulatory subunit 12A	19
FZD3	9606.ENSP00000240093	ENSG00000104290	FZD3	frizzled class receptor 3	19
PDE1B	9606.ENSP00000243052	ENSG00000123360	PDE1B	phosphodiesterase 1B	19
PDE2A	9606.ENSP00000334910	ENSG00000186642	PDE2A	phosphodiesterase 2A	19
LMO7	9606.ENSP00000366757	ENSG00000136153	LMO7	LIM domain 7	19
PNMA2	9606.ENSP00000429344	ENSG00000240694	PNMA2	PNMA family member 2	19
COQ6	9606.ENSP00000333946	ENSG00000119723	COQ6	coenzyme Q6, monooxygenase	19
TRMT61B	9606.ENSP00000302801	ENSG00000171103	TRMT61B	tRNA methyltransferase 61B	19
KCNH5	9606.ENSP00000321427	ENSG00000140015	KCNH5	potassium voltage-gated channel subfamily H member 5	19
CDYL2	9606.ENSP00000476295	ENSG00000166446	CDYL2	chromodomain Y like 2	18
SMARCA2	9606.ENSP00000371638	ENSG00000080503	SMARCA2	SWI/SNF related, matrix associated, actin dependent regulator of chromatin, subfamily a, member 2	18
PIP4K2C	9606.ENSP00000347032	ENSG00000166908	PIP4K2C	phosphatidylinositol-5-phosphate 4-kinase type 2 gamma	18
MDGA2	9606.ENSP00000405456	ENSG00000139915	MDGA2	MAM domain containing glycosylphosphatidylinositol anchor 2	18
STXBP5L	9606.ENSP00000273666	ENSG00000145087	STXBP5L	syntaxin binding protein 5L	18
RORB	9606.ENSP00000366093	ENSG00000198963	RORB	RAR related orphan receptor B	18
MPI	9606.ENSP00000318318	ENSG00000178802	MPI	mannose phosphate isomerase	18
PTPRN	9606.ENSP00000295718	ENSG00000054356	PTPRN	protein tyrosine phosphatase receptor type N	18
CDK8	9606.ENSP00000370938	ENSG00000132964	CDK8	cyclin dependent kinase 8	18
SUB1	9606.ENSP00000265073	ENSG00000113387	SUB1	SUB1 regulator of transcription	18
LRFN5	9606.ENSP00000298119	ENSG00000165379	LRFN5	leucine rich repeat and fibronectin type III domain containing 5	18
PPFIA4	9606.ENSP00000402576	ENSG00000143847	PPFIA4	PTPRF interacting protein alpha 4	18
NPTX1	9606.ENSP00000307549	ENSG00000171246	NPTX1	neuronal pentraxin 1	18
SYT7	9606.ENSP00000444201	ENSG00000011347	SYT7	synaptotagmin 7	18
MADD	9606.ENSP00000310933	ENSG00000110514	MADD	MAP kinase activating death domain	18
SEC22A	9606.ENSP00000310521	ENSG00000121542	SEC22A	SEC22 homolog A, vesicle trafficking protein	18
CADPS	9606.ENSP00000373215	ENSG00000163618	CADPS	calcium dependent secretion activator	18
MYH10	9606.ENSP00000353590	ENSG00000133026	MYH10	myosin heavy chain 10	18
SUMO3	9606.ENSP00000409666	ENSG00000184900	SUMO3	small ubiquitin like modifier 3	18
RAD51C	9606.ENSP00000336701	ENSG00000108384	RAD51C	RAD51 paralog C	18
NDN	9606.ENSP00000497916	ENSG00000182636	NDN	necdin, MAGE family member	18
NME5	9606.ENSP00000265191	ENSG00000112981	NME5	NME/NM23 family member 5	18
DNAJC18	9606.ENSP00000302843	ENSG00000170464	DNAJC18	DnaJ heat shock protein family (Hsp40) member C18	18
PRKCI	9606.ENSP00000295797	ENSG00000163558	PRKCI	protein kinase C iota	18
TCEA2	9606.ENSP00000343515	ENSG00000171703	TCEA2	transcription elongation factor A2	18
MED8	9606.ENSP00000290663	ENSG00000159479	MED8	mediator complex subunit 8	18
CPT1C	9606.ENSP00000376303	ENSG00000169169	CPT1C	carnitine palmitoyltransferase 1C	18
CRMP1	9606.ENSP00000321606	ENSG00000072832	CRMP1	collapsin response mediator protein 1	18
REEP5	9606.ENSP00000368959	ENSG00000129625	REEP5	receptor accessory protein 5	18
BMPR2	9606.ENSP00000363708	ENSG00000204217	BMPR2	bone morphogenetic protein receptor type 2	18
BBS7	9606.ENSP00000264499	ENSG00000138686	BBS7	Bardet-Biedl syndrome 7	18
FKBP1B	9606.ENSP00000370373	ENSG00000119782	FKBP1B	FKBP prolyl isomerase 1B	18
CDK16	9606.ENSP00000276052	ENSG00000102225	CDK16	cyclin dependent kinase 16	18
EXOC6	9606.ENSP00000260762	ENSG00000138190	EXOC6	exocyst complex component 6	18
AKIRIN2	9606.ENSP00000257787	ENSG00000135334	AKIRIN2	akirin 2	18
PTPA	9606.ENSP00000377036	ENSG00000119383	PTPA	protein phosphatase 2 phosphatase activator	18
UBE2E2	9606.ENSP00000379931	ENSG00000182247	UBE2E2	ubiquitin conjugating enzyme E2 E2	18
ASH2L	9606.ENSP00000340896	ENSG00000129691	ASH2L	ASH2 like, histone lysine methyltransferase complex subunit	18
DPY30	9606.ENSP00000345837	ENSG00000162961	DPY30	dpy-30 histone methyltransferase complex regulatory subunit	18
KIF21A	9606.ENSP00000354878	ENSG00000139116	KIF21A	kinesin family member 21A	17
AKAP6	9606.ENSP00000280979	ENSG00000151320	AKAP6	A-kinase anchoring protein 6	17
TRIM32	9606.ENSP00000408292	ENSG00000119401	TRIM32	tripartite motif containing 32	17
CHMP4B	9606.ENSP00000217402	ENSG00000101421	CHMP4B	charged multivesicular body protein 4B	17
MOCS3	9606.ENSP00000244051	ENSG00000124217	MOCS3	molybdenum cofactor synthesis 3	17
UBA5	9606.ENSP00000348565	ENSG00000081307	UBA5	ubiquitin like modifier activating enzyme 5	17
RTN4R	9606.ENSP00000043402	ENSG00000040608	RTN4R	reticulon 4 receptor	17
RTN1	9606.ENSP00000267484	ENSG00000139970	RTN1	reticulon 1	17
PTBP2	9606.ENSP00000359216	ENSG00000117569	PTBP2	polypyrimidine tract binding protein 2	17
MAPK8IP2	9606.ENSP00000330572	ENSG00000008735	MAPK8IP2	mitogen-activated protein kinase 8 interacting protein 2	17
PACSIN1	9606.ENSP00000484060	ENSG00000124507	PACSIN1	protein kinase C and casein kinase substrate in neurons 1	17
EDF1	9606.ENSP00000224073	ENSG00000107223	EDF1	endothelial differentiation related factor 1	17
CNST	9606.ENSP00000355470	ENSG00000162852	CNST	consortin, connexin sorting protein	17
ATP1A1	9606.ENSP00000445306	ENSG00000163399	ATP1A1	ATPase Na+/K+ transporting subunit alpha 1	17
NNT	9606.ENSP00000264663	ENSG00000112992	NNT	nicotinamide nucleotide transhydrogenase	17
ACTR3B	9606.ENSP00000256001	ENSG00000133627	ACTR3B	actin related protein 3B	17
CCKBR	9606.ENSP00000435534	ENSG00000110148	CCKBR	cholecystokinin B receptor	17
CSMD1	9606.ENSP00000489225	ENSG00000183117	CSMD1	CUB and Sushi multiple domains 1	17
RAB3B	9606.ENSP00000360718	ENSG00000169213	RAB3B	RAB3B, member RAS oncogene family	17
EPHA3	9606.ENSP00000337451	ENSG00000044524	EPHA3	EPH receptor A3	17
BCAS2	9606.ENSP00000358554	ENSG00000116752	BCAS2	BCAS2 pre-mRNA processing factor	17
NPTN	9606.ENSP00000290401	ENSG00000156642	NPTN	neuroplastin	17
GFPT1	9606.ENSP00000349860	ENSG00000198380	GFPT1	glutamine--fructose-6-phosphate transaminase 1	17
PLAAT1	9606.ENSP00000498228	ENSG00000127252	PLAAT1	phospholipase A and acyltransferase 1	17
CLASP2	9606.ENSP00000327760	ENSG00000163539	CLASP2	cytoplasmic linker associated protein 2	17
ENY2	9606.ENSP00000429986	ENSG00000120533	ENY2	ENY2 transcription and export complex 2 subunit	17
CHRM3	9606.ENSP00000255380	ENSG00000133019	CHRM3	cholinergic receptor muscarinic 3	17
CAMK1	9606.ENSP00000256460	ENSG00000134072	CAMK1	calcium/calmodulin dependent protein kinase I	17
RUNDC3A	9606.ENSP00000410862	ENSG00000108309	RUNDC3A	RUN domain containing 3A	17
FAIM2	9606.ENSP00000321951	ENSG00000135472	FAIM2	Fas apoptotic inhibitory molecule 2	17
CNTN1	9606.ENSP00000447006	ENSG00000018236	CNTN1	contactin 1	17
KCNIP1	9606.ENSP00000414886	ENSG00000182132	KCNIP1	potassium voltage-gated channel interacting protein 1	17
MARCHF5	9606.ENSP00000351813	ENSG00000198060	MARCHF5	membrane associated ring-CH-type finger 5	17
RAB11FIP2	9606.ENSP00000358200	ENSG00000107560	RAB11FIP2	RAB11 family interacting protein 2	16
OLFM2	9606.ENSP00000264833	ENSG00000105088	OLFM2	olfactomedin 2	16
RIMBP2	9606.ENSP00000261655	ENSG00000060709	RIMBP2	RIMS binding protein 2	16
NBEA	9606.ENSP00000383295	ENSG00000172915	NBEA	neurobeachin	16
RCN2	9606.ENSP00000319739	ENSG00000117906	RCN2	reticulocalbin 2	16
MTMR4	9606.ENSP00000325285	ENSG00000108389	MTMR4	myotubularin related protein 4	16
UXS1	9606.ENSP00000283148	ENSG00000115652	UXS1	UDP-glucuronate decarboxylase 1	16
SRRM4	9606.ENSP00000267260	ENSG00000139767	SRRM4	serine/arginine repetitive matrix 4	16
PIP4K2B	9606.ENSP00000482548	ENSG00000276293	PIP4K2B	phosphatidylinositol-5-phosphate 4-kinase type 2 beta	16
COA7	9606.ENSP00000360593	ENSG00000162377	COA7	cytochrome c oxidase assembly factor 7	16
TRAPPC6B	9606.ENSP00000330289	ENSG00000182400	TRAPPC6B	trafficking protein particle complex subunit 6B	16
AASDHPPT	9606.ENSP00000278618	ENSG00000149313	AASDHPPT	aminoadipate-semialdehyde dehydrogenase-phosphopantetheinyl transferase	16
GLYR1	9606.ENSP00000322716	ENSG00000140632	GLYR1	glyoxylate reductase 1 homolog	16
NPTXR	9606.ENSP00000327545	ENSG00000221890	NPTXR	neuronal pentraxin receptor	16
NRGN	9606.ENSP00000284292	ENSG00000154146	NRGN	neurogranin	16
RNF41	9606.ENSP00000342755	ENSG00000181852	RNF41	ring finger protein 41	16
SSTR1	9606.ENSP00000267377	ENSG00000139874	SSTR1	somatostatin receptor 1	16
REEP1	9606.ENSP00000392197	ENSG00000068615	REEP1	receptor accessory protein 1	16
VGF	9606.ENSP00000249330	ENSG00000128564	VGF	VGF nerve growth factor inducible	16
SCG3	9606.ENSP00000220478	ENSG00000104112	SCG3	secretogranin III	16
NIT2	9606.ENSP00000377696	ENSG00000114021	NIT2	nitrilase family member 2	16
TCEAL1	9606.ENSP00000361708	ENSG00000172465	TCEAL1	transcription elongation factor A like 1	16
SLC25A46	9606.ENSP00000348211	ENSG00000164209	SLC25A46	solute carrier family 25 member 46	16
C1D	9606.ENSP00000348107	ENSG00000197223	C1D	C1D nuclear receptor corepressor	16
ARPP21	9606.ENSP00000412326	ENSG00000172995	ARPP21	cAMP regulated phosphoprotein 21	16
PCLO	9606.ENSP00000334319	ENSG00000186472	PCLO	piccolo presynaptic cytomatrix protein	16
RAD17	9606.ENSP00000426191	ENSG00000152942	RAD17	RAD17 checkpoint clamp loader component	16
SNX17	9606.ENSP00000233575	ENSG00000115234	SNX17	sorting nexin 17	16
SLIT3	9606.ENSP00000332164	ENSG00000184347	SLIT3	slit guidance ligand 3	16
HNRNPA0	9606.ENSP00000316042	ENSG00000177733	HNRNPA0	heterogeneous nuclear ribonucleoprotein A0	16
NT5C3B	9606.ENSP00000389948	ENSG00000141698	NT5C3B	5'-nucleotidase, cytosolic IIIB	16
KCNS2	9606.ENSP00000287042	ENSG00000156486	KCNS2	potassium voltage-gated channel modifier subfamily S member 2	16
DRD5	9606.ENSP00000306129	ENSG00000169676	DRD5	dopamine receptor D5	16
NUDCD3	9606.ENSP00000347626	ENSG00000015676	NUDCD3	NudC domain containing 3	16
SVOP	9606.ENSP00000479104	ENSG00000166111	SVOP	SV2 related protein	16
NUP42	9606.ENSP00000258742	ENSG00000136243	NUP42	nucleoporin 42	16
KPNA1	9606.ENSP00000343701	ENSG00000114030	KPNA1	karyopherin subunit alpha 1	16
SNUPN	9606.ENSP00000454852	ENSG00000169371	SNUPN	snurportin 1	16
TRPC5	9606.ENSP00000262839	ENSG00000072315	TRPC5	transient receptor potential cation channel subfamily C member 5	16
DCAF11	9606.ENSP00000415556	ENSG00000100897	DCAF11	DDB1 and CUL4 associated factor 11	16
RAB39B	9606.ENSP00000358466	ENSG00000155961	RAB39B	RAB39B, member RAS oncogene family	16
KIF21B	9606.ENSP00000411831	ENSG00000116852	KIF21B	kinesin family member 21B	15
ADAM22	9606.ENSP00000265727	ENSG00000008277	ADAM22	ADAM metallopeptidase domain 22	15
MPP1	9606.ENSP00000358547	ENSG00000130830	MPP1	MAGUK p55 scaffold protein 1	15
PCSK1N	9606.ENSP00000218230	ENSG00000102109	PCSK1N	proprotein convertase subtilisin/kexin type 1 inhibitor	15
UQCC1	9606.ENSP00000363506	ENSG00000101019	UQCC1	ubiquinol-cytochrome c reductase complex assembly factor 1	15
BAG4	9606.ENSP00000287322	ENSG00000156735	BAG4	BAG cochaperone 4	15
VTA1	9606.ENSP00000356602	ENSG00000009844	VTA1	vesicle trafficking 1	15
MKKS	9606.ENSP00000246062	ENSG00000125863	MKKS	MKKS centrosomal shuttling protein	15
ENDOG	9606.ENSP00000361725	ENSG00000167136	ENDOG	endonuclease G	15
ABI2	9606.ENSP00000295851	ENSG00000138443	ABI2	abl interactor 2	15
THRB	9606.ENSP00000379904	ENSG00000151090	THRB	thyroid hormone receptor beta	15
RPS6KA6	9606.ENSP00000262752	ENSG00000072133	RPS6KA6	ribosomal protein S6 kinase A6	15
FEM1B	9606.ENSP00000307298	ENSG00000169018	FEM1B	fem-1 homolog B	15
DOLK	9606.ENSP00000361667	ENSG00000175283	DOLK	dolichol kinase	15
AP5M1	9606.ENSP00000261558	ENSG00000053770	AP5M1	adaptor related protein complex 5 subunit mu 1	15
CDKN3	9606.ENSP00000335357	ENSG00000100526	CDKN3	cyclin dependent kinase inhibitor 3	15
UNC5D	9606.ENSP00000385143	ENSG00000156687	UNC5D	unc-5 netrin receptor D	15
MIEF2	9606.ENSP00000379057	ENSG00000177427	MIEF2	mitochondrial elongation factor 2	15
ATAD1	9606.ENSP00000339017	ENSG00000138138	ATAD1	ATPase family AAA domain containing 1	15
PCMT1	9606.ENSP00000497225	ENSG00000120265	PCMT1	protein-L-isoaspartate (D-aspartate) O-methyltransferase	15
STOML1	9606.ENSP00000442478	ENSG00000067221	STOML1	stomatin like 1	15
WDR7	9606.ENSP00000254442	ENSG00000091157	WDR7	WD repeat domain 7	15
UBE2B	9606.ENSP00000265339	ENSG00000119048	UBE2B	ubiquitin conjugating enzyme E2 B	15
ORC5	9606.ENSP00000297431	ENSG00000164815	ORC5	origin recognition complex subunit 5	15
SLIT1	9606.ENSP00000266058	ENSG00000187122	SLIT1	slit guidance ligand 1	15
MPC2	9606.ENSP00000271373	ENSG00000143158	MPC2	mitochondrial pyruvate carrier 2	15
DGKE	9606.ENSP00000284061	ENSG00000153933	DGKE	diacylglycerol kinase epsilon	15
ADD2	9606.ENSP00000264436	ENSG00000075340	ADD2	adducin 2	15
GUCY1A2	9606.ENSP00000282249	ENSG00000152402	GUCY1A2	guanylate cyclase 1 soluble subunit alpha 2	15
CDH13	9606.ENSP00000268613	ENSG00000140945	CDH13	cadherin 13	15
KCNG3	9606.ENSP00000304127	ENSG00000171126	KCNG3	potassium voltage-gated channel modifier subfamily G member 3	15
TAGLN3	9606.ENSP00000377494	ENSG00000144834	TAGLN3	transgelin 3	15
FRS3	9606.ENSP00000362109	ENSG00000137218	FRS3	fibroblast growth factor receptor substrate 3	15
TCEAL6	9606.ENSP00000361860	ENSG00000204071	TCEAL6	transcription elongation factor A like 6	15
FBXL16	9606.ENSP00000380746	ENSG00000127585	FBXL16	F-box and leucine rich repeat protein 16	15
ATL1	9606.ENSP00000351155	ENSG00000198513	ATL1	atlastin GTPase 1	15
PPEF1	9606.ENSP00000354871	ENSG00000086717	PPEF1	protein phosphatase with EF-hand domain 1	15
LRFN2	9606.ENSP00000345985	ENSG00000156564	LRFN2	leucine rich repeat and fibronectin type III domain containing 2	15
NIPSNAP1	9606.ENSP00000216121	ENSG00000184117	NIPSNAP1	nipsnap homolog 1	14
LINGO2	9606.ENSP00000369328	ENSG00000174482	LINGO2	leucine rich repeat and Ig domain containing 2	14
NECAB2	9606.ENSP00000307449	ENSG00000103154	NECAB2	N-terminal EF-hand calcium binding protein 2	14
MTMR7	9606.ENSP00000180173	ENSG00000003987	MTMR7	myotubularin related protein 7	14
INPP5A	9606.ENSP00000357583	ENSG00000068383	INPP5A	inositol polyphosphate-5-phosphatase A	14
OTUB2	9606.ENSP00000203664	ENSG00000089723	OTUB2	OTU deubiquitinase, ubiquitin aldehyde binding 2	14
SPCS1	9606.ENSP00000233025	ENSG00000114902	SPCS1	signal peptidase complex subunit 1	14
NCEH1	9606.ENSP00000442464	ENSG00000144959	NCEH1	neutral cholesterol ester hydrolase 1	14
RNF11	9606.ENSP00000242719	ENSG00000123091	RNF11	ring finger protein 11	14
TRAPPC11	9606.ENSP00000335371	ENSG00000168538	TRAPPC11	trafficking protein particle complex subunit 11	14
DMTN	9606.ENSP00000427866	ENSG00000158856	DMTN	dematin actin binding protein	14
PDP1	9606.ENSP00000379503	ENSG00000164951	PDP1	pyruvate dehydrogenase phosphatase catalytic subunit 1	14
PARP2	9606.ENSP00000250416	ENSG00000129484	PARP2	poly(ADP-ribose) polymerase 2	14
FAM163B	9606.ENSP00000501259	ENSG00000196990	FAM163B	family with sequence similarity 163 member B	14
SLITRK3	9606.ENSP00000420091	ENSG00000121871	SLITRK3	SLIT and NTRK like family member 3	14
LRRC4B	9606.ENSP00000498662	ENSG00000131409	LRRC4B	leucine rich repeat containing 4B	14
GLRA2	9606.ENSP00000218075	ENSG00000101958	GLRA2	glycine receptor alpha 2	14
NPY5R	9606.ENSP00000423917	ENSG00000164129	NPY5R	neuropeptide Y receptor Y5	14
LCLAT1	9606.ENSP00000310551	ENSG00000172954	LCLAT1	lysocardiolipin acyltransferase 1	14
RNMT	9606.ENSP00000466111	ENSG00000101654	RNMT	RNA guanine-7 methyltransferase	14
HLF	9606.ENSP00000226067	ENSG00000108924	HLF	HLF transcription factor, PAR bZIP family member	14
G3BP2	9606.ENSP00000352738	ENSG00000138757	G3BP2	G3BP stress granule assembly factor 2	14
NAP1L5	9606.ENSP00000320488	ENSG00000177432	NAP1L5	nucleosome assembly protein 1 like 5	14
SEPTIN7	9606.ENSP00000413507	ENSG00000122545	SEPTIN7	septin 7	14
ADRA1B	9606.ENSP00000306662	ENSG00000170214	ADRA1B	adrenoceptor alpha 1B	14
EPB41L3	9606.ENSP00000343158	ENSG00000082397	EPB41L3	erythrocyte membrane protein band 4.1 like 3	14
MED29	9606.ENSP00000481733	ENSG00000063322	MED29	mediator complex subunit 29	14
MED19	9606.ENSP00000498791	ENSG00000156603	MED19	mediator complex subunit 19	14
ZMAT2	9606.ENSP00000274712	ENSG00000146007	ZMAT2	zinc finger matrin-type 2	14
ELOVL6	9606.ENSP00000378105	ENSG00000170522	ELOVL6	ELOVL fatty acid elongase 6	14
YTHDF2	9606.ENSP00000444660	ENSG00000198492	YTHDF2	YTH N6-methyladenosine RNA binding protein F2	14
HAGH	9606.ENSP00000380514	ENSG00000063854	HAGH	hydroxyacylglutathione hydrolase	14
CDH8	9606.ENSP00000462701	ENSG00000150394	CDH8	cadherin 8	14
MAPK8IP1	9606.ENSP00000241014	ENSG00000121653	MAPK8IP1	mitogen-activated protein kinase 8 interacting protein 1	14
REPS2	9606.ENSP00000349824	ENSG00000169891	REPS2	RALBP1 associated Eps domain containing 2	14
ZC3H15	9606.ENSP00000338788	ENSG00000065548	ZC3H15	zinc finger CCCH-type containing 15	14
FGF14	9606.ENSP00000365301	ENSG00000102466	FGF14	fibroblast growth factor 14	14
CADM2	9606.ENSP00000384193	ENSG00000175161	CADM2	cell adhesion molecule 2	14
CAPRIN1	9606.ENSP00000340329	ENSG00000135387	CAPRIN1	cell cycle associated protein 1	14
EXOC8	9606.ENSP00000355605	ENSG00000116903	EXOC8	exocyst complex component 8	14
KLHL22	9606.ENSP00000331682	ENSG00000099910	KLHL22	kelch like family member 22	14
PIP5K1B	9606.ENSP00000265382	ENSG00000107242	PIP5K1B	phosphatidylinositol-4-phosphate 5-kinase type 1 beta	14
PNKD	9606.ENSP00000273077	ENSG00000127838	PNKD	PNKD metallo-beta-lactamase domain containing	14
MYCBP2	9606.ENSP00000444596	ENSG00000005810	MYCBP2	MYC binding protein 2	14
LRRC4C	9606.ENSP00000278198	ENSG00000148948	LRRC4C	leucine rich repeat containing 4C	14
KCNK1	9606.ENSP00000355580	ENSG00000135750	KCNK1	potassium two pore domain channel subfamily K member 1	14
STXBP6	9606.ENSP00000324302	ENSG00000168952	STXBP6	syntaxin binding protein 6	13
RANBP9	9606.ENSP00000011619	ENSG00000010017	RANBP9	RAN binding protein 9	13
AKAP11	9606.ENSP00000025301	ENSG00000023516	AKAP11	A-kinase anchoring protein 11	13
AKAP12	9606.ENSP00000384537	ENSG00000131016	AKAP12	A-kinase anchoring protein 12	13
MTMR6	9606.ENSP00000371221	ENSG00000139505	MTMR6	myotubularin related protein 6	13
MORF4L2	9606.ENSP00000394417	ENSG00000123562	MORF4L2	mortality factor 4 like 2	13
ANXA6	9606.ENSP00000346550	ENSG00000197043	ANXA6	annexin A6	13
MTX3	9606.ENSP00000424798	ENSG00000177034	MTX3	metaxin 3	13
CA4	9606.ENSP00000300900	ENSG00000167434	CA4	carbonic anhydrase 4	13
PCP4	9606.ENSP00000329403	ENSG00000183036	PCP4	Purkinje cell protein 4	13
PMM1	9606.ENSP00000216259	ENSG00000100417	PMM1	phosphomannomutase 1	13
DDHD2	9606.ENSP00000380352	ENSG00000085788	DDHD2	DDHD domain containing 2	13
AP3M2	9606.ENSP00000428787	ENSG00000070718	AP3M2	adaptor related protein complex 3 subunit mu 2	13
PTPRN2	9606.ENSP00000374069	ENSG00000155093	PTPRN2	protein tyrosine phosphatase receptor type N2	13
SCG5	9606.ENSP00000300175	ENSG00000166922	SCG5	secretogranin V	13
GLRB	9606.ENSP00000264428	ENSG00000109738	GLRB	glycine receptor beta	13
RND1	9606.ENSP00000308461	ENSG00000172602	RND1	Rho family GTPase 1	13
TXNL4A	9606.ENSP00000269601	ENSG00000141759	TXNL4A	thioredoxin like 4A	13
STS	9606.ENSP00000217961	ENSG00000101846	STS	steroid sulfatase	13
UNC80	9606.ENSP00000391088	ENSG00000144406	UNC80	unc-80 homolog, NALCN channel complex subunit	13
SYT3	9606.ENSP00000340914	ENSG00000213023	SYT3	synaptotagmin 3	13
TRAPPC1	9606.ENSP00000302783	ENSG00000170043	TRAPPC1	trafficking protein particle complex subunit 1	13
EPHA6	9606.ENSP00000374323	ENSG00000080224	EPHA6	EPH receptor A6	13
EPHA5	9606.ENSP00000480763	ENSG00000145242	EPHA5	EPH receptor A5	13
TCERG1L	9606.ENSP00000357631	ENSG00000176769	TCERG1L	transcription elongation regulator 1 like	13
FABP3	9606.ENSP00000362817	ENSG00000121769	FABP3	fatty acid binding protein 3	13
DGKB	9606.ENSP00000385780	ENSG00000136267	DGKB	diacylglycerol kinase beta	13
GOLT1B	9606.ENSP00000229314	ENSG00000111711	GOLT1B	golgi transport 1B	13
DPYSL4	9606.ENSP00000339850	ENSG00000151640	DPYSL4	dihydropyrimidinase like 4	13
CNTN5	9606.ENSP00000435637	ENSG00000149972	CNTN5	contactin 5	13
FBXO40	9606.ENSP00000337510	ENSG00000163833	FBXO40	F-box protein 40	13
CLVS2	9606.ENSP00000275162	ENSG00000146352	CLVS2	clavesin 2	13
CBLN2	9606.ENSP00000269503	ENSG00000141668	CBLN2	cerebellin 2 precursor	13
CDO1	9606.ENSP00000250535	ENSG00000129596	CDO1	cysteine dioxygenase type 1	13
NOP16	9606.ENSP00000483001	ENSG00000048162	NOP16	NOP16 nucleolar protein	13
CDC42SE2	9606.ENSP00000427421	ENSG00000158985	CDC42SE2	CDC42 small effector 2	13
TMEM59L	9606.ENSP00000470879	ENSG00000105696	TMEM59L	transmembrane protein 59 like	13
HTR1E	9606.ENSP00000307766	ENSG00000168830	HTR1E	5-hydroxytryptamine receptor 1E	13
NALCN	9606.ENSP00000251127	ENSG00000102452	NALCN	sodium leak channel, non-selective	13
DNAJC27	9606.ENSP00000264711	ENSG00000115137	DNAJC27	DnaJ heat shock protein family (Hsp40) member C27	13
ZC3H8	9606.ENSP00000386488	ENSG00000144161	ZC3H8	zinc finger CCCH-type containing 8	13
PLK2	9606.ENSP00000274289	ENSG00000145632	PLK2	polo like kinase 2	13
GINS1	9606.ENSP00000262460	ENSG00000101003	GINS1	GINS complex subunit 1	13
ANAPC13	9606.ENSP00000421842	ENSG00000129055	ANAPC13	anaphase promoting complex subunit 13	13
SRPK1	9606.ENSP00000362931	ENSG00000096063	SRPK1	SRSF protein kinase 1	13
PPME1	9606.ENSP00000381461	ENSG00000214517	PPME1	protein phosphatase methylesterase 1	13
CAMKK2	9606.ENSP00000312741	ENSG00000110931	CAMKK2	calcium/calmodulin dependent protein kinase kinase 2	13
SLC25A22	9606.ENSP00000322020	ENSG00000177542	SLC25A22	solute carrier family 25 member 22	13
RIC3	9606.ENSP00000308820	ENSG00000166405	RIC3	RIC3 acetylcholine receptor chaperone	13
KLHL7	9606.ENSP00000343273	ENSG00000122550	KLHL7	kelch like family member 7	13
OGFOD1	9606.ENSP00000457258	ENSG00000087263	OGFOD1	2-oxoglutarate and iron dependent oxygenase domain containing 1	13
PREP	9606.ENSP00000499089	ENSG00000085377	PREP	prolyl endopeptidase	13
TRMT5	9606.ENSP00000261249	ENSG00000126814	TRMT5	tRNA methyltransferase 5	13
PJA2	9606.ENSP00000354775	ENSG00000198961	PJA2	praja ring finger ubiquitin ligase 2	13
SFXN1	9606.ENSP00000316905	ENSG00000164466	SFXN1	sideroflexin 1	13
KLHL11	9606.ENSP00000314608	ENSG00000178502	KLHL11	kelch like family member 11	13
KBTBD6	9606.ENSP00000368799	ENSG00000165572	KBTBD6	kelch repeat and BTB domain containing 6	12
ITPKA	9606.ENSP00000260386	ENSG00000137825	ITPKA	inositol-trisphosphate 3-kinase A	12
PITRM1	9606.ENSP00000370377	ENSG00000107959	PITRM1	pitrilysin metallopeptidase 1	12
DOC2A	9606.ENSP00000482870	ENSG00000149927	DOC2A	double C2 domain alpha	12
ARL6IP5	9606.ENSP00000273258	ENSG00000144746	ARL6IP5	ADP ribosylation factor like GTPase 6 interacting protein 5	12
RIT2	9606.ENSP00000321805	ENSG00000152214	RIT2	Ras like without CAAX 2	12
TRAPPC4	9606.ENSP00000436005	ENSG00000196655	TRAPPC4	trafficking protein particle complex subunit 4	12
TUB	9606.ENSP00000305426	ENSG00000166402	TUB	TUB bipartite transcription factor	12
STMN3	9606.ENSP00000359070	ENSG00000197457	STMN3	stathmin 3	12
VPS13A	9606.ENSP00000353422	ENSG00000197969	VPS13A	vacuolar protein sorting 13 homolog A	12
EAF1	9606.ENSP00000380054	ENSG00000144597	EAF1	ELL associated factor 1	12
MAGI3	9606.ENSP00000304604	ENSG00000081026	MAGI3	membrane associated guanylate kinase, WW and PDZ domain containing 3	12
SELENOI	9606.ENSP00000260585	ENSG00000138018	SELENOI	selenoprotein I	12
PAM	9606.ENSP00000306100	ENSG00000145730	PAM	peptidylglycine alpha-amidating monooxygenase	12
MPHOSPH6	9606.ENSP00000258169	ENSG00000135698	MPHOSPH6	M-phase phosphoprotein 6	12
MAGI1	9606.ENSP00000385450	ENSG00000151276	MAGI1	membrane associated guanylate kinase, WW and PDZ domain containing 1	12
LRRTM2	9606.ENSP00000274711	ENSG00000146006	LRRTM2	leucine rich repeat transmembrane neuronal 2	12
DBP	9606.ENSP00000222122	ENSG00000105516	DBP	D-box binding PAR bZIP transcription factor	12
BRSK1	9606.ENSP00000310649	ENSG00000160469	BRSK1	BR serine/threonine kinase 1	12
DMXL2	9606.ENSP00000441858	ENSG00000104093	DMXL2	Dmx like 2	12
RPGRIP1L	9606.ENSP00000493946	ENSG00000103494	RPGRIP1L	RPGRIP1 like	12
PTPN3	9606.ENSP00000363667	ENSG00000070159	PTPN3	protein tyrosine phosphatase non-receptor type 3	12
WBP11	9606.ENSP00000261167	ENSG00000084463	WBP11	WW domain binding protein 11	12
SLC27A2	9606.ENSP00000267842	ENSG00000140284	SLC27A2	solute carrier family 27 member 2	12
BPGM	9606.ENSP00000376840	ENSG00000172331	BPGM	bisphosphoglycerate mutase	12
YIPF5	9606.ENSP00000274496	ENSG00000145817	YIPF5	Yip1 domain family member 5	12
VPS26B	9606.ENSP00000281187	ENSG00000151502	VPS26B	VPS26 retromer complex component B	12
NRN1	9606.ENSP00000480483	ENSG00000124785	NRN1	neuritin 1	12
TTC1	9606.ENSP00000231238	ENSG00000113312	TTC1	tetratricopeptide repeat domain 1	12
PPP1R7	9606.ENSP00000234038	ENSG00000115685	PPP1R7	protein phosphatase 1 regulatory subunit 7	12
HOOK1	9606.ENSP00000360252	ENSG00000134709	HOOK1	hook microtubule tethering protein 1	12
FBXO28	9606.ENSP00000355827	ENSG00000143756	FBXO28	F-box protein 28	12
EMC3	9606.ENSP00000245046	ENSG00000125037	EMC3	ER membrane protein complex subunit 3	12
AZIN1	9606.ENSP00000337180	ENSG00000155096	AZIN1	antizyme inhibitor 1	12
CDK14	9606.ENSP00000369390	ENSG00000058091	CDK14	cyclin dependent kinase 14	12
STK25	9606.ENSP00000325748	ENSG00000115694	STK25	serine/threonine kinase 25	12
KATNB1	9606.ENSP00000368982	ENSG00000140854	KATNB1	katanin regulatory subunit B1	12
LRRTM4	9606.ENSP00000387228	ENSG00000176204	LRRTM4	leucine rich repeat transmembrane neuronal 4	12
MEA1	9606.ENSP00000495612	ENSG00000124733	MEA1	male-enhanced antigen 1	12
HNRNPH2	9606.ENSP00000361927	ENSG00000126945	HNRNPH2	heterogeneous nuclear ribonucleoprotein H2	12
DHDDS	9606.ENSP00000353104	ENSG00000117682	DHDDS	dehydrodolichyl diphosphate synthase subunit	12
GFRA2	9606.ENSP00000428518	ENSG00000168546	GFRA2	GDNF family receptor alpha 2	12
PEX7	9606.ENSP00000315680	ENSG00000112357	PEX7	peroxisomal biogenesis factor 7	12
NCDN	9606.ENSP00000362340	ENSG00000020129	NCDN	neurochondrin	12
THOC7	9606.ENSP00000295899	ENSG00000163634	THOC7	THO complex subunit 7	12
KLHL42	9606.ENSP00000370671	ENSG00000087448	KLHL42	kelch like family member 42	12
SORCS1	9606.ENSP00000263054	ENSG00000108018	SORCS1	sortilin related VPS10 domain containing receptor 1	12
MAGED1	9606.ENSP00000364847	ENSG00000179222	MAGED1	MAGE family member D1	12
FGF12	9606.ENSP00000413496	ENSG00000114279	FGF12	fibroblast growth factor 12	12
DCAF6	9606.ENSP00000356814	ENSG00000143164	DCAF6	DDB1 and CUL4 associated factor 6	12
NETO1	9606.ENSP00000313088	ENSG00000166342	NETO1	neuropilin and tolloid like 1	12
AGAP2	9606.ENSP00000449241	ENSG00000135439	AGAP2	ArfGAP with GTPase domain, ankyrin repeat and PH domain 2	12
BEX1	9606.ENSP00000361813	ENSG00000133169	BEX1	brain expressed X-linked 1	12
PNMA1	9606.ENSP00000318914	ENSG00000176903	PNMA1	PNMA family member 1	12
KBTBD8	9606.ENSP00000401878	ENSG00000163376	KBTBD8	kelch repeat and BTB domain containing 8	12
CELF2	9606.ENSP00000488422	ENSG00000048740	CELF2	CUGBP Elav-like family member 2	12
ENC1	9606.ENSP00000499185	ENSG00000171617	ENC1	ectodermal-neural cortex 1	12
ADAM23	9606.ENSP00000264377	ENSG00000114948	ADAM23	ADAM metallopeptidase domain 23	11
CX3CL1	9606.ENSP00000006053	ENSG00000006210	CX3CL1	C-X3-C motif chemokine ligand 1	11
STAR	9606.ENSP00000276449	ENSG00000147465	STAR	steroidogenic acute regulatory protein	11
CAMK1G	9606.ENSP00000009105	ENSG00000008118	CAMK1G	calcium/calmodulin dependent protein kinase IG	11
UNC13C	9606.ENSP00000260323	ENSG00000137766	UNC13C	unc-13 homolog C	11
LAMP5	9606.ENSP00000246070	ENSG00000125869	LAMP5	lysosomal associated membrane protein family member 5	11
OTUD5	9606.ENSP00000156084	ENSG00000068308	OTUD5	OTU deubiquitinase 5	11
CELF3	9606.ENSP00000290583	ENSG00000159409	CELF3	CUGBP Elav-like family member 3	11
RGS7BP	9606.ENSP00000334851	ENSG00000186479	RGS7BP	regulator of G protein signaling 7 binding protein	11
DUSP3	9606.ENSP00000226004	ENSG00000108861	DUSP3	dual specificity phosphatase 3	11
RTN4IP1	9606.ENSP00000358059	ENSG00000130347	RTN4IP1	reticulon 4 interacting protein 1	11
CNKSR2	9606.ENSP00000368824	ENSG00000149970	CNKSR2	connector enhancer of kinase suppressor of Ras 2	11
NRG3	9606.ENSP00000361214	ENSG00000185737	NRG3	neuregulin 3	11
SORCS3	9606.ENSP00000358715	ENSG00000156395	SORCS3	sortilin related VPS10 domain containing receptor 3	11
B4GALNT1	9606.ENSP00000341562	ENSG00000135454	B4GALNT1	beta-1,4-N-acetyl-galactosaminyltransferase 1	11
PEF1	9606.ENSP00000362807	ENSG00000162517	PEF1	penta-EF-hand domain containing 1	11
DHRS11	9606.ENSP00000482704	ENSG00000278535	DHRS11	dehydrogenase/reductase 11	11
TCEAL4	9606.ENSP00000361712	ENSG00000133142	TCEAL4	transcription elongation factor A like 4	11
BRF2	9606.ENSP00000220659	ENSG00000104221	BRF2	BRF2 RNA polymerase III transcription initiation factor subunit	11
SNAPC5	9606.ENSP00000319597	ENSG00000174446	SNAPC5	small nuclear RNA activating complex polypeptide 5	11
PGM2L1	9606.ENSP00000298198	ENSG00000165434	PGM2L1	phosphoglucomutase 2 like 1	11
RCAN2	9606.ENSP00000360425	ENSG00000172348	RCAN2	regulator of calcineurin 2	11
BBS12	9606.ENSP00000438273	ENSG00000181004	BBS12	Bardet-Biedl syndrome 12	11
TLN2	9606.ENSP00000453508	ENSG00000171914	TLN2	talin 2	11
LIG4	9606.ENSP00000484288	ENSG00000174405	LIG4	DNA ligase 4	11
ZCCHC17	9606.ENSP00000480986	ENSG00000121766	ZCCHC17	zinc finger CCHC-type containing 17	11
DPH2	9606.ENSP00000255108	ENSG00000132768	DPH2	diphthamide biosynthesis 2	11
GUCY1B1	9606.ENSP00000426786	ENSG00000061918	GUCY1B1	guanylate cyclase 1 soluble subunit beta 1	11
GPLD1	9606.ENSP00000230036	ENSG00000112293	GPLD1	glycosylphosphatidylinositol specific phospholipase D1	11
PRMT6	9606.ENSP00000359095	ENSG00000198890	PRMT6	protein arginine methyltransferase 6	11
SRP72	9606.ENSP00000495128	ENSG00000174780	SRP72	signal recognition particle 72	11
SHOC2	9606.ENSP00000358464	ENSG00000108061	SHOC2	SHOC2 leucine rich repeat scaffold protein	11
SLC8A3	9606.ENSP00000370669	ENSG00000100678	SLC8A3	solute carrier family 8 member A3	11
TAF9B	9606.ENSP00000339917	ENSG00000187325	TAF9B	TATA-box binding protein associated factor 9b	11
ENTPD6	9606.ENSP00000365840	ENSG00000197586	ENTPD6	ectonucleoside triphosphate diphosphohydrolase 6	11
LNPK	9606.ENSP00000440905	ENSG00000144320	LNPK	lunapark, ER junction formation factor	11
CENPW	9606.ENSP00000357308	ENSG00000203760	CENPW	centromere protein W	11
CDK5R2	9606.ENSP00000304250	ENSG00000171450	CDK5R2	cyclin dependent kinase 5 regulatory subunit 2	11
BABAM2	9606.ENSP00000343412	ENSG00000158019	BABAM2	BRISC and BRCA1 A complex member 2	11
RASAL2	9606.ENSP00000356621	ENSG00000075391	RASAL2	RAS protein activator like 2	11
CNTN6	9606.ENSP00000407822	ENSG00000134115	CNTN6	contactin 6	11
RANBP6	9606.ENSP00000259569	ENSG00000137040	RANBP6	RAN binding protein 6	11
PLD3	9606.ENSP00000387050	ENSG00000105223	PLD3	phospholipase D family member 3	11
DOCK3	9606.ENSP00000266037	ENSG00000088538	DOCK3	dedicator of cytokinesis 3	11
ARL8B	9606.ENSP00000479202	ENSG00000134108	ARL8B	ADP ribosylation factor like GTPase 8B	11
OCIAD1	9606.ENSP00000370882	ENSG00000109180	OCIAD1	OCIA domain containing 1	11
PAK5	9606.ENSP00000367686	ENSG00000101349	PAK5	p21 (RAC1) activated kinase 5	11
NTPCR	9606.ENSP00000355587	ENSG00000135778	NTPCR	nucleoside-triphosphatase, cancer-related	11
UHMK1	9606.ENSP00000420270	ENSG00000152332	UHMK1	U2AF homology motif kinase 1	11
SLC9A6	9606.ENSP00000359729	ENSG00000198689	SLC9A6	solute carrier family 9 member A6	11
PTPRT	9606.ENSP00000362294	ENSG00000196090	PTPRT	protein tyrosine phosphatase receptor type T	11
DIRAS1	9606.ENSP00000325836	ENSG00000176490	DIRAS1	DIRAS family GTPase 1	11
PORCN	9606.ENSP00000322304	ENSG00000102312	PORCN	porcupine O-acyltransferase	11
ARHGAP32	9606.ENSP00000310561	ENSG00000134909	ARHGAP32	Rho GTPase activating protein 32	11
BEX2	9606.ENSP00000442521	ENSG00000133134	BEX2	brain expressed X-linked 2	11
PAIP1	9606.ENSP00000302768	ENSG00000172239	PAIP1	poly(A) binding protein interacting protein 1	11
LRFN3	9606.ENSP00000246529	ENSG00000126243	LRFN3	leucine rich repeat and fibronectin type III domain containing 3	10
INPP4A	9606.ENSP00000074304	ENSG00000040933	INPP4A	inositol polyphosphate-4-phosphatase type I A	10
PYROXD1	9606.ENSP00000240651	ENSG00000121350	PYROXD1	pyridine nucleotide-disulphide oxidoreductase domain 1	10
PIP4P2	9606.ENSP00000285419	ENSG00000155099	PIP4P2	phosphatidylinositol-4,5-bisphosphate 4-phosphatase 2	10
INPP5F	9606.ENSP00000497527	ENSG00000198825	INPP5F	inositol polyphosphate-5-phosphatase F	10
ERLEC1	9606.ENSP00000185150	ENSG00000068912	ERLEC1	endoplasmic reticulum lectin 1	10
SYBU	9606.ENSP00000407118	ENSG00000147642	SYBU	syntabulin	10
CINP	9606.ENSP00000216756	ENSG00000100865	CINP	cyclin dependent kinase 2 interacting protein	10
ETV1	9606.ENSP00000405327	ENSG00000006468	ETV1	ETS variant transcription factor 1	10
TFDP1	9606.ENSP00000364519	ENSG00000198176	TFDP1	transcription factor Dp-1	10
DDHD1	9606.ENSP00000500986	ENSG00000100523	DDHD1	DDHD domain containing 1	10
SCOC	9606.ENSP00000477352	ENSG00000153130	SCOC	short coiled-coil protein	10
C1QL2	9606.ENSP00000272520	ENSG00000144119	C1QL2	complement C1q like 2	10
ACOT8	9606.ENSP00000217455	ENSG00000101473	ACOT8	acyl-CoA thioesterase 8	10
TXNDC17	9606.ENSP00000250101	ENSG00000129235	TXNDC17	thioredoxin domain containing 17	10
TCEAL2	9606.ENSP00000361866	ENSG00000184905	TCEAL2	transcription elongation factor A like 2	10
CDS1	9606.ENSP00000295887	ENSG00000163624	CDS1	CDP-diacylglycerol synthase 1	10
MPP7	9606.ENSP00000337907	ENSG00000150054	MPP7	MAGUK p55 scaffold protein 7	10
PHLPP2	9606.ENSP00000457991	ENSG00000040199	PHLPP2	PH domain and leucine rich repeat protein phosphatase 2	10
MCFD2	9606.ENSP00000386651	ENSG00000180398	MCFD2	multiple coagulation factor deficiency 2, ER cargo receptor complex subunit	10
SYT5	9606.ENSP00000346265	ENSG00000129990	SYT5	synaptotagmin 5	10
DGKI	9606.ENSP00000288490	ENSG00000157680	DGKI	diacylglycerol kinase iota	10
CMSS1	9606.ENSP00000410396	ENSG00000184220	CMSS1	cms1 ribosomal small subunit homolog	10
ATP2C1	9606.ENSP00000421326	ENSG00000017260	ATP2C1	ATPase secretory pathway Ca2+ transporting 1	10
CDH18	9606.ENSP00000371710	ENSG00000145526	CDH18	cadherin 18	10
TRIM37	9606.ENSP00000262294	ENSG00000108395	TRIM37	tripartite motif containing 37	10
VPS50	9606.ENSP00000307666	ENSG00000004766	VPS50	VPS50 subunit of EARP/GARPII complex	10
INSIG2	9606.ENSP00000245787	ENSG00000125629	INSIG2	insulin induced gene 2	10
SNCG	9606.ENSP00000361087	ENSG00000173267	SNCG	synuclein gamma	10
ANO3	9606.ENSP00000256737	ENSG00000134343	ANO3	anoctamin 3	10
MYOM2	9606.ENSP00000262113	ENSG00000036448	MYOM2	myomesin 2	10
TMEM160	9606.ENSP00000253047	ENSG00000130748	TMEM160	transmembrane protein 160	10
NIF3L1	9606.ENSP00000498853	ENSG00000196290	NIF3L1	NGG1 interacting factor 3 like 1	10
LRRC40	9606.ENSP00000359990	ENSG00000066557	LRRC40	leucine rich repeat containing 40	10
RIMS3	9606.ENSP00000361769	ENSG00000117016	RIMS3	regulating synaptic membrane exocytosis 3	10
CSMD3	9606.ENSP00000297405	ENSG00000164796	CSMD3	CUB and Sushi multiple domains 3	10
SRPK2	9606.ENSP00000377262	ENSG00000135250	SRPK2	SRSF protein kinase 2	10
LPCAT4	9606.ENSP00000317300	ENSG00000176454	LPCAT4	lysophosphatidylcholine acyltransferase 4	10
KCNIP4	9606.ENSP00000371587	ENSG00000185774	KCNIP4	potassium voltage-gated channel interacting protein 4	10
SLC9A7	9606.ENSP00000480916	ENSG00000065923	SLC9A7	solute carrier family 9 member A7	10
FBXL14	9606.ENSP00000344855	ENSG00000171823	FBXL14	F-box and leucine rich repeat protein 14	10
TSPAN7	9606.ENSP00000367743	ENSG00000156298	TSPAN7	tetraspanin 7	10
LDB2	9606.ENSP00000306772	ENSG00000169744	LDB2	LIM domain binding 2	10
LCMT1	9606.ENSP00000382021	ENSG00000205629	LCMT1	leucine carboxyl methyltransferase 1	10
BEX3	9606.ENSP00000361728	ENSG00000166681	BEX3	brain expressed X-linked 3	10
RETREG2	9606.ENSP00000395249	ENSG00000144567	RETREG2	reticulophagy regulator family member 2	9
TOLLIP	9606.ENSP00000314733	ENSG00000078902	TOLLIP	toll interacting protein	9
OLFM1	9606.ENSP00000360858	ENSG00000130558	OLFM1	olfactomedin 1	9
CBLN4	9606.ENSP00000064571	ENSG00000054803	CBLN4	cerebellin 4 precursor	9
GDAP1L1	9606.ENSP00000440498	ENSG00000124194	GDAP1L1	ganglioside induced differentiation associated protein 1 like 1	9
MEAF6	9606.ENSP00000362166	ENSG00000163875	MEAF6	MYST/Esa1 associated factor 6	9
CAPNS1	9606.ENSP00000464849	ENSG00000126247	CAPNS1	calpain small subunit 1	9
PSMG3	9606.ENSP00000288607	ENSG00000157778	PSMG3	proteasome assembly chaperone 3	9
TOMM34	9606.ENSP00000361900	ENSG00000025772	TOMM34	translocase of outer mitochondrial membrane 34	9
RAP1GDS1	9606.ENSP00000340454	ENSG00000138698	RAP1GDS1	Rap1 GTPase-GDP dissociation stimulator 1	9
HMOX2	9606.ENSP00000477572	ENSG00000103415	HMOX2	heme oxygenase 2	9
RUSC1	9606.ENSP00000357336	ENSG00000160753	RUSC1	RUN and SH3 domain containing 1	9
TSPYL1	9606.ENSP00000357597	ENSG00000189241	TSPYL1	TSPY like 1	9
KHDRBS2	9606.ENSP00000281156	ENSG00000112232	KHDRBS2	KH RNA binding domain containing, signal transduction associated 2	9
CHMP5	9606.ENSP00000223500	ENSG00000086065	CHMP5	charged multivesicular body protein 5	9
PEX11B	9606.ENSP00000358312	ENSG00000131779	PEX11B	peroxisomal biogenesis factor 11 beta	9
STRAP	9606.ENSP00000392270	ENSG00000023734	STRAP	serine/threonine kinase receptor associated protein	9
PITPNA	9606.ENSP00000316809	ENSG00000174238	PITPNA	phosphatidylinositol transfer protein alpha	9
RPP40	9606.ENSP00000369391	ENSG00000124787	RPP40	ribonuclease P/MRP subunit p40	9
PCDH8	9606.ENSP00000367177	ENSG00000136099	PCDH8	protocadherin 8	9
MARK1	9606.ENSP00000483424	ENSG00000116141	MARK1	microtubule affinity regulating kinase 1	9
PPP1R2	9606.ENSP00000484580	ENSG00000184203	PPP1R2	protein phosphatase 1 regulatory inhibitor subunit 2	9
ASTN1	9606.ENSP00000354536	ENSG00000152092	ASTN1	astrotactin 1	9
GAS7	9606.ENSP00000407552	ENSG00000007237	GAS7	growth arrest specific 7	9
ORC4	9606.ENSP00000441953	ENSG00000115947	ORC4	origin recognition complex subunit 4	9
MAGEL2	9606.ENSP00000497810	ENSG00000254585	MAGEL2	MAGE family member L2	9
SIDT1	9606.ENSP00000377416	ENSG00000072858	SIDT1	SID1 transmembrane family member 1	9
SLC27A4	9606.ENSP00000300456	ENSG00000167114	SLC27A4	solute carrier family 27 member 4	9
GPR158	9606.ENSP00000365529	ENSG00000151025	GPR158	G protein-coupled receptor 158	9
XPR1	9606.ENSP00000356562	ENSG00000143324	XPR1	xenotropic and polytropic retrovirus receptor 1	9
SRP68	9606.ENSP00000312066	ENSG00000167881	SRP68	signal recognition particle 68	9
EMC4	9606.ENSP00000267750	ENSG00000128463	EMC4	ER membrane protein complex subunit 4	9
EGR3	9606.ENSP00000318057	ENSG00000179388	EGR3	early growth response 3	9
NDFIP1	9606.ENSP00000253814	ENSG00000131507	NDFIP1	Nedd4 family interacting protein 1	9
EMC7	9606.ENSP00000256545	ENSG00000134153	EMC7	ER membrane protein complex subunit 7	9
GGT7	9606.ENSP00000338964	ENSG00000131067	GGT7	gamma-glutamyltransferase 7	9
TM2D2	9606.ENSP00000416050	ENSG00000169490	TM2D2	TM2 domain containing 2	9
CALY	9606.ENSP00000252939	ENSG00000130643	CALY	calcyon neuron specific vesicular protein	9
DYNLT3	9606.ENSP00000367841	ENSG00000165169	DYNLT3	dynein light chain Tctex-type 3	9
ATXN10	9606.ENSP00000252934	ENSG00000130638	ATXN10	ataxin 10	9
SULT4A1	9606.ENSP00000332565	ENSG00000130540	SULT4A1	sulfotransferase family 4A member 1	9
PRMT8	9606.ENSP00000372067	ENSG00000111218	PRMT8	protein arginine methyltransferase 8	9
SEMA3E	9606.ENSP00000496491	ENSG00000170381	SEMA3E	semaphorin 3E	9
BTBD8	9606.ENSP00000490913	ENSG00000189195	BTBD8	BTB domain containing 8	9
BRSK2	9606.ENSP00000371614	ENSG00000174672	BRSK2	BR serine/threonine kinase 2	9
SCAMP5	9606.ENSP00000355387	ENSG00000198794	SCAMP5	secretory carrier membrane protein 5	9
NUDT2	9606.ENSP00000368452	ENSG00000164978	NUDT2	nudix hydrolase 2	9
BRINP3	9606.ENSP00000356432	ENSG00000162670	BRINP3	BMP/retinoic acid inducible neural specific 3	9
LRRTM3	9606.ENSP00000355187	ENSG00000198739	LRRTM3	leucine rich repeat transmembrane neuronal 3	9
CDC123	9606.ENSP00000281141	ENSG00000151465	CDC123	cell division cycle 123	9
JAZF1	9606.ENSP00000283928	ENSG00000153814	JAZF1	JAZF zinc finger 1	9
HPCAL1	9606.ENSP00000483786	ENSG00000115756	HPCAL1	hippocalcin like 1	9
BASP1	9606.ENSP00000319281	ENSG00000176788	BASP1	brain abundant membrane attached signal protein 1	9
ZER1	9606.ENSP00000291900	ENSG00000160445	ZER1	zyg-11 related cell cycle regulator	9
KLHDC3	9606.ENSP00000313995	ENSG00000124702	KLHDC3	kelch domain containing 3	9
ADARB1	9606.ENSP00000353920	ENSG00000197381	ADARB1	adenosine deaminase RNA specific B1	9
NAP1L3	9606.ENSP00000362171	ENSG00000186310	NAP1L3	nucleosome assembly protein 1 like 3	9
UROS	9606.ENSP00000357787	ENSG00000188690	UROS	uroporphyrinogen III synthase	9
FAHD1	9606.ENSP00000372112	ENSG00000180185	FAHD1	fumarylacetoacetate hydrolase domain containing 1	9
TCEAL7	9606.ENSP00000329794	ENSG00000182916	TCEAL7	transcription elongation factor A like 7	9
SMYD2	9606.ENSP00000355924	ENSG00000143499	SMYD2	SET and MYND domain containing 2	9
TCEAL8	9606.ENSP00000361770	ENSG00000180964	TCEAL8	transcription elongation factor A like 8	9
CHAF1B	9606.ENSP00000315700	ENSG00000159259	CHAF1B	chromatin assembly factor 1 subunit B	8
SYT13	9606.ENSP00000020926	ENSG00000019505	SYT13	synaptotagmin 13	8
NXPH2	9606.ENSP00000272641	ENSG00000144227	NXPH2	neurexophilin 2	8
TBC1D22B	9606.ENSP00000362590	ENSG00000065491	TBC1D22B	TBC1 domain family member 22B	8
CAMK2N1	9606.ENSP00000364219	ENSG00000162545	CAMK2N1	calcium/calmodulin dependent protein kinase II inhibitor 1	8
PTPRR	9606.ENSP00000283228	ENSG00000153233	PTPRR	protein tyrosine phosphatase receptor type R	8
LRRC4	9606.ENSP00000249363	ENSG00000128594	LRRC4	leucine rich repeat containing 4	8
FHL2	9606.ENSP00000386892	ENSG00000115641	FHL2	four and a half LIM domains 2	8
SEZ6L	9606.ENSP00000248933	ENSG00000100095	SEZ6L	seizure related 6 homolog like	8
FAM20B	9606.ENSP00000263733	ENSG00000116199	FAM20B	FAM20B glycosaminoglycan xylosylkinase	8
CRYM	9606.ENSP00000219599	ENSG00000103316	CRYM	crystallin mu	8
L3MBTL2	9606.ENSP00000216237	ENSG00000100395	L3MBTL2	L3MBTL histone methyl-lysine binding protein 2	8
RFK	9606.ENSP00000365926	ENSG00000135002	RFK	riboflavin kinase	8
NECAB3	9606.ENSP00000246190	ENSG00000125967	NECAB3	N-terminal EF-hand calcium binding protein 3	8
C19orf12	9606.ENSP00000376103	ENSG00000131943	C19orf12	chromosome 19 open reading frame 12	8
RNF112	9606.ENSP00000454919	ENSG00000128482	RNF112	ring finger protein 112	8
TIPRL	9606.ENSP00000356807	ENSG00000143155	TIPRL	TOR signaling pathway regulator	8
MACROD2	9606.ENSP00000217246	ENSG00000172264	MACROD2	mono-ADP ribosylhydrolase 2	8
VPS25	9606.ENSP00000253794	ENSG00000131475	VPS25	vacuolar protein sorting 25 homolog	8
SLC30A3	9606.ENSP00000233535	ENSG00000115194	SLC30A3	solute carrier family 30 member 3	8
LHFPL4	9606.ENSP00000287585	ENSG00000156959	LHFPL4	LHFPL tetraspan subfamily member 4	8
RAB27B	9606.ENSP00000262094	ENSG00000041353	RAB27B	RAB27B, member RAS oncogene family	8
EXTL3	9606.ENSP00000220562	ENSG00000012232	EXTL3	exostosin like glycosyltransferase 3	8
EXTL1	9606.ENSP00000363398	ENSG00000158008	EXTL1	exostosin like glycosyltransferase 1	8
ABCD2	9606.ENSP00000310688	ENSG00000173208	ABCD2	ATP binding cassette subfamily D member 2	8
CCM2	9606.ENSP00000370503	ENSG00000136280	CCM2	CCM2 scaffold protein	8
BMERB1	9606.ENSP00000300006	ENSG00000166780	BMERB1	bMERB domain containing 1	8
ASIC2	9606.ENSP00000225823	ENSG00000108684	ASIC2	acid sensing ion channel subunit 2	8
NPAS2	9606.ENSP00000338283	ENSG00000170485	NPAS2	neuronal PAS domain protein 2	8
DEAF1	9606.ENSP00000371846	ENSG00000177030	DEAF1	DEAF1 transcription factor	8
ARPC5L	9606.ENSP00000345361	ENSG00000136950	ARPC5L	actin related protein 2/3 complex subunit 5 like	8
CEP41	9606.ENSP00000223208	ENSG00000106477	CEP41	centrosomal protein 41	8
MEST	9606.ENSP00000223215	ENSG00000106484	MEST	mesoderm specific transcript	8
LSM14B	9606.ENSP00000279068	ENSG00000149657	LSM14B	LSM family member 14B	8
FAM32A	9606.ENSP00000263384	ENSG00000105058	FAM32A	family with sequence similarity 32 member A	8
LRRC8B	9606.ENSP00000491377	ENSG00000197147	LRRC8B	leucine rich repeat containing 8 VRAC subunit B	8
DSTN	9606.ENSP00000246069	ENSG00000125868	DSTN	destrin, actin depolymerizing factor	8
CAMSAP1	9606.ENSP00000374183	ENSG00000130559	CAMSAP1	calmodulin regulated spectrin associated protein 1	8
UCK2	9606.ENSP00000356853	ENSG00000143179	UCK2	uridine-cytidine kinase 2	8
GDA	9606.ENSP00000238018	ENSG00000119125	GDA	guanine deaminase	8
ORAI2	9606.ENSP00000348752	ENSG00000160991	ORAI2	ORAI calcium release-activated calcium modulator 2	8
CLSTN1	9606.ENSP00000366513	ENSG00000171603	CLSTN1	calsyntenin 1	8
CLVS1	9606.ENSP00000428402	ENSG00000177182	CLVS1	clavesin 1	8
GGCT	9606.ENSP00000275428	ENSG00000006625	GGCT	gamma-glutamylcyclotransferase	8
MOB4	9606.ENSP00000315702	ENSG00000115540	MOB4	MOB family member 4, phocein	8
HECW2	9606.ENSP00000260983	ENSG00000138411	HECW2	HECT, C2 and WW domain containing E3 ubiquitin protein ligase 2	8
CLSTN3	9606.ENSP00000266546	ENSG00000139182	CLSTN3	calsyntenin 3	8
CEND1	9606.ENSP00000328336	ENSG00000184524	CEND1	cell cycle exit and neuronal differentiation 1	8
TTC7B	9606.ENSP00000336127	ENSG00000165914	TTC7B	tetratricopeptide repeat domain 7B	8
DIRAS2	9606.ENSP00000364919	ENSG00000165023	DIRAS2	DIRAS family GTPase 2	8
SCAMP1	9606.ENSP00000481022	ENSG00000085365	SCAMP1	secretory carrier membrane protein 1	8
RNF123	9606.ENSP00000328287	ENSG00000164068	RNF123	ring finger protein 123	8
ZWILCH	9606.ENSP00000311429	ENSG00000174442	ZWILCH	zwilch kinetochore protein	8
CAMKV	9606.ENSP00000419195	ENSG00000164076	CAMKV	CaM kinase like vesicle associated	8
FBXO3	9606.ENSP00000265651	ENSG00000110429	FBXO3	F-box protein 3	8
SLC35F1	9606.ENSP00000353557	ENSG00000196376	SLC35F1	solute carrier family 35 member F1	8
SLF1	9606.ENSP00000265140	ENSG00000133302	SLF1	SMC5-SMC6 complex localization factor 1	8
ERI3	9606.ENSP00000361331	ENSG00000117419	ERI3	ERI1 exoribonuclease family member 3	8
POMK	9606.ENSP00000331258	ENSG00000185900	POMK	protein O-mannose kinase	8
THYN1	9606.ENSP00000341657	ENSG00000151500	THYN1	thymocyte nuclear protein 1	8
ZRANB3	9606.ENSP00000264159	ENSG00000121988	ZRANB3	zinc finger RANBP2-type containing 3	8
GLRA3	9606.ENSP00000274093	ENSG00000145451	GLRA3	glycine receptor alpha 3	8
AFF3	9606.ENSP00000386834	ENSG00000144218	AFF3	ALF transcription elongation factor 3	8
FBXL2	9606.ENSP00000417601	ENSG00000153558	FBXL2	F-box and leucine rich repeat protein 2	8
TESPA1	9606.ENSP00000400892	ENSG00000135426	TESPA1	thymocyte expressed, positive selection associated 1	8
MAIP1	9606.ENSP00000295079	ENSG00000162972	MAIP1	matrix AAA peptidase interacting protein 1	8
SRM	9606.ENSP00000366156	ENSG00000116649	SRM	spermidine synthase	8
CYP2C8	9606.ENSP00000360317	ENSG00000138115	CYP2C8	cytochrome P450 family 2 subfamily C member 8	8
CNTNAP5	9606.ENSP00000399013	ENSG00000155052	CNTNAP5	contactin associated protein family member 5	8
GSPT2	9606.ENSP00000341247	ENSG00000189369	GSPT2	G1 to S phase transition 2	8
BLVRA	9606.ENSP00000385757	ENSG00000106605	BLVRA	biliverdin reductase A	8
BEX5	9606.ENSP00000446054	ENSG00000184515	BEX5	brain expressed X-linked 5	8
CELF4	9606.ENSP00000410584	ENSG00000101489	CELF4	CUGBP Elav-like family member 4	8
AMER3	9606.ENSP00000392700	ENSG00000178171	AMER3	APC membrane recruitment protein 3	8
IQSEC1	9606.ENSP00000480301	ENSG00000144711	IQSEC1	IQ motif and Sec7 domain ArfGEF 1	7
HPCAL4	9606.ENSP00000481834	ENSG00000116983	HPCAL4	hippocalcin like 4	7
MAEA	9606.ENSP00000302830	ENSG00000090316	MAEA	macrophage erythroblast attacher, E3 ubiquitin ligase	7
SYT16	9606.ENSP00000478637	ENSG00000139973	SYT16	synaptotagmin 16	7
SYT10	9606.ENSP00000228567	ENSG00000110975	SYT10	synaptotagmin 10	7
SPHKAP	9606.ENSP00000375909	ENSG00000153820	SPHKAP	SPHK1 interactor, AKAP domain containing	7
GPC5	9606.ENSP00000366267	ENSG00000179399	GPC5	glypican 5	7
TERF2IP	9606.ENSP00000300086	ENSG00000166848	TERF2IP	TERF2 interacting protein	7
RLIM	9606.ENSP00000328059	ENSG00000131263	RLIM	ring finger protein, LIM domain interacting	7
IFIT1	9606.ENSP00000360869	ENSG00000185745	IFIT1	interferon induced protein with tetratricopeptide repeats 1	7
ABCG4	9606.ENSP00000481728	ENSG00000172350	ABCG4	ATP binding cassette subfamily G member 4	7
CASQ1	9606.ENSP00000357057	ENSG00000143318	CASQ1	calsequestrin 1	7
VRK1	9606.ENSP00000216639	ENSG00000100749	VRK1	VRK serine/threonine kinase 1	7
SUDS3	9606.ENSP00000443988	ENSG00000111707	SUDS3	SDS3 homolog, SIN3A corepressor complex component	7
GPATCH2	9606.ENSP00000355902	ENSG00000092978	GPATCH2	G-patch domain containing 2	7
SLC6A17	9606.ENSP00000330199	ENSG00000197106	SLC6A17	solute carrier family 6 member 17	7
CLCN4	9606.ENSP00000370213	ENSG00000073464	CLCN4	chloride voltage-gated channel 4	7
CERS6	9606.ENSP00000376453	ENSG00000172292	CERS6	ceramide synthase 6	7
HSDL1	9606.ENSP00000219439	ENSG00000103160	HSDL1	hydroxysteroid dehydrogenase like 1	7
LAMB1	9606.ENSP00000222399	ENSG00000091136	LAMB1	laminin subunit beta 1	7
SCFD2	9606.ENSP00000384182	ENSG00000184178	SCFD2	sec1 family domain containing 2	7
RAPH1	9606.ENSP00000316543	ENSG00000173166	RAPH1	Ras association (RalGDS/AF-6) and pleckstrin homology domains 1	7
PPM1E	9606.ENSP00000312411	ENSG00000175175	PPM1E	protein phosphatase, Mg2+/Mn2+ dependent 1E	7
CHN1	9606.ENSP00000386741	ENSG00000128656	CHN1	chimerin 1	7
RPRD1A	9606.ENSP00000381984	ENSG00000141425	RPRD1A	regulation of nuclear pre-mRNA domain containing 1A	7
ST8SIA5	9606.ENSP00000445492	ENSG00000101638	ST8SIA5	ST8 alpha-N-acetyl-neuraminide alpha-2,8-sialyltransferase 5	7
CAP2	9606.ENSP00000229922	ENSG00000112186	CAP2	cyclase associated actin cytoskeleton regulatory protein 2	7
RTN4RL1	9606.ENSP00000330631	ENSG00000185924	RTN4RL1	reticulon 4 receptor like 1	7
ATP8A2	9606.ENSP00000371070	ENSG00000132932	ATP8A2	ATPase phospholipid transporting 8A2	7
CDH22	9606.ENSP00000437790	ENSG00000149654	CDH22	cadherin 22	7
CAMSAP3	9606.ENSP00000416797	ENSG00000076826	CAMSAP3	calmodulin regulated spectrin associated protein family member 3	7
PPP1R11	9606.ENSP00000365963	ENSG00000204619	PPP1R11	protein phosphatase 1 regulatory inhibitor subunit 11	7
TBC1D9	9606.ENSP00000411197	ENSG00000109436	TBC1D9	TBC1 domain family member 9	7
OR2L13	9606.ENSP00000493075	ENSG00000196071	OR2L13	olfactory receptor family 2 subfamily L member 13	7
DZIP3	9606.ENSP00000355028	ENSG00000198919	DZIP3	DAZ interacting zinc finger protein 3	7
RAB22A	9606.ENSP00000244040	ENSG00000124209	RAB22A	RAB22A, member RAS oncogene family	7
CPNE5	9606.ENSP00000244751	ENSG00000124772	CPNE5	copine 5	7
SLC2A13	9606.ENSP00000280871	ENSG00000151229	SLC2A13	solute carrier family 2 member 13	7
FREM3	9606.ENSP00000332886	ENSG00000183090	FREM3	FRAS1 related extracellular matrix 3	7
CCNY	9606.ENSP00000363836	ENSG00000108100	CCNY	cyclin Y	7
ANKRD34C	9606.ENSP00000401089	ENSG00000235711	ANKRD34C	ankyrin repeat domain 34C	7
OPN3	9606.ENSP00000355512	ENSG00000054277	OPN3	opsin 3	7
VSTM2L	9606.ENSP00000362560	ENSG00000132821	VSTM2L	V-set and transmembrane domain containing 2 like	7
CAMKK1	9606.ENSP00000371188	ENSG00000004660	CAMKK1	calcium/calmodulin dependent protein kinase kinase 1	7
RELCH	9606.ENSP00000256858	ENSG00000134444	RELCH	RAB11 binding and LisH domain, coiled-coil and HEAT repeat containing	7
SRSF12	9606.ENSP00000414302	ENSG00000154548	SRSF12	serine and arginine rich splicing factor 12	7
FAM126B	9606.ENSP00000393667	ENSG00000155744	HYCC2	hyccin PI4KA lipid kinase complex subunit 2	7
RMND1	9606.ENSP00000412708	ENSG00000155906	RMND1	required for meiotic nuclear division 1 homolog	7
EHD3	9606.ENSP00000327116	ENSG00000013016	EHD3	EH domain containing 3	7
RASAL1	9606.ENSP00000450244	ENSG00000111344	RASAL1	RAS protein activator like 1	7
RAB15	9606.ENSP00000434103	ENSG00000139998	RAB15	RAB15, member RAS oncogene family	7
STRBP	9606.ENSP00000321347	ENSG00000165209	STRBP	spermatid perinuclear RNA binding protein	7
MOAP1	9606.ENSP00000451594	ENSG00000165943	MOAP1	modulator of apoptosis 1	7
KNDC1	9606.ENSP00000304437	ENSG00000171798	KNDC1	kinase non-catalytic C-lobe domain containing 1	7
SNRNP25	9606.ENSP00000372482	ENSG00000161981	SNRNP25	small nuclear ribonucleoprotein U11/U12 subunit 25	7
GPRIN1	9606.ENSP00000305839	ENSG00000169258	GPRIN1	G protein regulated inducer of neurite outgrowth 1	7
SMAP1	9606.ENSP00000359484	ENSG00000112305	SMAP1	small ArfGAP 1	7
STAU2	9606.ENSP00000428756	ENSG00000040341	STAU2	staufen double-stranded RNA binding protein 2	7
MGST3	9606.ENSP00000356864	ENSG00000143198	MGST3	microsomal glutathione S-transferase 3	7
KCTD16	9606.ENSP00000426548	ENSG00000183775	KCTD16	potassium channel tetramerization domain containing 16	7
INSYN1	9606.ENSP00000457205	ENSG00000205363	INSYN1	inhibitory synaptic factor 1	7
NELL1	9606.ENSP00000298925	ENSG00000165973	NELL1	neural EGFL like 1	7
YRDC	9606.ENSP00000362135	ENSG00000196449	YRDC	yrdC N6-threonylcarbamoyltransferase domain containing	7
TSPAN5	9606.ENSP00000307701	ENSG00000168785	TSPAN5	tetraspanin 5	7
SGTB	9606.ENSP00000370395	ENSG00000197860	SGTB	small glutamine rich tetratricopeptide repeat co-chaperone beta	7
NMT2	9606.ENSP00000367407	ENSG00000152465	NMT2	N-myristoyltransferase 2	7
FRMPD4	9606.ENSP00000370057	ENSG00000169933	FRMPD4	FERM and PDZ domain containing 4	7
DCPS	9606.ENSP00000263579	ENSG00000110063	DCPS	decapping enzyme, scavenger	7
TRIM36	9606.ENSP00000282369	ENSG00000152503	TRIM36	tripartite motif containing 36	7
TCP11L1	9606.ENSP00000335595	ENSG00000176148	TCP11L1	t-complex 11 like 1	7
MTPN	9606.ENSP00000376800	ENSG00000105887	MTPN	myotrophin	7
NELL2	9606.ENSP00000416341	ENSG00000184613	NELL2	neural EGFL like 2	7
STAT4	9606.ENSP00000351255	ENSG00000138378	STAT4	signal transducer and activator of transcription 4	7
RDH12	9606.ENSP00000449079	ENSG00000139988	RDH12	retinol dehydrogenase 12	7
PHYHIP	9606.ENSP00000320017	ENSG00000168490	PHYHIP	phytanoyl-CoA 2-hydroxylase interacting protein	7
ZYG11B	9606.ENSP00000294353	ENSG00000162378	ZYG11B	zyg-11 family member B, cell cycle regulator	7
DENND5B	9606.ENSP00000444889	ENSG00000170456	DENND5B	DENN domain containing 5B	7
B3GNT2	9606.ENSP00000305595	ENSG00000170340	B3GNT2	UDP-GlcNAc:betaGal beta-1,3-N-acetylglucosaminyltransferase 2	7
PPP4R4	9606.ENSP00000305924	ENSG00000119698	PPP4R4	protein phosphatase 4 regulatory subunit 4	7
B4GALT6	9606.ENSP00000306459	ENSG00000118276	B4GALT6	beta-1,4-galactosyltransferase 6	7
NAP1L2	9606.ENSP00000362616	ENSG00000186462	NAP1L2	nucleosome assembly protein 1 like 2	7
LYRM9	9606.ENSP00000368397	ENSG00000232859	LYRM9	LYR motif containing 9	7
TSPYL4	9606.ENSP00000410943	ENSG00000187189	TSPYL4	TSPY like 4	7
MAMLD1	9606.ENSP00000414517	ENSG00000013619	MAMLD1	mastermind like domain containing 1	7
AFF2	9606.ENSP00000359489	ENSG00000155966	AFF2	ALF transcription elongation factor 2	7
BEX4	9606.ENSP00000361780	ENSG00000102409	BEX4	brain expressed X-linked 4	7
TCEAL5	9606.ENSP00000361765	ENSG00000204065	TCEAL5	transcription elongation factor A like 5	7
SMYD3	9606.ENSP00000419184	ENSG00000185420	SMYD3	SET and MYND domain containing 3	7
NRSN2	9606.ENSP00000371728	ENSG00000125841	NRSN2	neurensin 2	6
YPEL5	9606.ENSP00000368835	ENSG00000119801	YPEL5	yippee like 5	6
IMPAD1	9606.ENSP00000262644	ENSG00000104331	BPNT2	3'(2'), 5'-bisphosphate nucleotidase 2	6
BDH1	9606.ENSP00000376184	ENSG00000161267	BDH1	3-hydroxybutyrate dehydrogenase 1	6
SLC30A9	9606.ENSP00000264451	ENSG00000014824	SLC30A9	solute carrier family 30 member 9	6
NRSN1	9606.ENSP00000367739	ENSG00000152954	NRSN1	neurensin 1	6
ARL2BP	9606.ENSP00000219204	ENSG00000102931	ARL2BP	ADP ribosylation factor like GTPase 2 binding protein	6
YAF2	9606.ENSP00000328004	ENSG00000015153	YAF2	YY1 associated factor 2	6
HOPX	9606.ENSP00000450527	ENSG00000171476	HOPX	HOP homeobox	6
BMPER	9606.ENSP00000497748	ENSG00000164619	BMPER	BMP binding endothelial regulator	6
MTA3	9606.ENSP00000385823	ENSG00000057935	MTA3	metastasis associated 1 family member 3	6
SLC6A7	9606.ENSP00000230671	ENSG00000011083	SLC6A7	solute carrier family 6 member 7	6
ACOT7	9606.ENSP00000367086	ENSG00000097021	ACOT7	acyl-CoA thioesterase 7	6
ANKMY2	9606.ENSP00000303570	ENSG00000106524	ANKMY2	ankyrin repeat and MYND domain containing 2	6
FSD1	9606.ENSP00000221856	ENSG00000105255	FSD1	fibronectin type III and SPRY domain containing 1	6
CFAP20	9606.ENSP00000262498	ENSG00000070761	CFAP20	cilia and flagella associated protein 20	6
LZTFL1	9606.ENSP00000296135	ENSG00000163818	LZTFL1	leucine zipper transcription factor like 1	6
ARHGDIG	9606.ENSP00000219409	ENSG00000242173	ARHGDIG	Rho GDP dissociation inhibitor gamma	6
IMMP1L	9606.ENSP00000278200	ENSG00000148950	IMMP1L	inner mitochondrial membrane peptidase subunit 1	6
PTDSS1	9606.ENSP00000430548	ENSG00000156471	PTDSS1	phosphatidylserine synthase 1	6
SEZ6L2	9606.ENSP00000481917	ENSG00000174938	SEZ6L2	seizure related 6 homolog like 2	6
NDST3	9606.ENSP00000296499	ENSG00000164100	NDST3	N-deacetylase and N-sulfotransferase 3	6
ZMAT4	9606.ENSP00000297737	ENSG00000165061	ZMAT4	zinc finger matrin-type 4	6
GSKIP	9606.ENSP00000451188	ENSG00000100744	GSKIP	GSK3B interacting protein	6
NAV3	9606.ENSP00000381007	ENSG00000067798	NAV3	neuron navigator 3	6
CMAS	9606.ENSP00000229329	ENSG00000111726	CMAS	cytidine monophosphate N-acetylneuraminic acid synthetase	6
TMEM30A	9606.ENSP00000230461	ENSG00000112697	TMEM30A	transmembrane protein 30A	6
C1QL3	9606.ENSP00000298943	ENSG00000165985	C1QL3	complement C1q like 3	6
BRINP2	9606.ENSP00000354481	ENSG00000198797	BRINP2	BMP/retinoic acid inducible neural specific 2	6
CDH12	9606.ENSP00000371689	ENSG00000154162	CDH12	cadherin 12	6
RNF34	9606.ENSP00000376258	ENSG00000170633	RNF34	ring finger protein 34	6
VPS41	9606.ENSP00000309457	ENSG00000006715	VPS41	VPS41 subunit of HOPS complex	6
HIVEP2	9606.ENSP00000356576	ENSG00000010818	HIVEP2	HIVEP zinc finger 2	6
FAM98A	9606.ENSP00000238823	ENSG00000119812	FAM98A	family with sequence similarity 98 member A	6
ANKRD6	9606.ENSP00000345767	ENSG00000135299	ANKRD6	ankyrin repeat domain 6	6
WIF1	9606.ENSP00000286574	ENSG00000156076	WIF1	WNT inhibitory factor 1	6
ZNHIT3	9606.ENSP00000484687	ENSG00000273611	ZNHIT3	zinc finger HIT-type containing 3	6
TBCC	9606.ENSP00000361967	ENSG00000124659	TBCC	tubulin folding cofactor C	6
AREL1	9606.ENSP00000348714	ENSG00000119682	AREL1	apoptosis resistant E3 ubiquitin protein ligase 1	6
BLOC1S2	9606.ENSP00000359398	ENSG00000196072	BLOC1S2	biogenesis of lysosomal organelles complex 1 subunit 2	6
TUBGCP4	9606.ENSP00000260383	ENSG00000137822	TUBGCP4	tubulin gamma complex component 4	6
RNF14	9606.ENSP00000324956	ENSG00000013561	RNF14	ring finger protein 14	6
MINDY3	9606.ENSP00000277632	ENSG00000148481	MINDY3	MINDY lysine 48 deubiquitinase 3	6
BTBD2	9606.ENSP00000255608	ENSG00000133243	BTBD2	BTB domain containing 2	6
ZFAND2A	9606.ENSP00000314619	ENSG00000178381	ZFAND2A	zinc finger AN1-type containing 2A	6
CDK20	9606.ENSP00000322343	ENSG00000156345	CDK20	cyclin dependent kinase 20	6
WDR37	9606.ENSP00000263150	ENSG00000047056	WDR37	WD repeat domain 37	6
ESRRG	9606.ENSP00000355904	ENSG00000196482	ESRRG	estrogen related receptor gamma	6
CAB39	9606.ENSP00000258418	ENSG00000135932	CAB39	calcium binding protein 39	6
DIO2	9606.ENSP00000451419	ENSG00000211448	DIO2	iodothyronine deiodinase 2	6
SH3GLB2	9606.ENSP00000361634	ENSG00000148341	SH3GLB2	SH3 domain containing GRB2 like, endophilin B2	6
CPNE9	9606.ENSP00000373343	ENSG00000144550	CPNE9	copine family member 9	6
ICA1	9606.ENSP00000403982	ENSG00000003147	ICA1	islet cell autoantigen 1	6
ENSA	9606.ENSP00000341743	ENSG00000143420	ENSA	endosulfine alpha	6
WDR47	9606.ENSP00000383599	ENSG00000085433	WDR47	WD repeat domain 47	6
PPP1R14C	9606.ENSP00000355260	ENSG00000198729	PPP1R14C	protein phosphatase 1 regulatory inhibitor subunit 14C	6
CHP1	9606.ENSP00000335632	ENSG00000187446	CHP1	calcineurin like EF-hand protein 1	6
GPR22	9606.ENSP00000302676	ENSG00000172209	GPR22	G protein-coupled receptor 22	6
C2orf80	9606.ENSP00000343171	ENSG00000188674	C2orf80	chromosome 2 open reading frame 80	6
CLSTN2	9606.ENSP00000402460	ENSG00000158258	CLSTN2	calsyntenin 2	6
MANEAL	9606.ENSP00000362136	ENSG00000185090	MANEAL	mannosidase endo-alpha like	6
MICU3	9606.ENSP00000321455	ENSG00000155970	MICU3	mitochondrial calcium uptake family member 3	6
MBLAC2	9606.ENSP00000314776	ENSG00000176055	MBLAC2	metallo-beta-lactamase domain containing 2	6
DCTPP1	9606.ENSP00000322524	ENSG00000179958	DCTPP1	dCTP pyrophosphatase 1	6
LSM11	9606.ENSP00000286307	ENSG00000155858	LSM11	LSM11, U7 small nuclear RNA associated	6
POP7	9606.ENSP00000304353	ENSG00000172336	POP7	POP7 homolog, ribonuclease P/MRP subunit	6
CCDC136	9606.ENSP00000297788	ENSG00000128596	CCDC136	coiled-coil domain containing 136	6
LMTK2	9606.ENSP00000297293	ENSG00000164715	LMTK2	lemur tyrosine kinase 2	6
B4GALT5	9606.ENSP00000360776	ENSG00000158470	B4GALT5	beta-1,4-galactosyltransferase 5	6
ARMCX2	9606.ENSP00000349281	ENSG00000184867	ARMCX2	armadillo repeat containing X-linked 2	6
NETO2	9606.ENSP00000455169	ENSG00000171208	NETO2	neuropilin and tolloid like 2	6
ITFG1	9606.ENSP00000319918	ENSG00000129636	ITFG1	integrin alpha FG-GAP repeat containing 1	6
SSX2IP	9606.ENSP00000340279	ENSG00000117155	SSX2IP	SSX family member 2 interacting protein	6
TENM2	9606.ENSP00000427874	ENSG00000145934	TENM2	teneurin transmembrane protein 2	6
PNMA8A	9606.ENSP00000318131	ENSG00000182013	PNMA8A	PNMA family member 8A	6
RXFP1	9606.ENSP00000405841	ENSG00000171509	RXFP1	relaxin family peptide receptor 1	6
RALYL	9606.ENSP00000430128	ENSG00000184672	RALYL	RALY RNA binding protein like	6
TTC3	9606.ENSP00000381981	ENSG00000182670	TTC3	tetratricopeptide repeat domain 3	6
ARMT1	9606.ENSP00000356263	ENSG00000146476	ARMT1	acidic residue methyltransferase 1	6
RAB11FIP4	9606.ENSP00000482620	ENSG00000131242	RAB11FIP4	RAB11 family interacting protein 4	5
CD200	9606.ENSP00000420298	ENSG00000091972	CD200	CD200 molecule	5
CD99L2	9606.ENSP00000480322	ENSG00000102181	CD99L2	CD99 molecule like 2	5
STARD3NL	9606.ENSP00000009041	ENSG00000010270	STARD3NL	STARD3 N-terminal like	5
UBR7	9606.ENSP00000013070	ENSG00000012963	UBR7	ubiquitin protein ligase E3 component n-recognin 7	5
MAGEH1	9606.ENSP00000343706	ENSG00000187601	MAGEH1	MAGE family member H1	5
MTMR9	9606.ENSP00000221086	ENSG00000104643	MTMR9	myotubularin related protein 9	5
TXNDC16	9606.ENSP00000281741	ENSG00000087301	TXNDC16	thioredoxin domain containing 16	5
TMEM38A	9606.ENSP00000187762	ENSG00000072954	TMEM38A	transmembrane protein 38A	5
PJA1	9606.ENSP00000355014	ENSG00000181191	PJA1	praja ring finger ubiquitin ligase 1	5
RNF128	9606.ENSP00000255499	ENSG00000133135	RNF128	ring finger protein 128	5
DUSP19	9606.ENSP00000346160	ENSG00000162999	DUSP19	dual specificity phosphatase 19	5
CDKN2D	9606.ENSP00000377224	ENSG00000129355	CDKN2D	cyclin dependent kinase inhibitor 2D	5
MGAT3	9606.ENSP00000345270	ENSG00000128268	MGAT3	beta-1,4-mannosyl-glycoprotein 4-beta-N-acetylglucosaminyltransferase	5
CORO2A	9606.ENSP00000343746	ENSG00000106789	CORO2A	coronin 2A	5
COCH	9606.ENSP00000216361	ENSG00000100473	COCH	cochlin	5
FITM2	9606.ENSP00000380037	ENSG00000197296	FITM2	fat storage inducing transmembrane protein 2	5
SLC25A40	9606.ENSP00000344831	ENSG00000075303	SLC25A40	solute carrier family 25 member 40	5
SRD5A1	9606.ENSP00000274192	ENSG00000145545	SRD5A1	steroid 5 alpha-reductase 1	5
CNNM1	9606.ENSP00000349147	ENSG00000119946	CNNM1	cyclin and CBS domain divalent metal cation transport mediator 1	5
SMPD3	9606.ENSP00000219334	ENSG00000103056	SMPD3	sphingomyelin phosphodiesterase 3	5
SGPP2	9606.ENSP00000315137	ENSG00000163082	SGPP2	sphingosine-1-phosphate phosphatase 2	5
C15orf61	9606.ENSP00000342254	ENSG00000189227	C15orf61	chromosome 15 open reading frame 61	5
PITPNB	9606.ENSP00000487693	ENSG00000180957	PITPNB	phosphatidylinositol transfer protein beta	5
TM7SF2	9606.ENSP00000279263	ENSG00000149809	TM7SF2	transmembrane 7 superfamily member 2	5
PITPNM2	9606.ENSP00000322218	ENSG00000090975	PITPNM2	phosphatidylinositol transfer protein membrane associated 2	5
ZFPM2	9606.ENSP00000384179	ENSG00000169946	ZFPM2	zinc finger protein, FOG family member 2	5
HS6ST3	9606.ENSP00000365895	ENSG00000185352	HS6ST3	heparan sulfate 6-O-sulfotransferase 3	5
PYCR3	9606.ENSP00000220966	ENSG00000104524	PYCR3	pyrroline-5-carboxylate reductase 3	5
HERC1	9606.ENSP00000390158	ENSG00000103657	HERC1	HECT and RLD domain containing E3 ubiquitin protein ligase family member 1	5
SYTL2	9606.ENSP00000318803	ENSG00000137501	SYTL2	synaptotagmin like 2	5
SGSM1	9606.ENSP00000383212	ENSG00000167037	SGSM1	small G protein signaling modulator 1	5
GNPTAB	9606.ENSP00000299314	ENSG00000111670	GNPTAB	N-acetylglucosamine-1-phosphate transferase subunits alpha and beta	5
TTLL1	9606.ENSP00000266254	ENSG00000100271	TTLL1	TTL family tubulin polyglutamylase complex subunit L1	5
MKRN1	9606.ENSP00000255977	ENSG00000133606	MKRN1	makorin ring finger protein 1	5
PPM1L	9606.ENSP00000417659	ENSG00000163590	PPM1L	protein phosphatase, Mg2+/Mn2+ dependent 1L	5
WNK2	9606.ENSP00000297954	ENSG00000165238	WNK2	WNK lysine deficient protein kinase 2	5
PDZD11	9606.ENSP00000239666	ENSG00000120509	PDZD11	PDZ domain containing 11	5
RBM24	9606.ENSP00000368341	ENSG00000112183	RBM24	RNA binding motif protein 24	5
RTN4RL2	9606.ENSP00000335397	ENSG00000186907	RTN4RL2	reticulon 4 receptor like 2	5
TRIM23	9606.ENSP00000231524	ENSG00000113595	TRIM23	tripartite motif containing 23	5
TRIM46	9606.ENSP00000334657	ENSG00000163462	TRIM46	tripartite motif containing 46	5
SNX10	9606.ENSP00000395474	ENSG00000086300	SNX10	sorting nexin 10	5
ITGB1BP1	9606.ENSP00000353850	ENSG00000119185	ITGB1BP1	integrin subunit beta 1 binding protein 1	5
PRICKLE2	9606.ENSP00000492363	ENSG00000163637	PRICKLE2	prickle planar cell polarity protein 2	5
MAP3K13	9606.ENSP00000265026	ENSG00000073803	MAP3K13	mitogen-activated protein kinase kinase kinase 13	5
ACVR2A	9606.ENSP00000241416	ENSG00000121989	ACVR2A	activin A receptor type 2A	5
PPCS	9606.ENSP00000361642	ENSG00000127125	PPCS	phosphopantothenoylcysteine synthetase	5
OR2AG2	9606.ENSP00000493362	ENSG00000188124	OR2AG2	olfactory receptor family 2 subfamily AG member 2	5
ARL6	9606.ENSP00000419619	ENSG00000113966	ARL6	ADP ribosylation factor like GTPase 6	5
TMOD2	9606.ENSP00000249700	ENSG00000128872	TMOD2	tropomodulin 2	5
IGSF21	9606.ENSP00000251296	ENSG00000117154	IGSF21	immunoglobin superfamily member 21	5
NDFIP2	9606.ENSP00000480798	ENSG00000102471	NDFIP2	Nedd4 family interacting protein 2	5
EFR3A	9606.ENSP00000254624	ENSG00000132294	EFR3A	EFR3 homolog A	5
RAP1GAP2	9606.ENSP00000254695	ENSG00000132359	RAP1GAP2	RAP1 GTPase activating protein 2	5
TRIM9	9606.ENSP00000298355	ENSG00000100505	TRIM9	tripartite motif containing 9	5
ENPP5	9606.ENSP00000360436	ENSG00000112796	ENPP5	ectonucleotide pyrophosphatase/phosphodiesterase family member 5	5
CHL1	9606.ENSP00000256509	ENSG00000134121	CHL1	cell adhesion molecule L1 like	5
DZANK1	9606.ENSP00000262547	ENSG00000089091	DZANK1	double zinc ribbon and ankyrin repeat domains 1	5
TFCP2	9606.ENSP00000257915	ENSG00000135457	TFCP2	transcription factor CP2	5
AAGAB	9606.ENSP00000261880	ENSG00000103591	AAGAB	alpha and gamma adaptin binding protein	5
C5orf22	9606.ENSP00000326879	ENSG00000082213	C5orf22	chromosome 5 open reading frame 22	5
C12orf4	9606.ENSP00000261250	ENSG00000047621	FERRY3	FERRY endosomal RAB5 effector complex subunit 3	5
FJX1	9606.ENSP00000400223	ENSG00000179431	FJX1	four-jointed box kinase 1	5
ELOVL4	9606.ENSP00000358831	ENSG00000118402	ELOVL4	ELOVL fatty acid elongase 4	5
SH3BP5	9606.ENSP00000373301	ENSG00000131370	SH3BP5	SH3 domain binding protein 5	5
SLC4A3	9606.ENSP00000273063	ENSG00000114923	SLC4A3	solute carrier family 4 member 3	5
PITPNM3	9606.ENSP00000262483	ENSG00000091622	PITPNM3	PITPNM family member 3	5
PTPN20	9606.ENSP00000363459	ENSG00000204179	PTPN20	protein tyrosine phosphatase non-receptor type 20	5
LONRF2	9606.ENSP00000377086	ENSG00000170500	LONRF2	LON peptidase N-terminal domain and ring finger 2	5
ANKRD46	9606.ENSP00000429015	ENSG00000186106	ANKRD46	ankyrin repeat domain 46	5
TADA1	9606.ENSP00000356848	ENSG00000152382	TADA1	transcriptional adaptor 1	5
PTPN4	9606.ENSP00000263708	ENSG00000088179	PTPN4	protein tyrosine phosphatase non-receptor type 4	5
HERC6	9606.ENSP00000264346	ENSG00000138642	HERC6	HECT and RLD domain containing E3 ubiquitin protein ligase family member 6	5
ENOPH1	9606.ENSP00000273920	ENSG00000145293	ENOPH1	enolase-phosphatase 1	5
NMNAT2	9606.ENSP00000287713	ENSG00000157064	NMNAT2	nicotinamide nucleotide adenylyltransferase 2	5
SEMA4F	9606.ENSP00000350547	ENSG00000135622	SEMA4F	ssemaphorin 4F	5
LRRC49	9606.ENSP00000453273	ENSG00000137821	LRRC49	leucine rich repeat containing 49	5
ZNF385B	9606.ENSP00000386845	ENSG00000144331	ZNF385B	zinc finger protein 385B	5
C16orf87	9606.ENSP00000285697	ENSG00000155330	C16orf87	chromosome 16 open reading frame 87	5
MCTS1	9606.ENSP00000360365	ENSG00000232119	MCTS1	MCTS1 re-initiation and release factor	5
SDR16C5	9606.ENSP00000431010	ENSG00000170786	SDR16C5	short chain dehydrogenase/reductase family 16C member 5	5
ARL14EP	9606.ENSP00000282032	ENSG00000152219	ARL14EP	ADP ribosylation factor like GTPase 14 effector protein	5
TBC1D13	9606.ENSP00000361731	ENSG00000107021	TBC1D13	TBC1 domain family member 13	5
CSNK1G3	9606.ENSP00000353904	ENSG00000151292	CSNK1G3	casein kinase 1 gamma 3	5
NSG1	9606.ENSP00000388823	ENSG00000168824	NSG1	neuronal vesicle trafficking associated 1	5
CTXN1	9606.ENSP00000313226	ENSG00000178531	CTXN1	cortexin 1	5
FSTL5	9606.ENSP00000305334	ENSG00000168843	FSTL5	follistatin like 5	5
B4GAT1	9606.ENSP00000309096	ENSG00000174684	B4GAT1	beta-1,4-glucuronyltransferase 1	5
LARGE1	9606.ENSP00000347088	ENSG00000133424	LARGE1	LARGE xylosyl- and glucuronyltransferase 1	5
SACS	9606.ENSP00000371729	ENSG00000151835	SACS	sacsin molecular chaperone	5
CABYR	9606.ENSP00000483621	ENSG00000154040	CABYR	calcium binding tyrosine phosphorylation regulated	5
TMEM242	9606.ENSP00000383594	ENSG00000215712	TMEM242	transmembrane protein 242	5
ZNRF1	9606.ENSP00000335091	ENSG00000186187	ZNRF1	zinc and ring finger 1	5
TTC33	9606.ENSP00000338533	ENSG00000113638	TTC33	tetratricopeptide repeat domain 33	5
ATXN7L3	9606.ENSP00000397259	ENSG00000087152	ATXN7L3	ataxin 7 like 3	5
LEPROTL1	9606.ENSP00000428281	ENSG00000104660	LEPROTL1	leptin receptor overlapping transcript like 1	5
ARMCX1	9606.ENSP00000361917	ENSG00000126947	ARMCX1	armadillo repeat containing X-linked 1	5
PREPL	9606.ENSP00000386543	ENSG00000138078	PREPL	prolyl endopeptidase like	5
DCAF12L2	9606.ENSP00000353128	ENSG00000198354	DCAF12L2	DDB1 and CUL4 associated factor 12 like 2	5
LYRM1	9606.ENSP00000379367	ENSG00000102897	LYRM1	LYR motif containing 1	5
CXCL14	9606.ENSP00000337065	ENSG00000145824	CXCL14	C-X-C motif chemokine ligand 14	4
OSCP1	9606.ENSP00000349052	ENSG00000116885	OSCP1	organic solute carrier partner 1	4
RHBDL1	9606.ENSP00000219551	ENSG00000103269	RHBDL1	rhomboid like 1	4
TMEM196	9606.ENSP00000385087	ENSG00000173452	TMEM196	transmembrane protein 196	4
UBR3	9606.ENSP00000396068	ENSG00000144357	UBR3	ubiquitin protein ligase E3 component n-recognin 3	4
MFSD3	9606.ENSP00000301327	ENSG00000167700	MFSD3	major facilitator superfamily domain containing 3	4
NEXMIF	9606.ENSP00000055682	ENSG00000050030	NEXMIF	neurite extension and migration factor	4
CHIC1	9606.ENSP00000362601	ENSG00000204116	CHIC1	cysteine rich hydrophobic domain 1	4
PIGZ	9606.ENSP00000413405	ENSG00000119227	PIGZ	phosphatidylinositol glycan anchor biosynthesis class Z	4
TMEM223	9606.ENSP00000303987	ENSG00000168569	TMEM223	transmembrane protein 223	4
SLC16A7	9606.ENSP00000448071	ENSG00000118596	SLC16A7	solute carrier family 16 member 7	4
SERTM1	9606.ENSP00000325776	ENSG00000180440	SERTM1	serine rich and transmembrane domain containing 1	4
ARMCX3	9606.ENSP00000340672	ENSG00000102401	ARMCX3	armadillo repeat containing X-linked 3	4
SLC25A27	9606.ENSP00000360398	ENSG00000153291	SLC25A27	solute carrier family 25 member 27	4
C17orf75	9606.ENSP00000464275	ENSG00000108666	C17orf75	chromosome 17 open reading frame 75	4
SPRYD7	9606.ENSP00000354774	ENSG00000123178	SPRYD7	SPRY domain containing 7	4
HACD3	9606.ENSP00000261875	ENSG00000074696	HACD3	3-hydroxyacyl-CoA dehydratase 3	4
DCLK3	9606.ENSP00000394484	ENSG00000163673	DCLK3	doublecortin like kinase 3	4
PLPPR4	9606.ENSP00000359204	ENSG00000117600	PLPPR4	phospholipid phosphatase related 4	4
SERPINI1	9606.ENSP00000295777	ENSG00000163536	SERPINI1	serpin family I member 1	4
NSG2	9606.ENSP00000307722	ENSG00000170091	NSG2	neuronal vesicle trafficking associated 2	4
HS6ST2	9606.ENSP00000429473	ENSG00000171004	HS6ST2	heparan sulfate 6-O-sulfotransferase 2	4
EXTL2	9606.ENSP00000359131	ENSG00000162694	EXTL2	exostosin like glycosyltransferase 2	4
JPH1	9606.ENSP00000344488	ENSG00000104369	JPH1	junctophilin 1	4
ARNTL2	9606.ENSP00000266503	ENSG00000029153	BMAL2	basic helix-loop-helix ARNT like 2	4
FAM98C	9606.ENSP00000252530	ENSG00000130244	FAM98C	family with sequence similarity 98 member C	4
DNAJC12	9606.ENSP00000225171	ENSG00000108176	DNAJC12	DnaJ heat shock protein family (Hsp40) member C12	4
SMAP2	9606.ENSP00000361803	ENSG00000084070	SMAP2	small ArfGAP2	4
SLC23A2	9606.ENSP00000368637	ENSG00000089057	SLC23A2	solute carrier family 23 member 2	4
ATP9A	9606.ENSP00000342481	ENSG00000054793	ATP9A	ATPase phospholipid transporting 9A (putative)	4
AP1AR	9606.ENSP00000274000	ENSG00000138660	AP1AR	adaptor related protein complex 1 associated regulatory protein	4
TM2D3	9606.ENSP00000330433	ENSG00000184277	TM2D3	TM2 domain containing 3	4
CLIP3	9606.ENSP00000353732	ENSG00000105270	CLIP3	CAP-Gly domain containing linker protein 3	4
SLC39A10	9606.ENSP00000386766	ENSG00000196950	SLC39A10	solute carrier family 39 member 10	4
SLC7A4	9606.ENSP00000372390	ENSG00000099960	SLC7A4	solute carrier family 7 member 4	4
WNT10B	9606.ENSP00000301061	ENSG00000169884	WNT10B	Wnt family member 10B	4
PHF24	9606.ENSP00000242315	ENSG00000122733	PHF24	PHD finger protein 24	4
ELP5	9606.ENSP00000379869	ENSG00000170291	ELP5	elongator acetyltransferase complex subunit 5	4
FBXO9	9606.ENSP00000244426	ENSG00000112146	FBXO9	F-box protein 9	4
EMC9	9606.ENSP00000403210	ENSG00000100908	EMC9	ER membrane protein complex subunit 9	4
NECAB1	9606.ENSP00000387380	ENSG00000123119	NECAB1	N-terminal EF-hand calcium binding protein 1	4
MAST3	9606.ENSP00000262811	ENSG00000099308	MAST3	microtubule associated serine/threonine kinase 3	4
STRIP2	9606.ENSP00000249344	ENSG00000128578	STRIP2	striatin interacting protein 2	4
STRIP1	9606.ENSP00000358810	ENSG00000143093	STRIP1	striatin interacting protein 1	4
CDADC1	9606.ENSP00000251108	ENSG00000102543	CDADC1	cytidine and dCMP deaminase domain containing 1	4
ARFGEF3	9606.ENSP00000251691	ENSG00000112379	ARFGEF3	ARFGEF family member 3	4
PKIA	9606.ENSP00000379696	ENSG00000171033	PKIA	cAMP-dependent protein kinase inhibitor alpha	4
PRRG3	9606.ENSP00000359378	ENSG00000130032	PRRG3	proline rich and Gla domain 3	4
MAP6	9606.ENSP00000307093	ENSG00000171533	MAP6	microtubule associated protein 6	4
SMYD5	9606.ENSP00000374152	ENSG00000135632	SMYD5	SMYD family member 5	4
LMBRD2	9606.ENSP00000296603	ENSG00000164187	LMBRD2	LMBR1 domain containing 2	4
FAM102B	9606.ENSP00000359052	ENSG00000162636	EEIG2	EEIG family member 2	4
EFR3B	9606.ENSP00000384081	ENSG00000084710	EFR3B	EFR3 homolog B	4
NDRG4	9606.ENSP00000377823	ENSG00000103034	NDRG4	NDRG family member 4	4
DUSP26	9606.ENSP00000256261	ENSG00000133878	DUSP26	dual specificity phosphatase 26	4
LZTS1	9606.ENSP00000370981	ENSG00000061337	LZTS1	leucine zipper tumor suppressor 1	4
SLC35B1	9606.ENSP00000497423	ENSG00000121073	SLC35B1	solute carrier family 35 member B1	4
SERINC1	9606.ENSP00000342962	ENSG00000111897	SERINC1	serine incorporator 1	4
PID1	9606.ENSP00000283937	ENSG00000153823	PID1	phosphotyrosine interaction domain containing 1	4
GARNL3	9606.ENSP00000362485	ENSG00000136895	GARNL3	GTPase activating Rap/RanGAP domain like 3	4
TMEM229B	9606.ENSP00000350050	ENSG00000198133	TMEM229B	transmembrane protein 229B	4
FBXO16	9606.ENSP00000369604	ENSG00000214050	FBXO16	F-box protein 16	4
LRRC3B	9606.ENSP00000379880	ENSG00000179796	LRRC3B	leucine rich repeat containing 3B	4
AVL9	9606.ENSP00000315568	ENSG00000105778	AVL9	AVL9 cell migration associated	4
MAL2	9606.ENSP00000479708	ENSG00000147676	MAL2	mal, T cell differentiation protein 2	4
TSPAN13	9606.ENSP00000262067	ENSG00000106537	TSPAN13	tetraspanin 13	4
TMEM17	9606.ENSP00000335094	ENSG00000186889	TMEM17	transmembrane protein 17	4
FAM110B	9606.ENSP00000355204	ENSG00000169122	FAM110B	family with sequence similarity 110 member B	4
XKR4	9606.ENSP00000328326	ENSG00000206579	XKR4	XK related 4	4
RUNDC1	9606.ENSP00000354622	ENSG00000198863	RUNDC1	RUN domain containing 1	4
EIPR1	9606.ENSP00000381652	ENSG00000032389	EIPR1	EARP complex and GARP complex interacting protein 1	4
SRD5A3	9606.ENSP00000264228	ENSG00000128039	SRD5A3	steroid 5 alpha-reductase 3	4
TMEM132D	9606.ENSP00000408581	ENSG00000151952	TMEM132D	transmembrane protein 132D	4
TBRG1	9606.ENSP00000409016	ENSG00000154144	TBRG1	transforming growth factor beta regulator 1	4
RUNDC3B	9606.ENSP00000337732	ENSG00000105784	RUNDC3B	RUN domain containing 3B	4
BRINP1	9606.ENSP00000265922	ENSG00000078725	BRINP1	BMP/retinoic acid inducible neural specific 1	4
TPGS2	9606.ENSP00000464780	ENSG00000134779	TPGS2	tubulin polyglutamylase complex subunit 2	4
PCDH7	9606.ENSP00000441802	ENSG00000169851	PCDH7	protocadherin 7	4
TMEM177	9606.ENSP00000402661	ENSG00000144120	TMEM177	transmembrane protein 177	4
TMEM9	9606.ENSP00000356301	ENSG00000116857	TMEM9	transmembrane protein 9	4
SEPTIN3	9606.ENSP00000494051	ENSG00000100167	SEPTIN3	septin 3	4
TIAM2	9606.ENSP00000437188	ENSG00000146426	TIAM2	TIAM Rac1 associated GEF 2	4
OBI1	9606.ENSP00000282003	ENSG00000152193	OBI1	ORC ubiquitin ligase 1	4
MAP7D2	9606.ENSP00000368964	ENSG00000184368	MAP7D2	MAP7 domain containing 2	4
CSRNP3	9606.ENSP00000318258	ENSG00000178662	CSRNP3	cysteine and serine rich nuclear protein 3	4
ATXN7L3B	9606.ENSP00000430000	ENSG00000253719	ATXN7L3B	ataxin 7 like 3B	4
CELF5	9606.ENSP00000292672	ENSG00000161082	CELF5	CUGBP Elav-like family member 5	4
TOM1L2	9606.ENSP00000368818	ENSG00000175662	TOM1L2	target of myb1 like 2 membrane trafficking protein	4
NWD2	9606.ENSP00000309501	ENSG00000174145	NWD2	NACHT and WD repeat domain containing 2	4
CLPTM1	9606.ENSP00000336994	ENSG00000104853	CLPTM1	CLPTM1 regulator of GABA type A receptor forward trafficking	4
ANO5	9606.ENSP00000315371	ENSG00000171714	ANO5	anoctamin 5	4
ST6GALNAC5	9606.ENSP00000417583	ENSG00000117069	ST6GALNAC5	ST6 N-acetylgalactosaminide alpha-2,6-sialyltransferase 5	4
TOM1L1	9606.ENSP00000460823	ENSG00000141198	TOM1L1	target of myb1 like 1 membrane trafficking protein	4
TAFA1	9606.ENSP00000418575	ENSG00000183662	TAFA1	TAFA chemokine like family member 1	4
TMEM25	9606.ENSP00000431548	ENSG00000149582	TMEM25	transmembrane protein 25	4
HENMT1	9606.ENSP00000359049	ENSG00000162639	HENMT1	HEN methyltransferase 1	4
EID2	9606.ENSP00000375073	ENSG00000176396	EID2	EP300 interacting inhibitor of differentiation 2	4
EID1	9606.ENSP00000431162	ENSG00000255302	EID1	EP300 interacting inhibitor of differentiation 1	4
EID2B	9606.ENSP00000317564	ENSG00000176401	EID2B	EP300 interacting inhibitor of differentiation 2B	4
CCDC34	9606.ENSP00000330240	ENSG00000109881	CCDC34	coiled-coil domain containing 34	4
CAND2	9606.ENSP00000387641	ENSG00000144712	CAND2	cullin associated and neddylation dissociated 2 (putative)	4
CALN1	9606.ENSP00000378690	ENSG00000183166	CALN1	calneuron 1	4
ZNF706	9606.ENSP00000430823	ENSG00000120963	ZNF706	zinc finger protein 706	4
WSB2	9606.ENSP00000409131	ENSG00000176871	WSB2	WD repeat and SOCS box containing 2	4
DOP1B	9606.ENSP00000382104	ENSG00000142197	DOP1B	DOP1 leucine zipper like protein B	4
CUEDC2	9606.ENSP00000358953	ENSG00000107874	CUEDC2	CUE domain containing 2	4
TMEM151B	9606.ENSP00000393161	ENSG00000178233	TMEM151B	transmembrane protein 151B	4
ATOH7	9606.ENSP00000362777	ENSG00000179774	ATOH7	atonal bHLH transcription factor 7	4
TMEM130	9606.ENSP00000413163	ENSG00000166448	TMEM130	transmembrane protein 130	4
MAP3K9	9606.ENSP00000451263	ENSG00000006432	MAP3K9	mitogen-activated protein kinase kinase kinase 9	4
ADAMTS3	9606.ENSP00000286657	ENSG00000156140	ADAMTS3	ADAM metallopeptidase with thrombospondin type 1 motif 3	3
EPHX4	9606.ENSP00000359410	ENSG00000172031	EPHX4	epoxide hydrolase 4	3
STYK1	9606.ENSP00000075503	ENSG00000060140	STYK1	serine/threonine/tyrosine kinase 1	3
PIGB	9606.ENSP00000164305	ENSG00000069943	PIGB	phosphatidylinositol glycan anchor biosynthesis class B	3
PGAP4	9606.ENSP00000363984	ENSG00000165152	PGAP4	post-GPI attachment to proteins GalNAc transferase 4	3
LNP1	9606.ENSP00000373191	ENSG00000206535	LNP1	leukemia NUP98 fusion partner 1	3
UBXN8	9606.ENSP00000479216	ENSG00000104691	UBXN8	UBX domain protein 8	3
SEL1L3	9606.ENSP00000382767	ENSG00000091490	SEL1L3	SEL1L family member 3	3
LRRC20	9606.ENSP00000348043	ENSG00000172731	LRRC20	leucine rich repeat containing 20	3
ACTR6	9606.ENSP00000188312	ENSG00000075089	ACTR6	actin related protein 6	3
TMEM14A	9606.ENSP00000211314	ENSG00000096092	TMEM14A	transmembrane protein 14A	3
FAM241B	9606.ENSP00000362376	ENSG00000171224	FAM241B	family with sequence similarity 241 member B	3
TUSC3	9606.ENSP00000424544	ENSG00000104723	TUSC3	tumor suppressor candidate 3	3
MICAL2	9606.ENSP00000256194	ENSG00000133816	MICAL2	microtubule associated monooxygenase, calponin and LIM domain containing 2	3
FIBP	9606.ENSP00000344572	ENSG00000172500	FIBP	FGF1 intracellular binding protein	3
C12orf43	9606.ENSP00000442224	ENSG00000157895	C12orf43	chromosome 12 open reading frame 43	3
BRMS1L	9606.ENSP00000216807	ENSG00000100916	BRMS1L	BRMS1 like transcriptional repressor	3
PABPC1L2B	9606.ENSP00000362621	ENSG00000184388	PABPC1L2B	poly(A) binding protein cytoplasmic 1 like 2B	3
ACOT4	9606.ENSP00000323071	ENSG00000177465	ACOT4	acyl-CoA thioesterase 4	3
TMX4	9606.ENSP00000246024	ENSG00000125827	TMX4	thioredoxin related transmembrane protein 4	3
SPRYD3	9606.ENSP00000301463	ENSG00000167778	SPRYD3	SPRY domain containing 3	3
ASPHD1	9606.ENSP00000311447	ENSG00000174939	ASPHD1	aspartate beta-hydroxylase domain containing 1	3
PLEKHM3	9606.ENSP00000417003	ENSG00000178385	PLEKHM3	pleckstrin homology domain containing M3	3
ATCAY	9606.ENSP00000390941	ENSG00000167654	ATCAY	ATCAY kinesin light chain interacting caytaxin	3
ICAM5	9606.ENSP00000221980	ENSG00000105376	ICAM5	intercellular adhesion molecule 5	3
DRP2	9606.ENSP00000378635	ENSG00000102385	DRP2	dystrophin related protein 2	3
SPRN	9606.ENSP00000433712	ENSG00000203772	SPRN	shadow of prion protein	3
SLC7A14	9606.ENSP00000231706	ENSG00000013293	SLC7A14	solute carrier family 7 member 14	3
FAM174A	9606.ENSP00000307954	ENSG00000174132	FAM174A	family with sequence similarity 174 member A	3
SLC1A4	9606.ENSP00000234256	ENSG00000115902	SLC1A4	solute carrier family 1 member 4	3
PCYOX1	9606.ENSP00000387654	ENSG00000116005	PCYOX1	prenylcysteine oxidase 1	3
NKRF	9606.ENSP00000442308	ENSG00000186416	NKRF	NFKB repressing factor	3
PRRT3	9606.ENSP00000392511	ENSG00000163704	PRRT3	proline rich transmembrane protein 3	3
PITHD1	9606.ENSP00000246151	ENSG00000057757	PITHD1	PITH domain containing 1	3
ABRACL	9606.ENSP00000356632	ENSG00000146386	ABRACL	ABRA C-terminal like	3
ANKRD34A	9606.ENSP00000475189	ENSG00000272031	ANKRD34A	ankyrin repeat domain 34A	3
OSBPL6	9606.ENSP00000376293	ENSG00000079156	OSBPL6	oxysterol binding protein like 6	3
TANGO2	9606.ENSP00000403645	ENSG00000183597	TANGO2	transport and golgi organization 2 homolog	3
CNRIP1	9606.ENSP00000263655	ENSG00000119865	CNRIP1	cannabinoid receptor interacting protein 1	3
SCAND1	9606.ENSP00000363103	ENSG00000171222	SCAND1	SCAN domain containing 1	3
FAXC	9606.ENSP00000374328	ENSG00000146267	FAXC	failed axon connections homolog, metaxin like GST domain containing	3
COQ10B	9606.ENSP00000263960	ENSG00000115520	COQ10B	coenzyme Q10B	3
LANCL2	9606.ENSP00000254770	ENSG00000132434	LANCL2	LanC like glutathione S-transferase 2	3
TMEM60	9606.ENSP00000257663	ENSG00000135211	TMEM60	transmembrane protein 60	3
RPS6KC1	9606.ENSP00000355927	ENSG00000136643	RPS6KC1	ribosomal protein S6 kinase C1	3
MRAP2	9606.ENSP00000257776	ENSG00000135324	MRAP2	melanocortin 2 receptor accessory protein 2	3
ZNRD2	9606.ENSP00000312318	ENSG00000173465	ZNRD2	zinc ribbon domain containing 2	3
PRAF2	9606.ENSP00000451962	ENSG00000243279	PRAF2	PRA1 domain family member 2	3
ARHGAP20	9606.ENSP00000260283	ENSG00000137727	ARHGAP20	Rho GTPase activating protein 20	3
SELENOT	9606.ENSP00000418910	ENSG00000198843	SELENOT	selenoprotein T	3
TRMT12	9606.ENSP00000329858	ENSG00000183665	TRMT12	tRNA methyltransferase 12 homolog	3
FAM160A2	9606.ENSP00000265978	ENSG00000051009	FHIP1B	FHF complex subunit HOOK interacting protein 1B	3
SMIM14	9606.ENSP00000295958	ENSG00000163683	SMIM14	small integral membrane protein 14	3
SLC4A8	9606.ENSP00000405812	ENSG00000050438	SLC4A8	solute carrier family 4 member 8	3
CHID1	9606.ENSP00000398722	ENSG00000177830	CHID1	chitinase domain containing 1	3
DACH2	9606.ENSP00000362217	ENSG00000126733	DACH2	dachshund family transcription factor 2	3
HACE1	9606.ENSP00000262903	ENSG00000085382	HACE1	HECT domain and ankyrin repeat containing E3 ubiquitin protein ligase 1	3
ATRN	9606.ENSP00000262919	ENSG00000088812	ATRN	attractin	3
RNF157	9606.ENSP00000269391	ENSG00000141576	RNF157	ring finger protein 157	3
TMEM183A	9606.ENSP00000356211	ENSG00000163444	TMEM183A	transmembrane protein 183A	3
DDX25	9606.ENSP00000263576	ENSG00000109832	DDX25	DEAD-box helicase 25	3
PKNOX2	9606.ENSP00000298282	ENSG00000165495	PKNOX2	PBX/knotted 1 homeobox 2	3
R3HDM1	9606.ENSP00000387010	ENSG00000048991	R3HDM1	R3H domain containing 1	3
SERINC3	9606.ENSP00000340243	ENSG00000132824	SERINC3	serine incorporator 3	3
TMEFF2	9606.ENSP00000272771	ENSG00000144339	TMEFF2	transmembrane protein with EGF like and two follistatin like domains 2	3
CPEB3	9606.ENSP00000265997	ENSG00000107864	CPEB3	cytoplasmic polyadenylation element binding protein 3	3
LRRC73	9606.ENSP00000361518	ENSG00000204052	LRRC73	leucine rich repeat containing 73	3
C11orf49	9606.ENSP00000367878	ENSG00000149179	CSTPP1	centriolar satellite-associated tubulin polyglutamylase complex regulator 1	3
ATRNL1	9606.ENSP00000347152	ENSG00000107518	ATRNL1	attractin like 1	3
SLC45A1	9606.ENSP00000418096	ENSG00000162426	SLC45A1	solute carrier family 45 member 1	3
FAM135B	9606.ENSP00000378710	ENSG00000147724	FAM135B	family with sequence similarity 135 member B	3
ZNF215	9606.ENSP00000278319	ENSG00000149054	ZNF215	zinc finger protein 215	3
YJEFN3	9606.ENSP00000426964	ENSG00000250067	YJEFN3	YjeF N-terminal domain containing 3	3
SLITRK4	9606.ENSP00000349400	ENSG00000179542	SLITRK4	SLIT and NTRK like family member 4	3
ATF7IP2	9606.ENSP00000379808	ENSG00000166669	ATF7IP2	activating transcription factor 7 interacting protein 2	3
LRRN3	9606.ENSP00000397312	ENSG00000173114	LRRN3	leucine rich repeat neuronal 3	3
MATK	9606.ENSP00000378485	ENSG00000007264	MATK	megakaryocyte-associated tyrosine kinase	3
PNCK	9606.ENSP00000405950	ENSG00000130822	PNCK	pregnancy up-regulated nonubiquitous CaM kinase	3
2026-03-02	9606.ENSP00000355880	ENSG00000117791	MTARC2	mitochondrial amidoxime reducing component 2	3
STOX2	9606.ENSP00000311257	ENSG00000173320	STOX2	storkhead box 2	3
LRATD1	9606.ENSP00000295092	ENSG00000162981	LRATD1	LRAT domain containing 1	3
EPB41L4B	9606.ENSP00000363694	ENSG00000095203	EPB41L4B	erythrocyte membrane protein band 4.1 like 4B	3
RNF150	9606.ENSP00000425840	ENSG00000170153	RNF150	ring finger protein 150	3
MAD2L1BP	9606.ENSP00000410818	ENSG00000124688	MAD2L1BP	MAD2L1 binding protein	3
TNFRSF21	9606.ENSP00000296861	ENSG00000146072	TNFRSF21	TNF receptor superfamily member 21	3
NUDT11	9606.ENSP00000365160	ENSG00000196368	NUDT11	nudix hydrolase 11	3
TANC2	9606.ENSP00000387593	ENSG00000170921	TANC2	tetratricopeptide repeat, ankyrin repeat and coiled-coil containing 2	3
TATDN3	9606.ENSP00000431376	ENSG00000203705	TATDN3	TatD DNase domain containing 3	3
PNMA3	9606.ENSP00000469445	ENSG00000183837	PNMA3	PNMA family member 3	3
LARP4B	9606.ENSP00000326128	ENSG00000107929	LARP4B	La ribonucleoprotein 4B	3
TMEM266	9606.ENSP00000373594	ENSG00000169758	TMEM266	transmembrane protein 266	3
PHTF1	9606.ENSP00000358617	ENSG00000116793	PHTF1	putative homeodomain transcription factor 1	3
B3GNT4	9606.ENSP00000319636	ENSG00000176383	B3GNT4	UDP-GlcNAc:betaGal beta-1,3-N-acetylglucosaminyltransferase 4	3
SLC25A44	9606.ENSP00000407560	ENSG00000160785	SLC25A44	solute carrier family 25 member 44	3
NYAP2	9606.ENSP00000490942	ENSG00000144460	NYAP2	neuronal tyrosine-phosphorylated phosphoinositide-3-kinase adaptor 2	3
ERICH3	9606.ENSP00000322609	ENSG00000178965	ERICH3	glutamate rich 3	3
FBXO31	9606.ENSP00000310841	ENSG00000103264	FBXO31	F-box protein 31	3
FBXO34	9606.ENSP00000313159	ENSG00000178974	FBXO34	F-box protein 34	3
SH2D5	9606.ENSP00000406026	ENSG00000189410	SH2D5	SH2 domain containing 5	3
MAGEF1	9606.ENSP00000315064	ENSG00000177383	MAGEF1	MAGE family member F1	3
FAR2	9606.ENSP00000443291	ENSG00000064763	FAR2	fatty acyl-CoA reductase 2	3
DPY19L2	9606.ENSP00000315988	ENSG00000177990	DPY19L2	dpy-19 like 2	3
CLUL1	9606.ENSP00000441726	ENSG00000079101	CLUL1	clusterin like 1	3
RTL6	9606.ENSP00000340434	ENSG00000188636	RTL6	retrotransposon Gag like 6	3
ST8SIA3	9606.ENSP00000320431	ENSG00000177511	ST8SIA3	ST8 alpha-N-acetyl-neuraminide alpha-2,8-sialyltransferase 3	3
TMEM108	9606.ENSP00000324651	ENSG00000144868	TMEM108	transmembrane protein 108	3
TM9SF4	9606.ENSP00000381104	ENSG00000101337	TM9SF4	transmembrane 9 superfamily member 4	3
SLC41A3	9606.ENSP00000326070	ENSG00000114544	SLC41A3	solute carrier family 41 member 3	3
PRR3	9606.ENSP00000365744	ENSG00000204576	PRR3	proline rich 3	3
SLC4A10	9606.ENSP00000393066	ENSG00000144290	SLC4A10	solute carrier family 4 member 10	3
SEMA5B	9606.ENSP00000389588	ENSG00000082684	SEMA5B	semaphorin 5B	3
SCAI	9606.ENSP00000362650	ENSG00000173611	SCAI	suppressor of cancer cell invasion	3
TESC	9606.ENSP00000334785	ENSG00000088992	TESC	tescalcin	3
NEURL1	9606.ENSP00000358795	ENSG00000107954	NEURL1	neuralized E3 ubiquitin protein ligase 1	3
TASP1	9606.ENSP00000338624	ENSG00000089123	TASP1	taspase 1	3
GSTA4	9606.ENSP00000360002	ENSG00000170899	GSTA4	glutathione S-transferase alpha 4	3
FIGNL1	9606.ENSP00000410811	ENSG00000132436	FIGNL1	fidgetin like 1	3
NLK	9606.ENSP00000384625	ENSG00000087095	NLK	nemo like kinase	3
LRTM2	9606.ENSP00000446278	ENSG00000166159	LRTM2	leucine rich repeats and transmembrane domains 2	3
MIGA1	9606.ENSP00000393675	ENSG00000180488	MIGA1	mitoguardin 1	3
DENND6B	9606.ENSP00000391524	ENSG00000205593	DENND6B	DENN domain containing 6B	3
AIG1	9606.ENSP00000350509	ENSG00000146416	AIG1	androgen induced 1	3
SLC35B4	9606.ENSP00000367770	ENSG00000205060	SLC35B4	solute carrier family 35 member B4	3
FNDC5	9606.ENSP00000362570	ENSG00000160097	FNDC5	fibronectin type III domain containing 5	3
AMIGO1	9606.ENSP00000358880	ENSG00000181754	AMIGO1	adhesion molecule with Ig like domain 1	3
ODF2L	9606.ENSP00000359600	ENSG00000122417	ODF2L	outer dense fiber of sperm tails 2 like	3
TENM3	9606.ENSP00000424226	ENSG00000218336	TENM3	teneurin transmembrane protein 3	3
WDR54	9606.ENSP00000006526	ENSG00000005448	WDR54	WD repeat domain 54	2
ADAM11	9606.ENSP00000200557	ENSG00000073670	ADAM11	ADAM metallopeptidase domain 11	2
MLF2	9606.ENSP00000203630	ENSG00000089693	MLF2	myeloid leukemia factor 2	2
SPAG7	9606.ENSP00000206020	ENSG00000091640	SPAG7	sperm associated antigen 7	2
RAB26	9606.ENSP00000210187	ENSG00000167964	RAB26	RAB26, member RAS oncogene family	2
KLHDC9	9606.ENSP00000356990	ENSG00000162755	KLHDC9	kelch domain containing 9	2
PRRT1	9606.ENSP00000211413	ENSG00000204314	PRRT1	proline rich transmembrane protein 1	2
ASPHD2	9606.ENSP00000215906	ENSG00000128203	ASPHD2	aspartate beta-hydroxylase domain containing 2	2
SLC25A14	9606.ENSP00000477981	ENSG00000102078	SLC25A14	solute carrier family 25 member 14	2
SLC22A17	9606.ENSP00000380437	ENSG00000092096	SLC22A17	solute carrier family 22 member 17	2
CHD5	9606.ENSP00000262450	ENSG00000116254	CHD5	chromodomain helicase DNA binding protein 5	2
HPF1	9606.ENSP00000406598	ENSG00000056050	HPF1	histone PARylation factor 1	2
CCDC113	9606.ENSP00000219299	ENSG00000103021	CFAP263	cilia and flagella associated protein 263	2
PLPPR5	9606.ENSP00000263177	ENSG00000117598	PLPPR5	phospholipid phosphatase related 5	2
PPIP5K1	9606.ENSP00000400887	ENSG00000168781	PPIP5K1	diphosphoinositol pentakisphosphate kinase 1	2
PLPP6	9606.ENSP00000371307	ENSG00000205808	PLPP6	phospholipid phosphatase 6	2
FOCAD	9606.ENSP00000369599	ENSG00000188352	FOCAD	focadhesin	2
ARMC9	9606.ENSP00000484804	ENSG00000135931	ARMC9	armadillo repeat containing 9	2
TLK1	9606.ENSP00000411099	ENSG00000198586	TLK1	tousled like kinase 1	2
PANX1	9606.ENSP00000227638	ENSG00000110218	PANX1	pannexin 1	2
PDCD2L	9606.ENSP00000246535	ENSG00000126249	PDCD2L	programmed cell death 2 like	2
C6orf136	9606.ENSP00000293604	ENSG00000204564	C6orf136	chromosome 6 open reading frame 136	2
HEATR5B	9606.ENSP00000233099	ENSG00000008869	HEATR5B	HEAT repeat containing 5B	2
TTC9B	9606.ENSP00000311760	ENSG00000174521	TTC9B	tetratricopeptide repeat domain 9B	2
RAB40C	9606.ENSP00000248139	ENSG00000197562	RAB40C	RAB40C, member RAS oncogene family	2
MARCHF11	9606.ENSP00000333181	ENSG00000183654	MARCHF11	membrane associated ring-CH-type finger 11	2
METTL26	9606.ENSP00000440765	ENSG00000130731	METTL26	methyltransferase like 26	2
DOK6	9606.ENSP00000372160	ENSG00000206052	DOK6	docking protein 6	2
VSTM2A	9606.ENSP00000303108	ENSG00000170419	VSTM2A	V-set and transmembrane domain containing 2A	2
HMCES	9606.ENSP00000372955	ENSG00000183624	HMCES	5-hydroxymethylcytosine binding, ES cell specific	2
GALNT11	9606.ENSP00000416787	ENSG00000178234	GALNT11	polypeptide N-acetylgalactosaminyltransferase 11	2
RNFT2	9606.ENSP00000257575	ENSG00000135119	RNFT2	ring finger protein, transmembrane 2	2
DCBLD1	9606.ENSP00000296955	ENSG00000164465	DCBLD1	discoidin, CUB and LCCL domain containing 1	2
ACYP2	9606.ENSP00000475986	ENSG00000170634	ACYP2	acylphosphatase 2	2
SLC41A2	9606.ENSP00000258538	ENSG00000136052	SLC41A2	solute carrier family 41 member 2	2
TSPAN17	9606.ENSP00000309036	ENSG00000048140	TSPAN17	tetraspanin 17	2
C11orf87	9606.ENSP00000331581	ENSG00000185742	C11orf87	chromosome 11 open reading frame 87	2
ELMOD1	9606.ENSP00000265840	ENSG00000110675	ELMOD1	ELMO domain containing 1	2
NOL4	9606.ENSP00000261592	ENSG00000101746	NOL4	nucleolar protein 4	2
BZW2	9606.ENSP00000397249	ENSG00000136261	BZW2	basic leucine zipper and W2 domains 2	2
ZBTB18	9606.ENSP00000351539	ENSG00000179456	ZBTB18	zinc finger and BTB domain containing 18	2
ZNF711	9606.ENSP00000353922	ENSG00000147180	ZNF711	zinc finger protein 711	2
FXYD7	9606.ENSP00000270310	ENSG00000221946	FXYD7	FXYD domain containing ion transport regulator 7	2
MYADM	9606.ENSP00000375649	ENSG00000179820	MYADM	myeloid associated differentiation marker	2
HYLS1	9606.ENSP00000414884	ENSG00000198331	HYLS1	HYLS1 centriolar and ciliogenesis associated	2
LDOC1	9606.ENSP00000359557	ENSG00000182195	LDOC1	LDOC1 regulator of NFKB signaling	2
ZDHHC21	9606.ENSP00000370303	ENSG00000175893	ZDHHC21	zinc finger DHHC-type palmitoyltransferase 21	2
RIMKLA	9606.ENSP00000414330	ENSG00000177181	RIMKLA	ribosomal modification protein rimK like family member A	2
CASD1	9606.ENSP00000297273	ENSG00000127995	CASD1	CAS1 domain containing 1	2
SUSD4	9606.ENSP00000344219	ENSG00000143502	SUSD4	sushi domain containing 4	2
KIFBP	9606.ENSP00000354848	ENSG00000198954	KIFBP	kinesin family binding protein	2
KIAA1549L	9606.ENSP00000315295	ENSG00000110427	KIAA1549L	KIAA1549 like	2
RNF165	9606.ENSP00000269439	ENSG00000141622	ARK2C	arkadia (RNF111) C-terminal like ring finger ubiquitin ligase 2C	2
HUNK	9606.ENSP00000270112	ENSG00000142149	HUNK	hormonally up-regulated Neu-associated kinase	2
KIAA1191	9606.ENSP00000298569	ENSG00000122203	KIAA1191	KIAA1191	2
YPEL1	9606.ENSP00000342832	ENSG00000100027	YPEL1	yippee like 1	2
ZNF280B	9606.ENSP00000485750	ENSG00000275004	ZNF280B	zinc finger protein 280B	2
GPR12	9606.ENSP00000384932	ENSG00000132975	GPR12	G protein-coupled receptor 12	2
LRP12	9606.ENSP00000276654	ENSG00000147650	LRP12	LDL receptor related protein 12	2
RSPO2	9606.ENSP00000276659	ENSG00000147655	RSPO2	R-spondin 2	2
LMLN	9606.ENSP00000410926	ENSG00000185621	LMLN	leishmanolysin like peptidase	2
PTPRO	9606.ENSP00000281171	ENSG00000151490	PTPRO	protein tyrosine phosphatase receptor type O	2
PGBD5	9606.ENSP00000375733	ENSG00000177614	PGBD5	piggyBac transposable element derived 5	2
ZNF385D	9606.ENSP00000281523	ENSG00000151789	ZNF385D	zinc finger protein 385D	2
NAA30	9606.ENSP00000452521	ENSG00000139977	NAA30	N-alpha-acetyltransferase 30, NatC catalytic subunit	2
NIPAL2	9606.ENSP00000407087	ENSG00000104361	NIPAL2	NIPA like domain containing 2	2
GPR137C	9606.ENSP00000315106	ENSG00000180998	GPR137C	G protein-coupled receptor 137C	2
MOXD1	9606.ENSP00000356940	ENSG00000079931	MOXD1	monooxygenase DBH like 1	2
GDPD1	9606.ENSP00000284116	ENSG00000153982	GDPD1	glycerophosphodiester phosphodiesterase domain containing 1	2
SIAH3	9606.ENSP00000383256	ENSG00000215475	SIAH3	siah E3 ubiquitin protein ligase family member 3	2
ASMTL	9606.ENSP00000370718	ENSG00000169093	ASMTL	acetylserotonin O-methyltransferase like	2
FAM49A	9606.ENSP00000370724	ENSG00000197872	CYRIA	CYFIP related Rac1 interactor A	2
TMEM169	9606.ENSP00000412524	ENSG00000163449	TMEM169	transmembrane protein 169	2
MORN4	9606.ENSP00000307636	ENSG00000171160	MORN4	MORN repeat containing 4	2
CCNDBP1	9606.ENSP00000300213	ENSG00000166946	CCNDBP1	cyclin D1 binding protein 1	2
ALOX12B	9606.ENSP00000497784	ENSG00000179477	ALOX12B	arachidonate 12-lipoxygenase, 12R type	2
PANK1	9606.ENSP00000302108	ENSG00000152782	PANK1	pantothenate kinase 1	2
RNF187	9606.ENSP00000306396	ENSG00000168159	RNF187	ring finger protein 187	2
GPR176	9606.ENSP00000453076	ENSG00000166073	GPR176	G protein-coupled receptor 176	2
CHRDL1	9606.ENSP00000361112	ENSG00000101938	CHRDL1	chordin like 1	2
CCDC177	9606.ENSP00000469474	ENSG00000267909	CCDC177	coiled-coil domain containing 177	2
CYB561	9606.ENSP00000464215	ENSG00000008283	CYB561	cytochrome b561	2
B3GALNT1	9606.ENSP00000498660	ENSG00000169255	B3GALNT1	beta-1,3-N-acetylgalactosaminyltransferase 1 (Globoside blood group)	2
IGSF3	9606.ENSP00000358495	ENSG00000143061	IGSF3	immunoglobulin superfamily member 3	2
IGSF8	9606.ENSP00000357065	ENSG00000162729	IGSF8	immunoglobulin superfamily member 8	2
KLHL35	9606.ENSP00000438526	ENSG00000149243	KLHL35	kelch like family member 35	2
CHST1	9606.ENSP00000309270	ENSG00000175264	CHST1	carbohydrate sulfotransferase 1	2
ZCCHC12	9606.ENSP00000308921	ENSG00000174460	ZCCHC12	zinc finger CCHC-type containing 12	2
KIAA1211L	9606.ENSP00000380996	ENSG00000196872	CRACDL	CRACD like	2
[truncated: 218 more rows]
